# Supplementary material for: A helical fulcrum in eIF2B coordinates allosteric regulation of stress signaling
Source: Nat Chem Biol. 2023 Nov 9;20(4):422–31. doi: 10.1038/s41589-023-01453-9 (PMC10972756; doi:10.1038/s41589-023-01453-9)
Supplement: Supplementary file 5 — HDX–MS peptide uptake data. [file 41589_2023_1453_MOESM5_ESM.xlsx]

## Sheet: 2a apo, NSs Woods
Protein	Start	End	apo minus Active - 10s	apo minus Active - 100s	apo minus Active - 900s	apo minus Active - 10800s
GEF	1	14	0	-0.17	-0.34	-0.12
GEF	14	28	-0.02	-0.16	-0.36	-0.23
GEF	15	27	-0.22	0	-0.11	-0.26
GEF	15	28	0.08	-0.15	-0.23	-0.4
GEF	15	31	0.44	0.02	0.28	0.04
GEF	16	27	0.18	-0.15	-0.12	-0.23
GEF	16	28	0.19	-0.04	-0.08	-0.29
GEF	29	35	-0.07	-0.23	-0.08	0.07
GEF	34	46	-0.42	-0.27	0.08	0.25
GEF	34	50	0.02	-0.52	-0.27	-0.21
GEF	35	50	0.37	-0.09	-0.11	0.08
GEF	36	50	0.15	-0.19	-0.19	-0.31
GEF	38	51	0.24	-0.11	-0.18	-0.25
GEF	38	53	0.06	-0.07	-0.22	-0.26
GEF	51	58	0.05	0.09	0.03	0.12
GEF	57	74		0.19	-0.1	0.74
GEF	59	74	0.72	0.4	0.33	0.41
GEF	60	74	0.49	0.45	0.27	0.33
GEF	62	74	0.49	0.46	0.29	0.4
GEF	65	74	0.44	0.21	0.64	0.24
GEF	78	98	-0.31	-0.24	-0.18	-0.54
GEF	84	97	0.09	-0.13	0.14	-0.1
GEF	84	98	0.09	-0.19	-0.08	-0.28
GEF	84	101	-0.03	-0.15	-0.19	-0.1
GEF	85	97	0.28	-0.24	-0.27	-0.46
GEF	85	98	0.05	0.26	0.5	0.2
GEF	85	101	0.01	-0.24	-0.17	-0.25
GEF	86	101	0.04	0.21	0.11	0.02
GEF	87	97	0.19	0.37	0.61	0.19
GEF	88	98	0.46	0.01	0.16	0.44
GEF	88	101	0.07	0.03	0.03	0.14
GEF	102	107	-0.01	0.01	0	0.03
GEF	103	107	-0.01	0.02	0.03	0.02
GEF	108	126	1.02	0.14	0.28	-0.2
GEF	108	129	2.06	0.35	0.11	-0.06
GEF	110	128	1.22	0.09	0.07	-0.37
GEF	127	138	1.8	0.31	-0.09	-0.31
GEF	127	141	1.98	0.4	-0.23	-0.3
GEF	142	157	0.6	0.22		-1.15
GEF	147	153	0	0	0.04	0.05
GEF	147	158	-0.02	0.25	0.25	0.57
GEF	149	158	0.12	-0.18	0.23	0.34
GEF	150	158
GEF	157	180	0.21	0.26	0.46	0.34
GEF	158	166	-0.04	-0.04	-0.19	-0.15
GEF	158	172	0.55	0.55	-0.22	0.13
GEF	158	180	0.38	0.24	0.5	0.36
GEF	158	182	0.22	0.22	0.35	0.65
GEF	159	180	0.19	0.33	0.46	0.81
GEF	159	182	0.92	0.33	0.11	1.11
GEF	167	182	0.3	0.43	1.53	1.45
GEF	171	180	0.15	0.18	0.18	0.24
GEF	180	183	0.05	0.03	-0.04	0.01
GEF	180	186	0.08	0.17	-0.02	0.07
GEF	181	187	0.03	0.12	0.15	-0.19
GEF	184	189	0.04	-0.02	-0.02	-0.06
GEF	194	209	0.17	0.05	-0.05	0.05
GEF	194	210	0.44	0.96	-0.3	0.01
GEF	194	224	0.03	0.06	-0.01	0.15
GEF	195	209	0.13	-0.03	-0.35	0.05
GEF	195	210	0.11	0.05	0.47	-0.15
GEF	198	209	0.18	0.01	-0.05	0.11
GEF	198	210	0.18	0.03	0.04	0.14
GEF	199	210	0.13	0.01	-0.05	0.12
GEF	209	224	0	0.06	0.03	0.11
GEF	210	218	0.07	0.11	0.05	-0.03
GEF	210	220	0.06	0.05	0.08	0.03
GEF	210	224	-0.04	-0.07	0.04	0
GEF	211	220	-0.53	-0.09	0.37	0.17
GEF	224	234	0.14	0.05	0.03	0.12
GEF	224	236	0.14	0.08	0.08	0.28
GEF	225	234	-0.21	0	0.08	0.32
GEF	225	236	0.1	0.08	0.07	0.21
GEF	225	239	-1.08	0.21	-0.35	0.35
GEF	225	257	0.25	0.07	0.15	0.7
GEF	228	236	0.03	-0.04	0.09	0.2
GEF	231	236	0.01	0.05	0.06	0.13
GEF	235	240	-0.15	0.15	0.27	0.13
GEF	237	240	0	0	0	0.02
GEF	241	257	-0.14	0.1	0.06	0.25
GEF	241	271	0.04	0.17	0.28	0.31
GEF	244	254	-0.01	-0.01	0.01	0.17
GEF	244	257	0.02	0.03	0.07	0.15
GEF	244	262	0.15	-0.02	0.2	0.25
GEF	244	271	0.06	0.13	0.08	0.2
GEF	244	273	0.05	-0.1	0.22	0.25
GEF	246	254	0.04	0	-0.08	-0.03
GEF	246	257	0.04	0.02	-0.06	0.08
GEF	246	262	-0.03	0.06	0.11	0.15
GEF	246	271	0.08	0.11	0.04	0.17
GEF	248	257	0.01	-0.02	-0.02	0.05
GEF	248	262	0.01	0.08	0.19	0.27
GEF	248	271	0	0.13	0.11	0.08
GEF	255	262	-0.05	0.08	-0.02	-0.1
GEF	255	263	0.03	0.09	0.17	0.23
GEF	255	271	0.12	-0.18	0.04	-0.11
GEF	258	271	0.07	0.08	-0.11	-0.02
GEF	263	273	0.06	0	-0.28	0.13
GEF	272	282	-0.17	0.13	-0.08	-0.02
GEF	272	285	0	-0.13	-0.23	0.09
GEF	272	286	-0.11	0.44	0.31	0.1
GEF	272	289	0.01	0.06	0.05	0.1
GEF	274	285	-0.07	-0.09	-0.11	0.14
GEF	274	302	0.24	0.22	-0.37	-0.24
GEF	275	285	0.02	-0.21	-0.3	-0.09
GEF	275	289	-0.03	0	0.03	0.01
GEF	283	290	0.01	-0.01	-0.39	0.13
GEF	286	302	0.25	-0.09	-0.69	-0.19
GEF	287	289	0.02	0	0	-0.01
GEF	287	291	-0.01	0.02	0.12	0.05
GEF	287	302	0.23	0.05	0.1	0.06
GEF	287	322	0.1	-0.09	0.16	1.09
GEF	288	302	0.08	-0.05	-0.3	-0.49
GEF	289	322	0.69	0.13	0.19	0.05
GEF	290	300	-0.02	-0.29	-0.32	-0.3
GEF	290	302	0.21	0.04	-0.13	-0.24
GEF	290	318	-0.57	-0.06	0.13	0.45
GEF	290	320	0.31	0.12	-0.01	-0.12
GEF	301	322	0.22	0.11	-0.03	-0.01
GEF	303	318	0.37	0.93	0.22	0.23
GEF	303	320	0.1	0.15	0.11	-0.06
GEF	303	321	0.07	0.36	0.12	-0.32
GEF	303	322	0.26	0.24	0.34	0.14
GEF	305	309	0	-0.02	0	-0.01
GEF	305	318	0.04	0.35	0.38	0.1
GEF	305	320	-0.11	0.15	0.37	-0.38
GEF	309	320	0.05	0.11	-0.02	0.17
GEF	310	318	0.11	0.13	0.05	0.03
GEF	310	320	0.16	0.11	0.01	0.1
GEF	313	320	0.17	0.08	0.04	-0.13
GEF	321	330	0.07	-0.05	-0.1	0.42
GEF	321	337	-0.09	0.41	0.16	-0.02
GEF	322	330	0.51	-0.32	-0.57	-0.03
GEF	323	330	-0.04	-0.02	-0.11	-0.18
GEF	323	337	0.03	-0.03	0.23	-0.57
GEF	324	330	0.11	0.03	0.04	-0.04
GEF	331	337	0.08	-0.03	0.03	0.13
GEF	331	339	0.18	0.11	0.25	0.55
GEF	341	352	0.37	0.46	0.77	0.55
GEF	341	356	0.42	0.77	1.66	2.02
GEF	345	352	0.22	0.46	0.71	0.53
GEF	352	355	0.07	0.56	0.62	0.53
GEF	353	360	0.62	0.68	0.69	1.31
GEF	358	364	0.03	0.19	0.4	0.09
GEF	358	368	0.22	-0.07	0.47	0.16
GEF	359	365	-0.06	0.14	0.04	0.1
GEF	359	366	0.09	0.02	0	-0.01
GEF	359	368	0.22	0.02	0.25	0.09
GEF	360	368	0.06	-0.02	-0.02	-0.17
GEF	361	368	0.09	-0.08	-0.01	-0.09
GEF	386	397	0.1	-0.06	-0.06	-0.22
GEF	388	397	0.11	-0.45	0	-0.22
GEF	411	443	0.72	-0.5	-0.15	-0.16
GEF	446	458	0.23	0.11	0.06	-0.33
GEF	450	465	-0.04	0	-0.06	-0.36
GEF	466	480	0.66	-0.72	-0.19	-0.08
GEF	481	500	0.3	-0.17	-0.18	-0.36
GEF	481	511	0.54	-0.19	-0.31	-0.53
GEF	481	512	0.31	-0.24	-0.45	-0.42
GEF	481	515	0.42	-0.25	-0.41	-0.53
GEF	481	520	0.26	-0.44	-0.47	-0.77
GEF	481	521	0.45	-0.11	-0.51	-0.61
GEF	481	522	0.57	-0.12	-0.38	-0.56
GEF	485	511	0.4	-0.23	-0.35	-0.44
GEF	487	511	0.35	-0.13	-0.16	-0.47
GEF	488	511	0.29	-0.28	-0.06	-0.43
GEF	512	515	-0.1	-0.06	-0.03	-0.07
GEF	516	521	0.1	-0.02	0.13	-0.16
GEF	522	526	0.05	-0.02	0.01	-0.02
GEF	522	547	0.51	-0.15	-0.28	-0.46
GEF	526	540	0.2	-0.11	-0.14	-0.31
GEF	526	544	0.37	-0.02	-0.19	-0.37
GEF	526	547	0.17	-0.22		-0.27
GEF	527	540	0.23	-0.11	-0.11	-0.22
GEF	527	544	0.31	-0.14	-0.2	-0.4
GEF	527	547	0.44	-0.17	-0.2	-0.42
GEF	541	547	0.24	0	-0.05	-0.01
GEF	548	553	0.16	0.33	0.03	-0.06
GEF	548	554	0.36	0.69	-0.14	0.24
GEF	548	557	0.59	0.37	-0.21	-0.33
GEF	548	558	0.52	0.36	-0.09	-0.18
GEF	548	563	0.53	0.29	-0.44	-0.17
GEF	563	575	0.69	-0.15	0.65	0.02
GEF	564	572	-0.06	-0.3	-0.09	0.04
GEF	564	574	-0.22	0.11	0.16	0.06
GEF	564	575	0.09	-0.01	0.04	0.23
GEF	564	577	0.14	-0.03	0.21	0.37
GEF	576	591	0.02	0.12	0.2	1.05
GEF	576	594	0.3	0.2	0.17	0.6
GEF	578	593	0.32	0.28	0.2	0.23
GEF	578	594	0.12	0.22	0.06	0.07
GEF	581	593	0.26	0.1	-0.03	-0.37
GEF	582	593	0.65	0.81	0.74	0.56
GEF	583	593	0.28	0.02	-0.04	-0.21
GEF	583	594	0.32	0.06	0.02	-0.28
GEF	598	607	0.04	0.09	0.04	0.27
GEF	598	616	0.02	0.25	-0.01	-0.3
GEF	598	630	0.42	0.13	-0.38	0.49
GEF	599	607	-0.07	0.12	-0.2	0.05
GEF	600	606	0.01	0.06	0	0
GEF	601	607	0.04	0.11	0.01	0.07
GEF	602	607	0.08	0.05	-0.14	0.06
GEF	604	618	0.03	-0.11	0.04	0
GEF	607	612	-0.23	-0.31	-0.16	0.02
GEF	607	615	0.07	-0.02	-0.03	-0.07
GEF	607	616	0.13	0	-0.1	-0.17
GEF	607	618	0.1	-0.01	-0.14	-0.23
GEF	608	612	0.04	0.04	0.02	0.02
GEF	608	616
GEF	608	618	0.14	0	-0.09	-0.17
GEF	608	619	0.1	-0.01	-0.14	-0.22
GEF	608	630	0.27	0.67	-0.03	-0.04
GEF	617	630	0.09	0.21	0.01	-0.02
GEF	619	626	0	0.3	-0.11	0.14
GEF	619	629	0.01	0.2	1.16	-0.02
GEF	619	630	-0.01	0.04	-0.01	-0.31
GEF	619	631	-0.23	0.44	-0.23	0.09
GEF	620	630	0.09	0.1	0.14	-0.07
GEF	621	630	0.49	0.09	0.31	-0.2
GEF	621	631	0.02	0.23	0.03	0.05
GEF	630	635	0.21	0.38	-0.27	-0.03
GEF	631	637	-0.42	-0.18	0.3	0.02
GEF	631	668	0.13	0.29	0.06	-0.05
GEF	636	646	0.17	0.1	0.17	0
GEF	636	648	0.18	0.06	0.16	0.05
GEF	636	668	0.4	0.1	0.59	-0.12
GEF	642	668	0.34	0.11	0.05	-0.17
GEF	647	665	0.27	0.13	-0.14	0.19
GEF	647	668	0.35	-0.22	-0.11	-0.24
GEF	647	670	0.34	0.37	0.1	0.23
GEF	649	665	0.58	-0.13	-0.01	-0.4
GEF	651	665	0.35	0.01	-0.27	-0.12
GEF	651	668	0.2	0.09	-0.18	-0.77
GEF	652	668	0.08	0.09	0.04	-0.29
GEF	652	670	1.04	0.05	0.08	-1
GEF	652	679	0.22	0.37	0.13	0.11
GEF	669	678	0.02	0.08	0.04	0.3
GEF	669	679	0.12	0.07	-0.03	0.39
GEF	669	682	0.12	-0.08	-0.02	0.46
GEF	683	702	0.32	0.68	0.51	0.75
GEF	686	702	-0.86	-0.52	-0.32	-0.68
GEF	690	702	0.18	0.46	0.37	0.21
GEF	693	702	0.16	0.09	0.15	0.16
GEF	695	702
GEF	698	702	0.01	0.04	0.01	-0.01
GEF	708	717	0.12	0.45	-0.14	0.35
GEF	710	724	0.42	-0.02	0.45	0.3
GEF	710	725	0.39	0.1	0.38	0.43
GEF	710	728	0.49	-0.03	0.29	0.14
GEF	715	723	0.19	0.11	-1.36	-0.4
GEF	715	724	0.07	0.25	0.15	0.09
GEF	725	753	0.05	0.07	0.01	0.09
GEF	726	738	0	0.09	0.03	0.02
GEF	726	742	-0.12	0.64	0.01	-0.04
GEF	726	744	0	0.36	-0.08
GEF	728	738	0.03	0.08	-0.01	-0.08
GEF	731	738	0.34	-0.15	0.09	-0.2
GEF	739	746	0.06	0.03	-0.2	-0.02
GEF	743	753	0.05	0.09	0.02	0
GEF	744	753	0.13	0.37	0.12	-0.07
GEF	745	753	0.03	0.08	-0.27	0.11
GEF	754	760	0.03	0.01	0.01	0.01
GEF	754	770	0.14	0.07	0.08	-0.06
GEF	754	773	-0.05	-0.02	-0.06	0.12
GEF	754	776	0.1	0.09	0	0.06
GEF	761	767	-0.43	-0.09	-0.19	0.06
GEF	761	768	0.13	0.07	0.03	-0.06
GEF	761	770	0	0.03	0.06	0.1
GEF	761	771
GEF	761	773	0.03	0.06	0.04	0.02
GEF	761	776	0.02	0.05	0	0.05
GEF	761	777	-0.19	-0.11	-0.14	-0.11
GEF	769	776	-0.45	-0.26	-0.33	-0.35
GEF	774	783	0.22	-0.13	0.19	1.22
GEF	777	783	-0.43	-0.45	-0.5	-0.06
GEF	777	785	0.07	0.1	0.21	0.56
GEF	784	791	0.01	0.04	0.05	0.15
GEF	784	793	0.02	0.03	0	0.09
GEF	786	791	0.01	0.02	0.02	0.08
GEF	786	793	0	0.06	0.03	0.23
GEF	792	803	0.02	0.05	0.07	0.23
GEF	792	805	0.01	0.01	0.07	0.19
GEF	794	805	0.02	0.02	0.13	0.21
GEF	799	803	0.09	0	-0.01	0.09
GEF	806	811	0.07	0.13	-0.12	0.08
GEF	808	814	0.16	0.75	0.11	0.57
GEF	815	820	0.17	-0.01	0.2	0.06
GEF	819	838	0.57	0.36	0.7	-0.15
GEF	821	838	0.15	0.26	0.6	-0.19
GEF	821	840	-0.1	0.37	0.86	0.91
GEF	821	850	0.47	0.22	0.23	-0.21
GEF	821	852	0.94	-0.37	0.65	-0.02
GEF	824	828	0.03	0.03	0.06	0.11
GEF	824	830	0.05	0.08	0.18	0.1
GEF	824	840	-0.28	-0.48	0.08	-0.36
GEF	825	834	0.25	0.15	0.37	0.2
GEF	825	838	0.25	0.04	0.31	0.2
GEF	841	847	0.23	0.12	-0.02	0.09
GEF	841	852	-0.01	-0.23	0.02	-0.33
GEF	842	847	0.02	0.03	0.03	0.04
GEF	842	851	0.14	0.16	0.09	-0.09
GEF	842	852	0.7	0.13	0	0.44
GEF	850	855	0.06	0.14		0.5
GEF	851	855	0.04	0.07	0.24	0.36
GEF	851	857		0.1	0.39	0.79
GEF	854	864	-0.07	0.01	0.13	0.6
GEF	854	866	-0.01	0.02		0.16
GEF	856	864	0.03	-0.31	0.1	-0.44
GEF	856	866	0.07	0.2	0.16	0.04
GEF	858	866	-0.05	0.29	-0.02	0.06
GEF	859	864	0.03	-0.03	0.08	-0.14
GEF	859	866	0.1	0.02	0.01	0.05
GEF	867	871	0	0.01	0.02	0.09
GEF	868	885	0.78	0.88	2.71	4.79
GEF	872	884	0.55	0.43	1.76	3.74
GEF	872	885	0.7	1.02	2.51	3.89
GEF	873	884	0.13	0.37	1.98	3.99
GEF	873	885	0.25	0.92	2.41	3.87
GEF	877	885	0.13	1.08	2.33	3.91
GEF	892	896	0	0.01	0.03	0
GEF	892	899	-0.31	0.07	0.1	-0.35
GEF	895	899	-0.08	-0.02	-0.11	0.1
GEF	898	910	0.26	-0.13	-0.53	0.06
GEF	900	910	0.19	-0.04	-0.05	-0.28
GEF	900	933	0.02	-0.24	0.02	-0.71
GEF	908	933	-0.01	-0.15	-0.08	0.34
GEF	908	934	0.2	-0.3	0.41	0.23
GEF	910	915	0.11	0.07	-0.09	-0.11
GEF	910	931	0.02	-0.08	0.83	-0.34
GEF	910	933	-0.06	-0.03	0.08	0.39
GEF	911	931	-0.07	0.01		0.9
GEF	911	932	-0.08		0.18	0.47
GEF	911	933	-0.08	-0.06	0.18	0.35
GEF	911	934	-0.04	-0.06	0.02	0.36
GEF	913	933	-0.08	-0.02	0.31	0.43
GEF	914	933	-0.31	-0.41	0.31	0.14
GEF	916	931	-0.01	0.15	-0.09	0.39
GEF	916	933	-0.05	-0.08	0.2	0.45
GEF	919	925	-0.01	0.03	0.11	-0.02
GEF	919	931	-0.02	-0.02	0.14	0.32
GEF	919	933	-0.1	0.01	0.12	0.11
GEF	920	933	0.03	0.01	-0.14	0.19
GEF	926	931	0	0.01	-0.01	0.1
GEF	926	933	-0.03	-0.01	-0.01	0.16
GEF	934	939	-0.02	0.08	0.04	0.12
GEF	934	940	0.07	0.09	0.02	0.15
GEF	934	955	-0.03	-0.3	0.26	0.02
GEF	937	939	-0.1	0.07	-0.03	0.14
GEF	940	949	-0.21	-0.15	0.22	0.23
GEF	940	955	-0.07	0.01	0.05	-0.8
GEF	940	956	0.23	0.11	0.15	-0.68
GEF	941	957	-0.27	-0.1	-0.16	-0.09
GEF	942	948	0.05	0.02	-0.02	-0.03
GEF	942	955	0.15	-0.07	-0.14	-0.1
GEF	943	956	0.13	0.44	-0.1	-0.33
GEF	943	957	0.37	0.22	0.02	-1.25
GEF	957	981	0.49	-0.3	-0.42	-0.37
GEF	958	965	0.08	-0.34	-0.03	-0.18
GEF	958	968	0.17	0.02	-0.18	0.18
GEF	958	981	0.25	-0.11	0.03	-0.11
GEF	959	968
GEF	959	981	0.28	-0.12	-0.57	-0.16
GEF	965	981	0.14	-0.22	-0.11	-0.18
GEF	966	981	0.12	-0.02	-0.22	-0.35
GEF	966	991	0.07	0.33	0.11	-0.09
GEF	966	993	-0.28	0.21	0.11	0.01
GEF	980	987	0.01	0.02	-0.16	0.15
GEF	980	988	0.04	0.08	0.04	0.16
GEF	980	991	0.24	0.05	-0.25	-0.12
GEF	982	988	0.01	0.01	0.07	0.09
GEF	982	990	0.04	0.02	0.04	-0.12
GEF	982	991	0	-0.01	0.03	-0.04
GEF	982	993	0.08	0.08	0	0.57
GEF	982	995	0.05	-0.02	0.06	0.19
GEF	998	1002	0.34	-0.54	-0.12	-0.01
GEF	999	1005	0	0.05	0.03	-0.23
GEF	1003	1010	0.16	0.05	-0.02	0.01
GEF	1006	1011	0.01	0.03	0.07	0.15
GEF	1011	1015	-0.02	0.02	0.05	0.13
GEF	1012	1018	0.21	0.06	0.27	0.11
GEF	1012	1019	0.05	0.03	0.1	0.02
GEF	1020	1041	0.18	-0.28	-0.17	-0.28
GEF	1021	1048	0.47	0.1	-0.33	-0.38
GEF	1022	1039	0.24	-0.16	0.04	-0.33
GEF	1022	1041	0.3	-0.15	-0.25	-0.25
GEF	1022	1046	0.45	-0.15	-0.31	-0.37
GEF	1022	1048	0.41	-0.17	-0.28	-0.36
GEF	1023	1039	0.25	-0.1	-0.27	-0.15
GEF	1023	1040	0.17	-0.27	-0.31	-0.39
GEF	1023	1041	0.33	-0.18	-0.21	-0.28
GEF	1023	1046	0.42	-0.12	-0.3	-0.39
GEF	1023	1048	0.4	-0.14	-0.3	-0.35
GEF	1023	1057	0.41	-0.34	-0.16	-0.62
GEF	1023	1058	0.7	-0.17	-0.17	-0.39
GEF	1023	1059	0.46	-0.17	-0.41	-0.1
GEF	1026	1041	0.47	-0.42	-0.2	-0.17
GEF	1028	1041	0.19	0.01	-0.06	-0.05
GEF	1029	1041	0.13	0.03	-0.06	-0.15
GEF	1029	1047	-0.08	-0.22	-0.21	0.35
GEF	1034	1041	0.17	0.05	-0.09	-0.06
GEF	1047	1057	0.15	-0.04	0.46	0.08
GEF	1047	1060	0.29	0.01	0.03	-0.01
GEF	1048	1060	-0.05	0		-0.05
GEF	1049	1058	0.11	-0.03	0.01	-0.07
GEF	1049	1059	0.09	-0.03	0.03	-0.07
GEF	1059	1067	0.1	0.03	0.02	-0.06
GEF	1060	1067	0.02	-0.43	-0.34	-0.68
GEF	1061	1067	0.07	0.02	0.01	-0.15
GEF	1071	1078	0.05	0.01	-0.04	0
GEF	1071	1080	0.17	0.41	0.34	0.15
GEF	1071	1083	0.1	-0.02	-0.05	-0.08
GEF	1071	1085	0.11	-0.02	0	0.05
GEF	1071	1090	0.17	0.01	-0.07	0.02
GEF	1071	1092	0.21	0	-0.08	0.27
GEF	1071	1095	0.18	-0.01	-0.07	-0.07
GEF	1072	1083	0.12	-0.07	-0.13	0
GEF	1072	1090	0.1	0.12	-0.01	-0.06
GEF	1072	1095	0.19	-0.14	-1.39	0.02
GEF	1084	1092	0.06	0.01	-0.02	-0.02
GEF	1086	1092	0.09	0.04	-0.04	-0.06
GEF	1096	1104	-0.03	0.01	-0.1	0.06
GEF	1096	1105	0.01	0.04	0.14	0.05
GEF	1096	1106	-0.01	-0.07	-0.23	-0.26
GEF	1097	1104	0.02	0.02	0	0.27
GEF	1097	1105	-0.09	-0.05	-0.29	0.48
GEF	1097	1106	-0.16	0.3	-0.08	-0.05
GEF	1101	1105	0	0.01	0.05	0.07
GEF	1105	1116	0.13	0	-0.05	-0.12
GEF	1105	1119	0.16	-0.01	-0.05	-0.13
GEF	1106	1119	0.51	0.08	0.04	-0.07
GEF	1106	1123	0.13	-0.08	-0.07	0
GEF	1106	1125	-0.34	0.2	-0.69	-0.97
GEF	1106	1131	0.35	-0.12	0.25	0.1
GEF	1107	1116	0.1	-0.37	-0.68	-0.21
GEF	1107	1123	0.09	0.03	-0.17	-0.16
GEF	1108	1116	0.09	-0.09	-0.1	-0.13
GEF	1109	1116	-0.19	0.16	0.17	-0.41
GEF	1110	1116	-0.4	0.03	-0.7	-0.73
GEF	1117	1123	0.04	0.45	-0.12	0.09
GEF	1117	1125	0.05	0.13	0.08	0.06
GEF	1117	1142	-0.47	0.94	-0.08	-0.64
GEF	1123	1142	0.47	0.2	-0.18	1.33
GEF	1124	1142	0.26	-0.13	-0.14	-0.4
GEF	1124	1147	0.44	-0.23	-0.32	-0.5
GEF	1126	1140	0.23	-0.05	-0.18	-0.45
GEF	1126	1142	0.35	-0.08	-0.17	-0.45
GEF	1126	1147	0.31	-0.05	-0.33	-0.55
GEF	1126	1149	0.53	0.07	-0.2	-0.43
GEF	1128	1142	0.2	-0.04	-0.09	-0.4
GEF	1153	1157	0.04	-0.03	-0.02	-0.07
GEF	1158	1172	0.04	0.16	0.21	0.35
GEF	1158	1173	0.18	-0.09	-0.19	-0.29
GEF	1163	1173	0.11	-0.05	-0.24	-0.04
GEF	1165	1172	-0.25	-0.14	-0.1	-0.21
GEF	1165	1173	0.08	-0.02	-0.06	-0.17
GEF	1173	1184	-0.21	0.13	0.09	-1.47
GEF	1174	1184	-0.07	-0.26	-0.41	-0.69
GEF	1180	1184	0.13	-0.01	-0.06	-0.05
GEF	1185	1192	0.1	-0.1	-0.07	0.01
GEF	1193	1203	0.26	0.02	0.02	-0.09
GEF	1195	1203	0.22	-0.09	-0.02	-0.17
GEF	1195	1209	-0.21	0.06	-0.1	-0.06
GEF	1199	1209	0.22	-0.04	-0.45	-0.12
GEF	1204	1209	0.06	-0.03	-0.02	-0.09
GEF	1210	1220	-0.36	-0.23	0.11	-0.18
GEF	1210	1225	-0.36	0.13	-0.44	-0.24
GEF	1210	1248	0.14	0	-0.26	0.28
GEF	1213	1220	0.02	0.32	-0.45	-0.02
GEF	1213	1221	-0.02	-0.06	-0.15	-0.04
GEF	1213	1224	-0.09	-0.1	-0.1	-0.15
GEF	1213	1225	-0.34	-0.76	0.25	-0.37
GEF	1213	1240	0.54	0.12	-0.06	-0.22
GEF	1213	1248	0.35	0.37	-0.09	-0.48
GEF	1213	1269	0.44	0.07	-0.07	0.08
GEF	1216	1224	-0.22	-0.22	0.01	-0.1
GEF	1217	1225
GEF	1217	1248	0.02	-0.03	-0.23	-0.13
GEF	1221	1248	0.32	-0.44	-0.18	-0.44
GEF	1221	1271	0.1	0.04	-0.04	0.19
GEF	1222	1236	-0.22	-1.46	-0.8	-1.59
GEF	1222	1248	0.09	-0.04	-0.08	-0.42
GEF	1223	1240	0.15	0.32	0.14	0.05
GEF	1224	1236	-0.06	0.05	-0.07	-0.34
GEF	1225	1232	0.06	0.06	0	-0.17
GEF	1225	1234	0.14	0.01	-0.14	-0.2
GEF	1225	1236	0.17	-0.01	-0.12	-0.19
GEF	1225	1240	0.12	-0.38	-0.19	-0.14
GEF	1226	1248	0.79	-0.42	0.13	0.6
GEF	1226	1271	0.7	0.27	-0.21	0.54
GEF	1227	1240	0.2	-0.03	-0.11	-0.29
GEF	1241	1248	0	-0.4	0.04	0.01
GEF	1241	1271	0.07	0.19	0.09	0.43
GEF	1247	1271	0.06	0.08	0.18	0.35
GEF	1249	1260	0.13	0.25	-0.18	0.12
GEF	1249	1262	0.03	0.16	0.06	0.36
GEF	1249	1269	0.04	0.12	0.12	0.27
GEF	1249	1270	0.12	0.19	0.4	-0.86
GEF	1249	1271	0.02	0.11	0.08	0.31
GEF	1264	1271	-0.01	0.18	0.01	0.15
GEF	1272	1283	0.42	0.77	0.48	0.22
GEF	1276	1282	-0.01	-0.03	0.08	0.03
GEF	1282	1288	0.02	0.03	0.13	-0.2
GEF	1286	1313	0.08	0.06	0.32	0.18
GEF	1286	1314	0.32	0.02	0.46	0.35
GEF	1286	1316	-0.17	0.16	0.12	0.47
GEF	1289	1303	0.04	0.06	-0.07	0.24
GEF	1289	1316	-0.01	0.27	0.12	0.38
GEF	1292	1313	0.58	0.97	1.08	0.33
GEF	1295	1302	0.01	0.08	0.05	0.04
GEF	1295	1303	0.03	0.03	0.05	0.35
GEF	1295	1316	-0.2	0.14	0.29	0.95
GEF	1302	1316	0.05	-0.05	0.1	0.04
GEF	1303	1313	0.01	0.07	0.01	0.17
GEF	1303	1316	0.32	0.03	0.15	0.27
GEF	1304	1313	0.01	0.01	0.07	0.09
GEF	1304	1316	-0.19	-0.03	-0.03	0.35
GEF	1305	1316	0.45	-0.17	-0.36	0.6
GEF	1317	1331	0.45	0.15	-0.2	-0.19
GEF	1317	1332	0.31	-0.23	-0.14	-0.27
GEF	1317	1340	0.38	0.05	-0.21	-0.5
GEF	1330	1340	0.17	0.07	-0.05	-0.18
GEF	1332	1340	0.18	0.07	-0.04	-0.33
GEF	1333	1340	0.1	-0.03	-0.06	-0.14
GEF	1345	1358	0.12	0.03	-0.03	-0.18
GEF	1345	1387	0.4	-0.1	-0.4	-0.86
GEF	1345	1390	0.54	-0.08	-0.53	-0.34
GEF	1348	1352	0	-0.01	-0.07	-0.02
GEF	1348	1358	0.08	-0.02	-0.01	-0.18
GEF	1359	1387	0.6	-0.06	-0.18	-0.47
GEF	1359	1390	0.34	-0.13	-0.33	-0.3
GEF	1391	1395	0.18	0.02	0.01	-0.04
GEF	1396	1415	0.24	0.01	-0.34	-0.39
GEF	1396	1418	0.17	0	-0.08	-0.22
GEF	1398	1415	0.1		-0.08	-0.22
GEF	1399	1404	0.06	-0.01	-0.05	-0.08
GEF	1399	1415	0.35	-0.03	0.03	-0.38
GEF	1399	1418	0.1	0	-0.03	0.08
GEF	1409	1412	0.01	-0.01	0	0
GEF	1409	1415	0.02	-0.02	-0.03	-0.05
GEF	1409	1418	0.05	0.15	0	-0.06
GEF	1416	1420	0.13	0.01	0.01	0
GEF	1419	1425	-0.02	0.04	-0.02	0.02
GEF	1420	1426	-0.02	0.04	-0.02	0.02
GEF	1421	1425	-0.01	0.01	0.01	0.01
GEF	1424	1436	-0.13	0.23	-0.04	0.02
GEF	1425	1434
GEF	1425	1436	0.09	0.03	0.04	0.09
GEF	1425	1437	-0.07	-0.08	-0.12	-0.19
GEF	1426	1434	0.04	-0.01	0.07	0.02
GEF	1426	1436	0.09	-0.08	0.03	0.08
GEF	1434	1437	0.01	0	-0.01	0
GEF	1437	1460	0.18	0.11	-1.47	0.05
GEF	1438	1460	0.42	0.01	0.08	-0.1
GEF	1441	1462	0.15	0.06	0.13	-0.23
GEF	1461	1470	0.03	0.03	0.05	0.01
GEF	1461	1492	0.07	0.05	0.61	0.36
GEF	1463	1491	-0.45	0.12	0.31	-0.07
GEF	1470	1491	0.1	0.1	0.11	-0.11
GEF	1470	1492	0.17	-0.24	-0.46	-0.48
GEF	1471	1478	-0.24	0.18	-0.27	0.01
GEF	1471	1482	0.09	0.18	-0.36	-0.83
GEF	1471	1485	0.09	0.07	0.18	0.23
GEF	1471	1491	0.11	0.17	0.09	0.15
GEF	1471	1492	0.1	0.17	0.25	-0.04
GEF	1479	1491	-0.14	-0.77	-0.73	-0.46
GEF	1479	1492	0.11	0.05	0.1	0.02
GEF	1486	1491	0.04	0	0.06	-0.1
GEF	1486	1492	0.23	0	-0.01	0.02
GEF	1491	1503	0.04	0.36	0.4	0.23
GEF	1492	1502	0.08	-0.01	-0.22	-0.05
GEF	1492	1503	0.05	-0.14	-0.21	-0.09
GEF	1492	1508	0.15	0.07	-0.02	0.03
GEF	1492	1510	0.06	0.52	0.45	-0.33
GEF	1492	1516	0.39	-0.29	-0.09	-0.51
GEF	1492	1524	0.16	-0.14	0.25	-0.12
GEF	1493	1501	-0.09	0.04	0.11	0.15
GEF	1493	1502	-0.02		-0.07	0.16
GEF	1493	1507	0.39	0.05	0.01	0.11
GEF	1493	1508	0.33	-0.13	0.11	0.26
GEF	1493	1510	0.15	0.04	0.07	0.07
GEF	1493	1524	0.18	-0.15	-0.17	-0.34
GEF	1494	1503	0.11	0	0.11	0.03
GEF	1498	1503	0.07	0.03	0.01	0.02
GEF	1508	1524	0.02	-0.14	-0.19	-0.4
GEF	1517	1524	0.24	0.33	0.22	-0.17
GEF	1517	1526	0.05	0.12	0.04	-0.14
GEF	1523	1526	-0.34	-0.33	-0.26	-0.35
GEF	1525	1528	-0.02	0	0	0
GEF	1525	1542	0.07	0.06	0.01	-0.02
GEF	1526	1542	0.78	0.08	0.01	0.26
GEF	1527	1538	0.08	-0.02	-0.08	-0.04
GEF	1527	1542	0.11	-0.01	-0.05	-0.06
GEF	1527	1546	0.09	-0.09	0.01	-0.12
GEF	1527	1549	0.11	-0.02	-0.03	0.04
GEF	1528	1538	-0.21	0	-0.04	-0.08
GEF	1529	1546	0.06	-0.05	-0.08	-0.12
GEF	1529	1547	0.09	-0.03	-0.1	-0.11
GEF	1529	1549	0.39	0.38	0.24	0.1
GEF	1543	1549	-0.02	0.37	0.03	0.1
GEF	1543	1554	-0.01	0.06	0.11	-0.28
GEF	1543	1573	0.55	-0.16	-0.19	0.38
GEF	1544	1549	-0.01	0.03	0.03	0.11
GEF	1546	1573	0.11	0.13	-1	0.36
GEF	1548	1558	-0.46	0.07	-0.25	-0.34
GEF	1548	1566	-0.33	-0.12	0	-0.09
GEF	1548	1573	0.28	-0.1	-0.14	0.07
GEF	1550	1566	0.15	0.08	-0.1	0.03
GEF	1550	1573	0.37	-0.03	0.13	-0.06
GEF	1553	1566	0.21	-0.03	-0.14	-0.13
GEF	1553	1573	-0.04	-0.08	-0.36	-0.23
GEF	1555	1562	0.2	0.02	0.01	0.09
GEF	1555	1573	0.23	-0.17	-0.04	-0.18
GEF	1556	1566	0.13	-0.05	-0.04	-0.06
GEF	1559	1573	0.26	0	-0.14	-0.17
GEF	1564	1573	0.14	-0.01	0.08	-0.04
GEF	1567	1571	0	-0.01	0.04	0.02
GEF	1567	1573	0.05	0.03	0.08	0.03
GEF	1572	1582	0.21	-0.04	-0.02	-0.17
GEF	1572	1588	-0.02	0.12	0.33	0.04
GEF	1574	1582	0.15	-0.07	-0.03	-0.23
GEF	1574	1586	0.21	0.02	-0.01	-0.16
GEF	1574	1590	-0.03	-0.35	-0.99	-0.71
GEF	1574	1602	0.16	0.02	0.01	0.15
GEF	1583	1588	0	-0.09	0.01	0.04
GEF	1583	1590	0.02	0.04	0	-0.02
GEF	1589	1602	0.08	0.04	0.11	0
GEF	1591	1602	-0.09	-0.03	0.14	0.17
GEF	1592	1602	-0.05	-0.28	0.1	0.41
GEF	1603	1607	0.04	0.01	-0.01	-0.06
GEF	1603	1608	-0.03	-0.01	-0.04	0
GEF	1603	1614	0.12	0.07	-0.45	-0.27
GEF	1603	1615	0.15	0.09	-0.1	-0.22
GEF	1603	1623	0.23	-0.07	-0.21	-0.04
GEF	1606	1614	0.13	0.17	0	-0.17
GEF	1607	1614	0.15	0.04	0.03	-0.24
GEF	1608	1620	0.28	-0.51	-0.14	0
GEF	1608	1623	0.11	0.04	-0.1	0.01
GEF	1609	1620	0.13	-0.26	0.19	0.03
GEF	1614	1620	0.02	0.06	0.07	0.28
GEF	1615	1620	0.01	0.02	0.07	0.22
GEF	1615	1623	0.05	0.14	0.36	0.33
GEF	1620	1648	0.58	0	-0.58	0.77
GEF	1621	1632	0.04	0.04	-0.08	-0.36
GEF	1623	1633	0.16	-0.34	-0.03	-0.19
GEF	1623	1648	0	-0.29	-0.11	-0.23
GEF	1624	1637	0.07	-0.05	-0.21	0.03
GEF	1624	1646	0.56	0	-0.02	-0.04
GEF	1624	1648	0.38	-0.02	-0.41	-0.19
GEF	1625	1633	-0.05	-0.17	0.02	0
GEF	1625	1637	0.15	-0.02	0.18	0.04
GEF	1625	1642	0.09	-0.36	-0.25	0.28
GEF	1625	1646	0.29	-0.2	-0.11	-0.03
GEF	1633	1646
GEF	1633	1648	-0.35	-0.14	0.07	-0.14
GEF	1640	1649	-0.42	-0.35	-0.52	-0.42
GEF	1646	1651	0.04	0	0.03	-0.06
GEF	1649	1654	-0.07	-0.06	-0.09	-0.05
GEF	1649	1655	0.05	0.03	0.06	0.16
GEF	1654	1670	0.05	0.08	0.14	0.04
GEF	1655	1669	-0.09	-0.21	-0.04	0.13
GEF	1656	1669	-0.02	0.11	0.11	0.18
GEF	1656	1670	0.27	0.07	-0.12	0
GEF	1657	1670	0.02	0.06	0.12	0.34
GEF	1660	1669	-0.01	0.18	0.22	0.16
GEF	1660	1670	0.05	0.01	0.02	0.03
GEF	1665	1682	0.15	-0.17	-0.26	-0.49
GEF	1668	1682	0.18	-0.28	-0.33	-0.57
GEF	1670	1682	0.28	-0.09	-0.15	-0.29
GEF	1670	1699	0.24	0	-0.11	-0.18
GEF	1670	1701	0.27	0.04	-0.05	-0.1
GEF	1671	1699	0.22	0.02	-0.26	-0.1
GEF	1683	1690	0.06	0.01	-0.14	-0.06
GEF	1683	1699	0.19	0.13	-0.06	-0.03
GEF	1683	1701	0.08	-0.04	-0.28	-0.65
GEF	1691	1699	0.4	0.02	-0.06	-0.16
GEF	1693	1699	0.1	-0.09	0.06	-0.04
GEF	1702	1715	-0.02	0.12	0	0.13
GEF	1702	1716	0.07	0.1	-0.06	0.12
GEF	1703	1716	0.05	0.05	-0.07	-0.07
GEF	1705	1714	0.12	0.2	0.03	-0.04
GEF	1705	1715	0.08	0.11	0.05	-0.05
GEF	1705	1716	0.06	0.05	-0.08	0.01
GEF	1706	1716	0.04	0.09	-0.08	-0.06
GEF	1716	1731	-0.11	-0.12	0.05	0.19
GEF	1717	1731	-0.08	0.06	0.15	0.12
GEF	1719	1731	0.03	0.45	-0.24	0.17
GEF	1720	1727	0.01	0.03	0.03	0.05
GEF	1732	1739	-0.11	-0.05	-0.09	-0.11
GEF	1735	1740	-0.02	-0.02	0.01	0.04
GEF	1735	1755	0.04	0.2	-0.02	0.12
GEF	1740	1744	0.04	0.04	0.02	0.03
GEF	1740	1755	-0.02	0.11	0.04	0.11
GEF	1740	1756	0	0.15	0.04	0.15
GEF	1756	1765	0.08	0.13	0.11	0.09
GEF	1762	1774	0	0.14	0.01	0.05
GEF	1762	1777	0.02	0.15	0.18	0.15
GEF	1764	1774	0.06	0.07	-0.24	-0.04
GEF	1764	1777	-0.07	0.24	-0.14	0.3
GEF	1766	1774	0	0.05	0.05	0.12
GEF	1766	1777	0.01	0.1	0.05	0.2
GEF	1766	1791	0.03	0.32	0.04	0.11
GEF	1766	1801	0.15	-0.22	0.2	-0.24
GEF	1767	1778	0.02	0.04	0.02	0.17
GEF	1775	1791	0.1	0.1	0.04	-0.05
GEF	1775	1801	0.15	0.1	-0.03	-0.19
GEF	1775	1808	0.32	-0.01	0.11	-0.29
GEF	1778	1782	0.02	0.01	0.04	0.05
GEF	1778	1783	0.04	0.01	-0.01	-0.01
GEF	1778	1791	0.03	0.12	0.09	-0.11
GEF	1778	1801	0.21	0.15	-0.02	-0.26
GEF	1778	1807	0.24	0.17	-0.14	-0.14
GEF	1778	1808	0.29	-0.03	-0.13	-0.32
GEF	1778	1822	0.65	-0.2	-0.49	-0.39
GEF	1778	1839	0.74	-0.03	-0.5	-0.65
GEF	1783	1801	-0.17	0.1	0.15	-0.12
GEF	1792	1801	0.09	0.15	-0.07	-0.23
GEF	1792	1807	0.29	-0.08	-0.13	-0.37
GEF	1792	1808	0.27	-0.1	-0.16	-0.27
GEF	1792	1839	0.78	-0.3	-0.69	-0.93
GEF	1792	1847	1.08	-0.07	-0.41	-0.9
GEF	1802	1820	0.4	-0.19	-0.29	-0.48
GEF	1802	1839	0.51	-0.09	-0.41	-0.8
GEF	1805	1820	0.19	0.12	-0.08	-0.49
GEF	1805	1822	-0.92	-1.41	-1.07	-0.42
GEF	1806	1818	0.11	-0.08	-0.26	-0.45
GEF	1808	1818	-0.14	-0.36	-0.32	-0.45
GEF	1808	1822	0.21	-0.15	-0.36	-0.37
GEF	1808	1839	0.17	-0.51	-0.42	-0.76
GEF	1809	1839	0.39	-0.16	-0.21	-0.68
GEF	1821	1829	-0.06	-0.06	-0.08	-0.16
GEF	1823	1828
GEF	1823	1829	0.07	-0.19	-0.09	-0.14
GEF	1840	1846	0.35	0	-0.25	-0.4
GEF	1840	1847	0.11	-0.02	-0.04	-0.14
GEF	1840	1849	0.38	-0.49	-0.53	-0.1
GEF	1842	1847	0.04	-0.13	0.01	-0.2
GEF	1846	1864	0.3	-0.18	-0.31	0
GEF	1847	1863	0.21	-0.12	-0.04	-0.16
GEF	1847	1864	0.13	-0.14	-0.06	-0.28
GEF	1848	1864	0.03	-0.05	-0.21	-0.13
GEF	1850	1864	0.22	-0.18	-0.1	-0.26
GEF	1851	1863	0.11	-0.21	0.13	-0.13
GEF	1851	1864	0	-0.03	-0.01	-0.1
GEF	1852	1864	-0.12	0.19	0.13	-0.2
GEF	1854	1863	0.08	0.03	-0.03	-0.18
GEF	1855	1863	0.1	-0.02	-0.04	-0.03
GEF	1856	1861	0.11	-0.02	-0.05	-0.1
GEF	1856	1863	0.08	-0.02	-0.04	-0.11
GEF	1857	1863	0.05	-0.07	-0.06	-0.07
GEF	1858	1864	0.07	-0.03	-0.04	-0.05
GEF	1864	1876	0.41	-0.03	-0.34	-0.25
GEF	1864	1890	0.47	-0.62	-0.5	-0.71
GEF	1864	1894	0.49	-0.31	-0.27	-1.01
GEF	1865	1876	0.3	-0.22	-0.02	-0.3
GEF	1865	1890	0.25	-0.22	-0.26	-0.88
GEF	1865	1894	0.47	-0.52	-0.44	-0.81
GEF	1865	1901	0.35	-0.21	-0.56	-0.22
GEF	1867	1890	0.53	-0.1	-0.67	-0.83
GEF	1867	1894	0.42	-0.1	-0.33	-0.68
GEF	1870	1890	0.32	-0.09	-0.32	-0.42
GEF	1873	1888	0.33	-0.12	-0.18	-0.38
GEF	1873	1890	0.37	-0.09	-0.11	-0.44
GEF	1873	1894	0.46	-0.05	-0.29	-0.58
GEF	1876	1888
GEF	1876	1890	-0.21	-0.63	-0.35	-0.29
GEF	1876	1894
GEF	1877	1890	0.23	-0.1	-0.08	-0.44
GEF	1877	1891	0.24	-0.07	-0.13	-1
GEF	1877	1892	0.28	-0.09	-0.19	-0.47
GEF	1877	1894	0.08	-0.06	-0.26	-0.32
GEF	1879	1888	0.16	-0.05	-0.06	-0.26
GEF	1891	1901	0.09	-0.15	-0.07	-0.07
GEF	1893	1901	0.07	-0.11	0.03	-0.08
GEF	1895	1899	0.09	-0.24	0.01	-0.05
GEF	1898	1910	0.17	0.23	0.13	0.02
GEF	1898	1916	0.26	-0.17	-0.26	-0.38
GEF	1902	1916	0.29	-0.17	-0.12	-0.36
GEF	1902	1917	0.31	-0.08	-0.09	-0.25
GEF	1902	1919	0.22	-0.14	-0.24	-0.21
GEF	1918	1928	-0.33	0.19	-0.09	-0.06
GEF	1918	1929	0.09	-0.06	-0.01	-0.08
GEF	1918	1932	0.08	0.19	-0.08	-0.07
GEF	1920	1936	0.02	0.07	0.01	-0.21
GEF	1920	1944	0.02	-0.05	0.1	0.15
GEF	1930	1944	0.02	0.02	0.13	-0.01
GEF	1930	1960	0.01	-0.02	-0.05	0.01
GEF	1933	1944	0.03	0.3	0.47	0.02
GEF	1933	1960	0.17	-0.02	-0.1	-0.22
GEF	1933	1962	0.23	0.18	0.1	-0.66
GEF	1935	1960	0.91	0.03	0.07	0.1
GEF	1937	1944	0.01	0	0	-0.01
GEF	1937	1960	0.15	-0.04	-0.06	-0.2
GEF	1937	1962	0.21	-0.13	-0.09	-0.34
GEF	1937	1963	0.18	-0.04	-0.07	-0.35
GEF	1937	1964	0.2	-0.14	-0.11	-0.2
GEF	1938	1960	-0.05	0.08	0.01	-0.46
GEF	1940	1963	2.45	-0.06	0.11	-0.22
GEF	1941	1960	0.29	-0.09	0.05	-0.42
GEF	1941	1963	0.1	-0.05	-0.09	-0.38
GEF	1942	1960	0.75	0.02	-0.32	-1.14
GEF	1945	1959	0.17	-0.34	-0.23	-0.22
GEF	1945	1963	0.22	-0.08	0.08	-0.31
GEF	1945	1964	0.57	-0.03	-0.21	0.48
GEF	1946	1960	-0.07	-0.28	-0.32	-0.66
GEF	1946	1963	0.18	-0.04	-0.11	-0.35
GEF	1946	1964
GEF	1947	1960	0.04	0.15	0.15	0.29
GEF	1961	1970	0.09	0.06	0.23	0.09
GEF	1961	1977	0.14	-1.5	-0.22	0.19
GEF	1963	1969	0	0.04	0.07	0.08
GEF	1963	1970	0.03	0.04	0.01	0.09
GEF	1963	1975	0.08	0.04	0.04	0.03
GEF	1963	1977	0	0.16	0.45	0.03
GEF	1963	1978	-0.01	0.02	0.14	-0.01
GEF	1964	1968	0	0.01	0.03	0.05
GEF	1964	1969	0.03	0.05	0.05	0.05
GEF	1964	1970	-0.01	0.11	0	0.01
GEF	1964	1977	0	0.11	0.11	0.01
GEF	1964	1986	-0.26	-0.44	0.75	-0.76
GEF	1965	1970	0.04	0.07	0.05	0.04
GEF	1965	1975	0.03	0.08	0.1	0.08
GEF	1965	1977	0.05	0.11	0.14	0.15
GEF	1965	1986	0.23	-0.02	0.14	-0.23
GEF	1965	1988	-0.1	-0.08	0.29	0.4
GEF	1965	1989	0.3	-0.08	0.14	-0.28
GEF	1966	1989	-0.1	-0.08	0.29	0.4
GEF	1967	1978	-0.02	0.08	0.72	0.01
GEF	1969	1977	0.02	-1.02	-0.33	-0.92
GEF	1969	1986	0.32	-0.05	0.16	0.12
GEF	1969	1989	0.17	-0.02	0.51	-0.24
GEF	1970	1978		0.01	-0.11	-0.2
GEF	1971	1986		-0.04	-0.08	0.38
GEF	1972	1978	0.04	-0.15	0.24	0.07
GEF	1978	1988	0	-0.13	-0.11	-0.05
GEF	1979	1989	0.3	-0.2	0.01	-0.56
GEF	1995	1999	-0.01	0.01	-0.01	0.02
GEF	1995	2006	0.17	-0.12	-0.16	-0.2
GEF	1996	2006	0.15	0.01	-0.04	-0.15
GEF	1996	2013	0.05	-1.34	-1.21	-0.34
GEF	2007	2012	0.02	-0.03	-0.09	0.06
GEF	2007	2013	0	0	-0.05	0.11
GEF	2013	2019	-0.01	0.07	0.06	0.22
GEF	2026	2049	0.5	-0.22	-0.16	-0.41
GEF	2028	2049	0.72	-0.18	0.39	-0.73
GEF	2041	2049	-0.16	-0.33	0.09	-0.7
GEF	2047	2052	-0.12	-0.49	-0.18	-0.03
GEF	2047	2058	-0.31	-0.45	0.23	-0.04
GEF	2049	2054	0.01	0.03	0.04	0.04
GEF	2050	2055	0.27	0.04	0.03	-0.05
GEF	2050	2064	0.23	-0.14	0.31	-0.1
GEF	2070	2073	0	0.33	0.04	-0.09
GEF	2071	2090	0.77	1.05	1.26	0.51
GEF	2073	2090	-0.47	0.66	0.59	0.15
GEF	2074	2084	0.49	0.42	-0.03	-0.07
GEF	2074	2090	0.44	0.36	0.2	-0.11
GEF	2078	2089	0.15	0.13	0.23	-0.26
GEF	2079	2090	0.26	0.25	0.19	-0.09
GEF	2083	2090	0.03	0.18	0.12	-0.01
GEF	2089	2097	0.01	0.05	0.04	0.13
GEF	2091	2095	0.06	0	0.04	0.06
GEF	2091	2096	0.01	-0.14	0	-0.09
GEF	2091	2097	0	0.01	0.01	0.09
GEF	2096	2113	3.16	3.8	3.72	1.68
GEF	2097	2113	3.08	3.57	3.34	1.78
GEF	2097	2120	3.22	4.9	7.5	6.06
GEF	2098	2113	3.24	3.52	3.26	1.72
GEF	2098	2116	3.78	4.63	4.69	2.86
GEF	2098	2120	3.57	4.91	5.89	4.43
GEF	2101	2112	3.09	3.55	2.78	-0.16
GEF	2113	2118	0.5	0.63	0.99	1.2
GEF	2114	2120	0.02	0.19	0.99	1.68
GEF	2114	2135	1.77	2.36	4.24	1.99
GEF	2117	2135	0.99	2.34	3.2	2.28
GEF	2119	2126	0.44	-0.04	0.24	0.17
GEF	2121	2128	0.69	0.27	-0.06	-0.15
GEF	2125	2135	0.92	2.17	3.03	1.6
GEF	2127	2135	0.55	1.96	2.71	1.49
GEF	2127	2136	0.36	2.13	3.88	2.7
GEF	2129	2135	0.37	1.04	1.88	1.41
GEF	2137	2142	1.13	1.51	0.99	0.85
GEF	2143	2163	1.16	0.39	-0.03	0.42
GEF	2146	2150	0.14	-0.01	0.02	-0.09
GEF	2146	2163	0.7	0.9	0.98	0.2
GEF	2146	2164	0.57	-0.27	-0.25	0.44
GEF	2147	2163	0.71	0.21	-0.05	0.66
GEF	2147	2164	1.04	1.71	0.12	0.78
GEF	2156	2160	0	-0.01	-0.04	0
GEF	2156	2163	-0.03	-0.12	-0.27	0
GEF	2158	2164	0.2	-0.03	-0.02	-0.45
GEF	2164	2170	0.3	0.14	0.06	-0.02
GEF	2164	2174	0.45	0.18	-0.01	-0.11
GEF	2164	2178	0.82	1	-0.15	-0.03
GEF	2165	2174	0.19	0.11	-0.03	-0.2
GEF	2165	2178	0.49	0.94	-0.08	-0.18
GEF	2165	2196	0.75	1.1	-0.07	0.09
GEF	2165	2199	0.96	1.55	0.42	0.11
GEF	2169	2183	0.2	0.78	0.06	-0.5
GEF	2171	2182	0.67	1.26	0.05	-0.19
GEF	2171	2199	0.71	0.89	-0.36	-0.39
GEF	2173	2182	0.32	1.32	-0.4	-0.54
GEF	2178	2182	0.07	0.16	-0.07	0.02
GEF	2178	2199	0.12	0.05	-0.46	-0.2
GEF	2179	2199	0.14	0.16	0.1	-0.09
GEF	2181	2185	0.06	0.11	0.1	-0.06
GEF	2181	2196	0.18	0.17	-0.01	0.14
GEF	2182	2196	-0.06	-0.09	-0.07	0.31
GEF	2182	2199	0.07	0.05	-0.07	0.12
GEF	2183	2190	0.09	0.03	-0.01	0.08
GEF	2183	2194	0.04	0.05	0.3	0.18
GEF	2183	2196	0.06	0.03	0.03	0.12
GEF	2183	2199	0.1	0.03	-0.04	0.05
GEF	2189	2196	-0.09	-0.04	-0.04	0.09
GEF	2200	2215	0.03	0.23	0.12	0.36
GEF	2201	2207	0.09	0.04	0.12	0.17
GEF	2201	2215	0.05	0.31	-0.25	0.27
GEF	2203	2215	0.06	0.17	0.17	-0.05
GEF	2204	2215	0.55	0.14	0.02	-0.07
GEF	2206	2215	0.03	0.08	0	0.01
GEF	2209	2215	-0.03	-0.01	0	0.02
GEF	2212	2215	0	0	0.01	0.04
GEF	2216	2226	0.06	0.1	0.39	0.04
GEF	2216	2227	0.05	0.04	0.07	0.07
GEF	2216	2228	0.04	0.05	0.11	0.22
GEF	2216	2230	0.06	0.09	0.04	0.09
GEF	2216	2234	0.1	0.24	0.16	0.13
GEF	2216	2240	0.34	0.13	0.09	0.18
GEF	2216	2243	0.12	0.23	0.19	-0.16
GEF	2217	2241	0.27	0.11	0.13	0.09
GEF	2234	2243	0.13	0.03	0.12	0.03
GEF	2235	2240	0.04	0.04	0.07	-0.01
GEF	2235	2243	0.07	0.08	0.11	0.04
GEF	2239	2243	0.01	0.04	0.04	-0.02
GEF	2239	2244	0.01	0.01	0.04	0.04
GEF	2241	2249	-0.05	0.02	0.01	0.16
GEF	2241	2256	-0.75	0.17	0.31	0.1
GEF	2244	2252	0	0.11	0.14	0.28
GEF	2244	2256	0.08	0.26	0.33	0.55
GEF	2245	2252
GEF	2247	2251	-0.03	-0.01	0.05	0.17
GEF	2255	2263	0.06	-0.01	0	0.13
GEF	2255	2279	0.07	0.16	0.42	0.91
GEF	2256	2262	0.08	0.05	0	0.17
GEF	2256	2263	0.06	-0.02	0	0.18
GEF	2256	2273	0.13	-0.17	0.16	0.5
GEF	2256	2278	0.11	0.14	0.19	1.02
GEF	2256	2279	0.11	0.07	0.18	1.04
GEF	2256	2280	0.08	0.11	-0.24	0.78
GEF	2257	2263	0.06	0.01	0.01	0.16
GEF	2257	2278	0.08	0.17	0.18	1.05
GEF	2257	2279	0.06	-0.03	0.7	0.73
GEF	2257	2282	0.04	0.08	0.15	0.77
GEF	2257	2283	-0.07	0.58	0.13	1.18
GEF	2257	2294	0.1	0.18	0.3	1.12
GEF	2264	2278	-0.18	-0.1	0.1	1
GEF	2264	2279	0.03	0.05	0.24	0.92
GEF	2264	2282	-0.02	0.55	0.59	1.41
GEF	2279	2283	0.01	0	0.01	0.1
GEF	2279	2299	0.14	0.71	1.26	1.45
GEF	2283	2294	-0.03	0.03	-0.06	0.15
GEF	2283	2295	-0.01	0.19	0.53	0.28
GEF	2283	2298	0.38	0.09	-0.03	-0.36
GEF	2283	2299	0.07	0.5	1.72	1.88
GEF	2284	2295	-0.01	0.41	1.62	0.6
GEF	2284	2299	-0.14	0.72	1.67	1.87
GEF	2299	2303	0.24	0.58	0.19	0.36
GEF	2299	2314	0.89	1.23	0.67	0.13
GEF	2299	2319	-0.35	1.35	0.45	0.08
GEF	2300	2319	1.07	0.78	0.66	0.23
GEF	2300	2321	1.09	0.97	0.37	0.04
GEF	2303	2319	1.05	1.75	0.17	-0.53
GEF	2304	2319	0.96	1.04	1.56	-0.92
GEF	2309	2315	0.4	0.33	-0.27	-0.37
GEF	2309	2319	0.55	0.37	-0.14	-0.16
GEF	2320	2330	0	-0.19	-0.24	-0.38
GEF	2320	2331	0.39	0.05	-0.04	-0.3
GEF	2320	2344	0.34	0.25	0.05	0.17
GEF	2320	2369	1.36	3.5	8.53	11.82
GEF	2323	2330	0.08	-0.04	-0.03	-0.21
GEF	2332	2336	0.12	0.2	0.14	-0.09
GEF	2343	2348	0	0	0	0.04
GEF	2345	2348	0		0	0.02
GEF	2345	2349	0	-0.01	0.02	0.01
GEF	2352	2362	0.63	1.03	2.36	3.23
GEF	2352	2364	0.69	1.04	3.07	4.35
GEF	2352	2366	0.59	1.37	3.87	5.64
GEF	2353	2362	0.48	1.15	2.99	3.76
GEF	2353	2363	0.39	1.15	3.12	3.56
GEF	2353	2364	0.46	1.06	3.54	4.47
GEF	2353	2366	0.41	2.42	3.96	3.32
GEF	2353	2369	0.25		7.36	9.36
GEF	2364	2369	0.22	1.3	2.78	2.21
GEF	2365	2369	0.18	1.01	2.07	1.62

## Sheet: 2b apo, eIF2P Woods
Protein	Start	End	apo minus Inactive - 10s	apo minus Inactive - 100s	apo minus Inactive - 900s	apo minus Inactive - 10800s
GEF	1	14	0.29	0	0.07	-0.07
GEF	14	28	1.13	0.72	-0.01	-1.52
GEF	15	27	-0.09	0.05	0.12	-0.32
GEF	15	28	0.47	0.15	0.13	-0.14
GEF	15	31	0.54	0.09	-0.08	-0.4
GEF	16	27	0.23	-0.05	-0.06	-0.14
GEF	16	28	0.37	0.05	0.06	-0.24
GEF	29	35	0.34	0.34	0.13	0.17
GEF	34	46	0.72	1.17	2.07	0.06
GEF	34	50	0.91	1.5	0.99	-0.57
GEF	35	50	1.65	1.47	0.9	0.02
GEF	36	50	0.99	0.78	0.17	-0.32
GEF	38	51	1.04	-0.03	-0.01	-0.74
GEF	38	53	1.96	1.19	0.38	-0.22
GEF	51	58	0.12	0.7	0.46	0.77
GEF	57	74	0.2	-0.13	-0.46	0.24
GEF	59	74	0.02	-0.43	-0.15	-0.6
GEF	60	74	0.07	-0.41	-0.32	-0.54
GEF	62	74	-0.01	-0.2	-0.08	-0.31
GEF	65	74	0.27	0.05	1.11	-0.36
GEF	78	98	0.5	2.14	1.34	0.26
GEF	84	97	0.86	1.85	0.99	0.26
GEF	84	98	0.71	1.76	-0.76	-2.22
GEF	84	101	0.77	1.76	1.08	0.54
GEF	85	97	-0.39	2.39	0.87	-0.01
GEF	85	98	1.53	3.08	1.58	1.18
GEF	85	101	0.67	1.53	0.38	0.12
GEF	86	101	0.71	1.73	1.54	0.98
GEF	87	97	1.16	2.66	1.95	0.81
GEF	88	98	1.26	1.36	1.23	1.04
GEF	88	101	0.21	0.19	0.11	0.33
GEF	102	107	0	0.08	0.05	0.05
GEF	103	107	0.05	0.03	0	0.05
GEF	108	126	0.11	-0.23	-0.21	-0.22
GEF	108	129	0.03	-0.43	-0.14	-0.41
GEF	110	128	0.02	-0.46	-0.5	-0.8
GEF	127	138	0.37	-0.02	-0.04	-0.42
GEF	127	141	0.23	-0.28	-0.07	-0.21
GEF	142	157	0.89			-0.4
GEF	147	153	0.01	0.07	0.09	-0.03
GEF	147	158	-0.27	-0.19	-0.18	0.5
GEF	149	158	0.36	-0.25	0.08	0.34
GEF	150	158	0.07	0.06	0.26	0.88
GEF	157	180	0.57	-0.11	-0.48	-1.32
GEF	158	166	0.8	0.24	0.13	0.28
GEF	158	172	-0.21	0.35	0.08	0.21
GEF	158	180	0.71	-0.13	0.59	-0.41
GEF	158	182	0.63	-0.08	0.6	-1.06
GEF	159	180	0.46	-0.1	0.77	-0.85
GEF	159	182	1.38	0.05	0.83	-0.79
GEF	167	182	-0.22	-0.24	1.37	-1.17
GEF	171	180	-0.34	-0.47	-0.45	-0.95
GEF	180	183
GEF	180	186	0.22	0.36	-0.01	0.45
GEF	181	187	0	0.08	0.1	-0.03
GEF	184	189	0.07	0.12	0.39	-0.62
GEF	194	209	0.06	0	0	0.15
GEF	194	210	0.3	0.23	0.18	0.27
GEF	194	224	-0.36	-0.01	0.17	0.22
GEF	195	209	0.16	0.19	0.14	0.02
GEF	195	210	-0.93	0.72	0.13	-0.38
GEF	198	209	0.05	0.08	0.08	0.1
GEF	198	210	0.05	0.03	0.06	-0.16
GEF	199	210	-0.65	-0.26	-0.27	0.24
GEF	209	224	0.26	0.13	-0.29	0.06
GEF	210	218	0.44	0.14	-0.03	-0.11
GEF	210	220	0.35	0.08	0.24	0.12
GEF	210	224	0.32	0.14	0.17	0.26
GEF	211	220	0.22	0.1	0.45	0.9
GEF	224	234	0.34	0.51	0.52	0.56
GEF	224	236	0.17	-0.19	0.16	-0.34
GEF	225	234	0.16	0.07	0.17	-0.01
GEF	225	236	0.26	0.19	0.11	0
GEF	225	239	0.4	0.38	0.08	0.02
GEF	225	257	0.38	0.16	-0.05	0.45
GEF	228	236	0.31	-0.15	-0.02	-0.2
GEF	231	236	0.05	0.09	0.09	0.05
GEF	235	240	-0.25	0.18	0.11	0.09
GEF	237	240	0	0	0	0.02
GEF	241	257	0.35	0.44	-0.08	0.9
GEF	241	271	0.97	0.67	0.74	0.91
GEF	244	254	0.77	0.22	0.11	0.43
GEF	244	257	0.65	0.24	0.21	1.04
GEF	244	262	0.86	0.18	0.63	1.22
GEF	244	271	0.89	0.67	0.78	1
GEF	244	273	0.89	0.57	1	1.47
GEF	246	254	0.79	0.37	0.18	0.5
GEF	246	257	0.61	0.12	0.02	0.91
GEF	246	262	0.64	0.17	0.43	1.31
GEF	246	271	0.82	0.69	0.83	1.27
GEF	248	257	0.69	0.18	0.27	1.04
GEF	248	262	0.53	0.34	0.43	1.26
GEF	248	271	0.48	0.61	0.75	0.8
GEF	255	262	0.01	0.15	0.2	0.25
GEF	255	263	0	0.14	0.42	0.44
GEF	255	271	0.59	0.52	0.6	0.43
GEF	258	271	0.5	0.59	0.39	0.05
GEF	263	273	0.26	0.01	0.13	-0.16
GEF	272	282	-0.37	-0.06	-0.46	-0.5
GEF	272	285	-0.02	0.22	-0.01	-0.13
GEF	272	286	-0.15	-0.64	0.23	-0.78
GEF	272	289	-0.05	0.09	0.1	0.12
GEF	274	285	-0.08	-0.42	0.03	0.05
GEF	274	302	0.48	0.78	0.36	0.21
GEF	275	285	0.03	-0.27	-0.19	-0.48
GEF	275	289	-0.51	-0.41	0.01	0.01
GEF	283	290	-0.2	0.49	0.17	0.15
GEF	286	302	0.43	0.09	0.38	0.22
GEF	287	289	0.05	0.01	0.03	0
GEF	287	291	0.01	0.04	0.31	0.44
GEF	287	302	0.35	-1.31	0.48	0.42
GEF	287	322	0.89	-0.67	1.9	0.45
GEF	288	302	0.02	0.09	0.13	-0.09
GEF	289	322	0.2	0.09	-0.04	0.65
GEF	290	300	-1.24	-0.63	-0.75	-1.18
GEF	290	302	-0.48	-1.44	-0.98	-0.84
GEF	290	318	0.83	0.37	0.24	1.92
GEF	290	320	0.84	0.5	0.57	0.58
GEF	301	322	0.21	0.39	0.63	0.58
GEF	303	318	0.9	1.14	0.61	0.97
GEF	303	320	0.35	0.41	0.41	0.65
GEF	303	321	0.4	1.32	0.57	0.39
GEF	303	322	0.5	0.49	0.33	0.5
GEF	305	309	-0.05	0.04	0.03	0.34
GEF	305	318	0.36	0.83	0.66	0.78
GEF	305	320	-0.22	0.32	0.35	0.87
GEF	309	320	0.22	0.33	0.33	0.13
GEF	310	318	0.2	0.16	0.24	0.13
GEF	310	320	0.1	0.19	0.21	0.06
GEF	313	320	0.46	0.23	0.28	-0.07
GEF	321	330	0.44	0.32	0.46	0.2
GEF	321	337	0.4	0.36	0.4	0.32
GEF	322	330	0.67	0.29	0.23	0.65
GEF	323	330	-0.06	0.02	0.07	-0.75
GEF	323	337	0.85	0.94	0.47	0.22
GEF	324	330	0.13	0.22	0.24	0.26
GEF	331	337	0.07	0	0.06	0.04
GEF	331	339	-0.6	-0.57	0	-0.57
GEF	341	352	0.04	-0.23	-0.3	-0.16
GEF	341	356	0.28	-0.37	-0.53	0.1
GEF	345	352	-0.05	-0.26	-0.37	-0.13
GEF	352	355	-0.3	-0.43	-0.58	-0.22
GEF	353	360	0.02	0.1	0.52	-0.04
GEF	358	364	0.03	0	-0.09	-0.29
GEF	358	368	0.4	0.05	-0.76	-0.13
GEF	359	365	-0.05	0.14	0.09	0.13
GEF	359	366	0.07	0.16	0.14	0.11
GEF	359	368	0.23	0.1	0.45	0.66
GEF	360	368	0.19	0.02	0.05	-0.08
GEF	361	368	-0.29	-0.38	-0.36	-0.49
GEF	386	397	-0.22	-0.25	-0.5	-1.67
GEF	388	397	0.38	0.06	0.2	-0.45
GEF	411	443	0.83	-0.18	0.1	-1.45
GEF	446	458	0.26	0.05	0.17	-0.26
GEF	450	465	0.02	-0.01	-0.11	-0.32
GEF	466	480	0.25	-0.37	-0.25	-0.73
GEF	481	500	0.44	-0.05	-0.09	-0.44
GEF	481	511	0.73	-0.04	-0.11	-0.58
GEF	481	512	0.58	-0.04	0.03	-0.42
GEF	481	515	1	0.07	0.08	-0.22
GEF	481	520	0.7	-0.24	-0.01	-0.8
GEF	481	521	0.73	-0.28	-0.57	-0.93
GEF	481	522	0.93	-0.09	-0.75	-1.76
GEF	485	511	0.58	-0.08	-0.12	-0.48
GEF	487	511	0.36	-0.1	0.05	-0.52
GEF	488	511	0.5	-0.01	-0.09	-0.16
GEF	512	515	-0.16	-0.08	-0.03	-0.27
GEF	516	521	0.3	-0.19	-0.02	-0.54
GEF	522	526	-0.04	0.01	0.02	-0.08
GEF	522	547	0.56	0.29	-0.14	-0.41
GEF	526	540	0.27	-0.04	-0.07	-0.3
GEF	526	544	0.5	-0.06	-0.01	-0.55
GEF	526	547	0.41	0.11		-0.42
GEF	527	540	0.29	-0.08	0	-0.32
GEF	527	544	0.55	0.02	0.04	-0.39
GEF	527	547	0.33	-0.25	-0.21	-0.6
GEF	541	547	0.32	0.09	0.08	0.01
GEF	548	553	-0.16	-0.33	-0.26	-0.31
GEF	548	554	-0.45	0.02	-0.1	0.07
GEF	548	557	0.07	-0.14	-0.32	-0.93
GEF	548	558	0.07	-0.07	0.04	-0.08
GEF	548	563	0.3	0.03	-0.13	-0.17
GEF	563	575	0.53	-0.25	0.53	0.48
GEF	564	572	-0.32	-0.22	-0.01	0
GEF	564	574	-0.59	-0.05	0.1	0.07
GEF	564	575	0.17	0.06	0.05	0.01
GEF	564	577	0.12	0.05	-0.04	-0.04
GEF	576	591	0.25	0.13	0.22	0.75
GEF	576	594	1.09		-0.01	0.16
GEF	578	593	1.42	0.8	0.25	0
GEF	578	594	0.45	0.62	0.02	-0.25
GEF	581	593	1.32	0.68	0.07	-0.35
GEF	582	593	1.23	0.72	0.05	-0.33
GEF	583	593	1.32	0.67	-0.08	-0.38
GEF	583	594	1.5	0.8	0.39	-0.21
GEF	598	607	0.14	0.39	-0.38	0.14
GEF	598	616	-0.18		-0.43	-0.41
GEF	598	630	1.32	1.2	0.44	0.17
GEF	599	607	-0.04	0	0.03	0.13
GEF	600	606	-0.09	0.05	-0.12	0.07
GEF	601	607	-0.03	-0.22	0.03	-0.44
GEF	602	607	0.13	0.22	0.08	0.13
GEF	604	618	-0.93	-1.35	-0.8	-0.68
GEF	607	612	-0.28	-0.57	-0.35	-0.1
GEF	607	615	0.35	0.08	0.08	-0.03
GEF	607	616	-0.21	0.01	-0.1	-0.32
GEF	607	618	0.52	0.3	0.08	-0.18
GEF	608	612	0.09	0.01	0.02	0
GEF	608	616
GEF	608	618	0.46	0.16	0.02	-0.22
GEF	608	619	0.52	0.33	0.08	-0.17
GEF	608	630	0.32	0.58	0.43	0.14
GEF	617	630	0.16	0.5	0.25	-0.04
GEF	619	626	0.15	0.53	0.23	0.33
GEF	619	629	0.13	0.33	0.71	-0.46
GEF	619	630	0.02	0.31	0.2	-0.09
GEF	619	631	0.17	0.56	0.13	-0.03
GEF	620	630	0.15	0.11	-0.27	-0.06
GEF	621	630	0	0.85	0.32	-0.86
GEF	621	631	-0.78	0.31	-0.03	-0.19
GEF	630	635	0.15	-0.31	-0.7	-0.66
GEF	631	637	-0.27	-1.08	-0.99	-0.76
GEF	631	668	0.64	-0.13	0.62	-0.37
GEF	636	646	0.44	0.29	0.16	0
GEF	636	648	0.27	0.14	0.12	0.14
GEF	636	668	0.83	0.73	0.36	0.07
GEF	642	668	0.59	0.33	0.53	-0.46
GEF	647	665	0.59	-0.84	0.07	0.16
GEF	647	668	0.36	0.05	-0.15	-0.54
GEF	647	670	0.44	0.63	-0.96	-0.31
GEF	649	665	0.53	0.49	0.11	-0.56
GEF	651	665	0.87	0.11	-0.13	-0.33
GEF	651	668	0.57	0.39	0.22	-0.89
GEF	652	668	0.7	0.72	0.56	-0.02
GEF	652	670	1.59	0.83	0.12	-0.41
GEF	652	679	0.64	0.11	0.7	0.19
GEF	669	678	-0.41	-0.06	-0.2	0.41
GEF	669	679	0.09	-0.08	-0.21	0.24
GEF	669	682	-0.34	-0.87	-0.1	0.02
GEF	683	702	0.46	0.77	0.77	0.93
GEF	686	702	-0.16	0.06	0.57	0.43
GEF	690	702	0.18	0.38	0.39	0.23
GEF	693	702	0.09	0.19	-0.78	-0.73
GEF	695	702
GEF	698	702	-0.1	0.02	0.04	-0.06
GEF	708	717	0.06	0.61	0.19	0.31
GEF	710	724	0.49	-0.12	0.46	0.33
GEF	710	725	0.91	0.39	0.45	0.43
GEF	710	728	0.22	0.26	-0.14	-0.02
GEF	715	723	0.29	0.31	0.16	-0.05
GEF	715	724	-0.11	0.45	-0.2	0.11
GEF	725	753	0.86	1.03	0.31	-0.13
GEF	726	738	0.58	0.78	0.19	0.17
GEF	726	742	0.37	1.36	0.25	0.08
GEF	726	744	0.11	-0.01	-0.11
GEF	728	738	0.19	0.75	0.64	0.08
GEF	731	738	0.47	0.26	-0.32	-0.33
GEF	739	746	-0.31	0.12	0.03	-0.01
GEF	743	753	0.14	0.26	0.28	0.15
GEF	744	753	0.18	0.24	0.35	0.18
GEF	745	753	0.04	-0.06	0.13	-0.16
GEF	754	760	0.09	0.03	0.01	0
GEF	754	770	0.04	-0.03	0.15	0.36
GEF	754	773	-0.1	-0.79	-0.29	-0.33
GEF	754	776	0.29	0.16	0.01	0.11
GEF	761	767
GEF	761	768	0.13	0.13	0.15	0.21
GEF	761	770	0.01	0.04	0.1	0.24
GEF	761	771
GEF	761	773	0.24	0.45	0.22	0.19
GEF	761	776	0.34	0.37	0.07	0.26
GEF	761	777	0.36	0.38	-0.02	0.07
GEF	769	776	0.3	0.38	0.11	0.11
GEF	774	783	0.32	0.22	0.46	0.67
GEF	777	783	0.01	-0.01	-0.18	0.04
GEF	777	785	-0.46	-0.54	-1.09	-1.05
GEF	784	791	0.02	0.05	0.07	0.17
GEF	784	793	-0.32	-0.67	-0.68	-0.54
GEF	786	791	-0.11	0.02	0.02	0.09
GEF	786	793	-0.14	0.05	0	-0.01
GEF	792	803	-0.01	0.07	0.07	0.08
GEF	792	805	-0.12	-0.21	-0.08	0.08
GEF	794	805	0.03	0.03	0.08	-0.11
GEF	799	803	-0.01	-0.02	-0.06	0.1
GEF	806	811	0.09	0.08	0.08	0.34
GEF	808	814	-0.46	0.61	-0.1	-0.29
GEF	815	820	0.11	0.01	-0.18	-0.04
GEF	819	838	0.38		-1.41	-1.26
GEF	821	838	0.44	-0.18	-0.49	-0.39
GEF	821	840	0.41	-0.29	-1.57	-1.82
GEF	821	850	1.45	-2.64	-0.79	-1.18
GEF	821	852	1.52	-0.59	-0.97	-0.71
GEF	824	828	0.06	0.03	0.03	-0.03
GEF	824	830	-0.06	-0.16	-0.38	-0.32
GEF	824	840	0.42	-0.04		-0.26
GEF	825	834	0.28	0.2	-0.23	-0.42
GEF	825	838	0.51	0.01	-0.16	-0.19
GEF	841	847	0.34	-0.08	-0.05	0.13
GEF	841	852	-0.36	-0.7	-0.65	-0.43
GEF	842	847	-0.02	0.01	0.09	0.03
GEF	842	851	0.44	-0.06	-0.44	-0.95
GEF	842	852	0.68	-0.31	0.08	-0.46
GEF	850	855	0.01	0.03	-0.45	-0.24
GEF	851	855	0	-0.09	-0.23	-0.25
GEF	851	857		-0.07	-0.28	-0.65
GEF	854	864	0.17	-0.03	0.05	-0.33
GEF	854	866	0.48	-0.16
GEF	856	864	-0.15	-0.21	0.07	0.02
GEF	856	866	0.23	0.31	0.14	0.17
GEF	858	866	-0.32	0.29	-0.1	-0.09
GEF	859	864	-0.25	-0.14	0	-0.05
GEF	859	866	0.08	0.01	0.09	0.1
GEF	867	871	-0.05	-0.05	-0.05	0.06
GEF	868	885	1.35	-0.71	-0.46	2.58
GEF	872	884	0.16	-0.3	-0.49	-0.01
GEF	872	885	0.09	-0.4	-0.52	-0.38
GEF	873	884	0.2	-0.13	-0.95	0.11
GEF	873	885	0.17	-0.35	-0.4	0.07
GEF	877	885	-0.15	-0.38		-0.63
GEF	892	896	0.05	0.07	0.16	0
GEF	892	899	0.22	0.37	1.21	0.73
GEF	895	899	0.02	-0.2	0.15	0.6
GEF	898	910
GEF	900	910	0.35	-0.06	-0.12	-0.44
GEF	900	933	1.95	0.69	2.01	5.58
GEF	908	933	1.36	0.47	1.76	4.92
GEF	908	934	1.9	0.17	2.44	5.08
GEF	910	915	0.2	0.04	-0.07	-0.14
GEF	910	931	1.08	0.46	2.67	5.29
GEF	910	933	0.79	0.47	1.92	5.06
GEF	911	931	1	0.35	1.81	4.83
GEF	911	932	0.96	0.54	2	5.38
GEF	911	933	0.94	0.52	2.1	5.33
GEF	911	934	1.02	0.56	2.23	5.23
GEF	913	933	0.81	0.39	2.27	5.39
GEF	914	933	-0.13		0.49	1.54
GEF	916	931	0.26	0.52	1.83	4.66
GEF	916	933	0.15	0.36	1.93	5.1
GEF	919	925	0.15	0.51	1.34	1.99
GEF	919	931	0.09	0.34	1.48	3.42
GEF	919	933	-0.02	0.45	1.58	3.81
GEF	920	933	0.26	0.38	1.11	2.78
GEF	926	931	0.01	0.04	0.1	0.39
GEF	926	933	-0.02	0.05	0.12	0.55
GEF	934	939	0.11	0.6	0.74	1.36
GEF	934	940	-0.01	0.27	0.52	0.76
GEF	934	955	1.04	1.44	1.9	-0.56
GEF	937	939	-0.07	-0.39	-0.46	-0.24
GEF	940	949	-0.06	1.04	1.25	0.28
GEF	940	955	-0.42	1.04		1.29
GEF	940	956	1.67	2.49	1.62	-0.43
GEF	941	957	1.27	1.82	1.15	-0.54
GEF	942	948	0.18	0.72	0.67	0
GEF	942	955	1.36	1.78	1.12	-0.02
GEF	943	956	0.84	1.3	0.98	-0.68
GEF	943	957	1.74	2.13	1.29	-1.06
GEF	957	981	1.19	-0.11	0.3	-1.84
GEF	958	965	0.08	0.2	0.01	-0.06
GEF	958	968	0.97	-0.05	0.2	0.38
GEF	958	981	1.8	0.65	0.99	1.05
GEF	959	968
GEF	959	981	1.58	0.43	0.77	0.84
GEF	965	981	1.58	0.62	1.01	1.02
GEF	966	981	1.54	0.86	0.99	0.74
GEF	966	991	0.98	1.06	1.55	2.14
GEF	966	993	1.17	1.48	1.11	2.82
GEF	980	987	0	0.08	0.43	1.59
GEF	980	988	-0.01	0.06	0.47	1.63
GEF	980	991	-0.24	-0.16	0.48	0
GEF	982	988	0.01	0.07	0.3	0.56
GEF	982	990	0.12	0.09	0.31	0.62
GEF	982	991	0.11	0.11	0.06	0.42
GEF	982	993	0.17	0.16	0.34	1.41
GEF	982	995	0.17	0.12	0.53	0.68
GEF	998	1002	0.15	-0.11	0.74	0.26
GEF	999	1005	0.17	0.31	0.8	-0.17
GEF	1003	1010	0.19	0.14	0.15	0.13
GEF	1006	1011	0.05	0.06	0.17	0.39
GEF	1011	1015	0.04	0.08	0.27	0.2
GEF	1012	1018	0.4	-0.04	0.55	0.16
GEF	1012	1019	0.12	-0.17	0.44	0.25
GEF	1020	1041	0.43	-0.05	0.17	0.48
GEF	1021	1048	0.8	0.12	0.03	0.72
GEF	1022	1039	0.31	-0.23	-0.13	-0.04
GEF	1022	1041	0.5	-0.01	0.04	0.05
GEF	1022	1046	0.87	0.08	0.02	-0.06
GEF	1022	1048	0.83	0.06	0.12	0.39
GEF	1023	1039	0.19	-0.22	-0.13	-0.22
GEF	1023	1040	0.41	-0.08	-0.09	-0.32
GEF	1023	1041	0.48	-0.08	-0.06	-0.33
GEF	1023	1046	0.84	0.03	-0.11	-0.43
GEF	1023	1048	0.75	0.13	0.06	0.19
GEF	1023	1057	0.84	-0.02	0.19	0.23
GEF	1023	1058	1.02	0.15	0.47	0.28
GEF	1023	1059	0.87	0.08	0.35	0.75
GEF	1026	1041	0.36	-0.96	-0.75	-0.21
GEF	1028	1041	0.56	-0.27	-0.44	-0.45
GEF	1029	1041	0.25	-0.45	-0.23	-0.94
GEF	1029	1047	0.91	-0.04	0.9	0.06
GEF	1034	1041	0.29	-0.01	0.01	-0.1
GEF	1047	1057	0.11	-0.18	-0.24	0.03
GEF	1047	1060	0.39	0.18	0.26	0.18
GEF	1048	1060	-0.25	0.04		-0.28
GEF	1049	1058	0.2	0.3	-0.08	-0.09
GEF	1049	1059	0.24	0.04	0.19	0.08
GEF	1059	1067	1.11	0.78	0.18	0.49
GEF	1060	1067	0.69	0.02	-0.14	0.09
GEF	1061	1067	0.94	0.62	-0.17	-0.24
GEF	1071	1078	0.34	0.29	0.13	0.28
GEF	1071	1080	0.57	0.24	0.27	0.58
GEF	1071	1083	0.52	0.32	0.28	0.57
GEF	1071	1085	0.52	0.2	0.27	0.49
GEF	1071	1090	0.44	-0.03	0.06	0.73
GEF	1071	1092	0.69	0.39	0.45	0.87
GEF	1071	1095	0.69	0.34	0.61	1.5
GEF	1072	1083	0.49	0.27	0.22	0.51
GEF	1072	1090	0.4	0.59	0.54	0.21
GEF	1072	1095	0.63	0.32	0.45	1.49
GEF	1084	1092	0.33	0.14	0.23	0.48
GEF	1086	1092	0.56	-0.05	0.3	0.48
GEF	1096	1104	0.11	-0.01	0.01	0.34
GEF	1096	1105	0.12	0.08	0.22	0.31
GEF	1096	1106	0.21	0.02	0.08	-0.03
GEF	1097	1104	-0.13	-0.02	-0.13	0.31
GEF	1097	1105	0.06	0.21	-0.2	0.56
GEF	1097	1106	-0.48	0.15	0.05	-0.04
GEF	1101	1105	0	0.04	0.1	0.22
GEF	1105	1116	1.38	0.21	0.06	-0.07
GEF	1105	1119	1.34	0.9	1.23	0.38
GEF	1106	1119	2.1	0.61	0.98	0.27
GEF	1106	1123	1.58	0.75	1.62	0.83
GEF	1106	1125	0.76	0.31	0.51	1.53
GEF	1106	1131	1.49	0.64	2	1.4
GEF	1107	1116	0.48	0.19	0.2	-0.14
GEF	1107	1123	1.52	0.96	1.28	0.6
GEF	1108	1116	1.8	0.05	0.04	-0.08
GEF	1109	1116	1.42	0.57	0.24	-0.25
GEF	1110	1116	1.25	-0.17	-0.13	-0.38
GEF	1117	1123	0.15	0.09		0.54
GEF	1117	1125	0.09	0.43	1.26	1.1
GEF	1117	1142	-0.92	1.41		-1.1
GEF	1123	1142	0.57	-0.63	-1.33	0.06
GEF	1124	1142	0.49	0.05	-0.12	-0.47
GEF	1124	1147	0.69	0.03	-0.19	-0.62
GEF	1126	1140	0.49	0.05	-0.01	-0.5
GEF	1126	1142	0.54	0.08	0.04	-0.46
GEF	1126	1147	0.57	0.02	-0.09	-0.33
GEF	1126	1149	1.1	0.63	0.48	-0.21
GEF	1128	1142	0.49	0.12	0.21	-0.44
GEF	1153	1157	0.27	-0.02	0.01	-0.07
GEF	1158	1172	0.02	0.06	0.16	0.39
GEF	1158	1173	0.25	0.1	0.23	-0.62
GEF	1163	1173	0.17	-0.06	0.01	-0.11
GEF	1165	1172	-0.64	-0.47	-0.36	-0.68
GEF	1165	1173	0.12	0.01	-0.02	-0.19
GEF	1173	1184	-0.06	0.26	0.29	-0.09
GEF	1174	1184	-0.41	-0.9	-0.72	-1.18
GEF	1180	1184	0.12	0.01	0.12	-0.09
GEF	1185	1192	-0.43	-0.17	-0.44	-0.62
GEF	1193	1203	0.63	0.12	0.36	0.11
GEF	1195	1203	0.64	0.17	0.36	-0.03
GEF	1195	1209	0.48	0.19	0.11	0.44
GEF	1199	1209	0.17	-0.94	0.06	-0.41
GEF	1204	1209	0.6	0.41	0.04	-0.09
GEF	1210	1220	0.64	0.99	2.35	1.13
GEF	1210	1225	0.99	1.25	1.35	-0.15
GEF	1210	1248	1.76	1.25	3.15	1.68
GEF	1213	1220	0.07	0.68	0.21	0.43
GEF	1213	1221	0.37	0.61	1.25	0.37
GEF	1213	1224	0.47	0.53	1.22	0
GEF	1213	1225	-0.13	0.54	1.52	0.14
GEF	1213	1240	1.23	1.33	1.38	0.13
GEF	1213	1248	1.77	1.6	1.83	0.54
GEF	1213	1269	1.57	1.5	2.25	3.18
GEF	1216	1224	0.65	0.36	0.51	-0.26
GEF	1217	1225
GEF	1217	1248	1.49	0.59	0.55	0.23
GEF	1221	1248	1.78	0.85	0.42	0.3
GEF	1221	1271	1.32	1.17	1.32	2.59
GEF	1222	1236	1.07	1.08	-1.09	-1.5
GEF	1222	1248	0.13	0.5	0.35	-0.58
GEF	1223	1240	1.15	0.88	-0.39	-0.61
GEF	1224	1236	1.03	0.39	-0.02	-1.23
GEF	1225	1232	0.34	0.37	-0.03	-0.14
GEF	1225	1234	0.37	0.38	0.04	-0.38
GEF	1225	1236	0.76	0.42	0.06	-0.2
GEF	1225	1240	1.08	0.74	0.17	-0.12
GEF	1226	1248	1.49	0.58	1.17	0.19
GEF	1226	1271	1.91	0.67	0.52	2.19
GEF	1227	1240	0.81	0.31	-0.1	-0.22
GEF	1241	1248	0.49	0.05	0.1	0.64
GEF	1241	1271	0.53	0.67	1.17	2.91
GEF	1247	1271	0.26	0.55	0.92	2.05
GEF	1249	1260	0.64	1.14	1.2	1.73
GEF	1249	1262	0.26	0.45	0.77	2.66
GEF	1249	1269	-0.01	0.54	0.65	1.56
GEF	1249	1270	0.23	0.44	0.75	1.85
GEF	1249	1271	0.11	0.54	0.56	1.37
GEF	1264	1271	-0.14	0.21	-0.11	0.28
GEF	1272	1283	0.08	0.83	0.6	0.4
GEF	1276	1282	-0.1	-0.01	0	-0.01
GEF	1282	1288	0.02	-0.04	0.17	0
GEF	1286	1313	0.24	0.77	1.35	1.78
GEF	1286	1314	-0.82	0.46	1.12	1.35
GEF	1286	1316	0.02	0.74	1.62	2.18
GEF	1289	1303	0.17	0.41	0.32	0.63
GEF	1289	1316	0.28	0.51	1.22	2.06
GEF	1292	1313	1.09	2.07	1.96	0.9
GEF	1295	1302	0.13	0.33	0.11	0.05
GEF	1295	1303	0.12	0.31	0.13	0.11
GEF	1295	1316	0.21	0.37	0.55	1.02
GEF	1302	1316	0.82	0.21	0.48	-0.29
GEF	1303	1313	0.05	0.34	0.81	0.92
GEF	1303	1316	0.05	0.43	1.52	1.71
GEF	1304	1313	0.03	0.27	0.85	0.49
GEF	1304	1316	-0.04	0.28	1.33	1.57
GEF	1305	1316	0.3	-0.09	1.44	1.4
GEF	1317	1331	1.56	0.87	1.02	-0.06
GEF	1317	1332	1.8	1.85	1.46	0.4
GEF	1317	1340	1.79	2.22	1.45	-0.67
GEF	1330	1340	0.55	0.82	0.95	-0.2
GEF	1332	1340	0.41	0.32	0.72	-0.24
GEF	1333	1340	0.21	0.04	0.24	-0.06
GEF	1345	1358	0.36	0.03	-0.01	-0.2
GEF	1345	1387	0.81	-0.05	-0.29	-0.52
GEF	1345	1390	0.86	-0.21	-0.08	-0.13
GEF	1348	1352	0	0.01	-0.01	-0.03
GEF	1348	1358	0.21	-0.01	-0.02	-0.24
GEF	1359	1387	1.12	0.17	0.1	-0.46
GEF	1359	1390	0.9	0.36	0.56	-0.05
GEF	1391	1395	0.24	0.05	0.12	0.04
GEF	1396	1415	1.13	0.59	-0.44	-0.36
GEF	1396	1418	0.93	0.25	0.1	-0.21
GEF	1398	1415	1.05		0.42	-0.03
GEF	1399	1404	0.43	0.06	0	-0.09
GEF	1399	1415	0.88	0.22	0.07	-0.06
GEF	1399	1418	0.66	0.15	0.03	0.02
GEF	1409	1412	0.03	0	0.02	0.03
GEF	1409	1415	0.15	-0.07	0.06	-0.17
GEF	1409	1418	0.19	0.15	0.05	0.03
GEF	1416	1420	0.07	0.11	0.13	-0.02
GEF	1419	1425	-0.03	0.01	-0.04	-0.06
GEF	1420	1426	-0.03	0.01	-0.04	-0.06
GEF	1421	1425	0	0.02	0.01	0.01
GEF	1424	1436	0.42	0.45	0.41	0.07
GEF	1425	1434
GEF	1425	1436	0.11	0.13	0.15	0.14
GEF	1425	1437	0.13	-0.6		0.23
GEF	1426	1434	0.14	0.02	0.15	0.23
GEF	1426	1436	-0.02	-0.1	-0.02	0.07
GEF	1434	1437	-0.04	-0.07	-0.08	-0.1
GEF	1437	1460	0.29	0.28	0.31	-0.51
GEF	1438	1460	0.79	0.02	0.75	1.64
GEF	1441	1462	0.38	0.42	0.67	0.31
GEF	1461	1470	0.05	0.06	0.14	0.04
GEF	1461	1492	0.25	0.32	0.95	0.42
GEF	1463	1491	-0.1	0.06	0.33	-0.42
GEF	1470	1491	0.21	0.31	0.49	0.19
GEF	1470	1492	-0.25	0.56	0.26	0.31
GEF	1471	1478	0.1	0.21	-0.12	0.08
GEF	1471	1482	-0.21	0.4	-0.28	0.08
GEF	1471	1485	0.1	0.22	0.57	0.52
GEF	1471	1491	0.14	0.2	0.5	0.6
GEF	1471	1492	0.17	0.28	0.4	0.1
GEF	1479	1491	0.44	0.4	0.01	-1.72
GEF	1479	1492	0.23	0.22	0.52	-0.01
GEF	1486	1491	0.14	-0.1	0.01	-0.25
GEF	1486	1492
GEF	1491	1503	-0.68	0.11	0.24	0.22
GEF	1492	1502	-0.11	0.4	-0.13	-0.24
GEF	1492	1503	0.32	-0.28	-0.33	-0.82
GEF	1492	1508	0.46	0.15	0	0.15
GEF	1492	1510	0.86	0.88	0.86	0.29
GEF	1492	1516	0.47	0.04	-0.16	0.23
GEF	1492	1524	0.64	-0.14	-0.15	-0.06
GEF	1493	1501	-0.04	0.15	-0.21	-0.08
GEF	1493	1502	-1.01		-0.75	-0.19
GEF	1493	1507	0.55	0.05	0.07	0.09
GEF	1493	1508	0.59	-0.06	0.18	0.53
GEF	1493	1510	0.09	0.1	-0.05	0.17
GEF	1493	1524	0.51	-0.03	-0.29	-0.2
GEF	1494	1503	0.25	-0.01	-0.04	-0.4
GEF	1498	1503	0.2	0.12	0.12	0.09
GEF	1508	1524	0.54	-0.06	0.12	-0.33
GEF	1517	1524	0.59	0.37	0.49	0.07
GEF	1517	1526	-0.24	-0.55	-0.78	-0.53
GEF	1523	1526	-0.01	0.01	0.02	0.04
GEF	1525	1528	-0.01	0.01	-0.01	0.02
GEF	1525	1542	0.13	0.17	0.15	0.06
GEF	1526	1542	0.6	-1.15	-1.01	-1.06
GEF	1527	1538	0.21	0.06	0.18	0.07
GEF	1527	1542	0.19	0.13	0.14	0.04
GEF	1527	1546	0.32	0.03	0.2	0.03
GEF	1527	1549	0.48	0.31	0.14	0.37
GEF	1528	1538	0.22	0.1	0.26	-0.01
GEF	1529	1546	0.24	-0.04	-0.01	-0.02
GEF	1529	1547	0.26	0.08	0.1	-0.03
GEF	1529	1549	0.39	0.57	0.91	-0.04
GEF	1543	1549	-0.09	0.34	-0.04	0.07
GEF	1543	1554	0.15	0.51	0.28	-0.14
GEF	1543	1573	-0.53		0.31	0.28
GEF	1544	1549	-0.16	-0.07	-0.15	-0.05
GEF	1546	1573	0.87	0.49	-0.63	2.2
GEF	1548	1558	0.28	0.34	-0.11	-0.13
GEF	1548	1566	-0.83	-0.67	-0.59	-0.75
GEF	1548	1573	0.26	-0.5	0.05	-0.37
GEF	1550	1566	0.42	0.22	0.2	0.49
GEF	1550	1573	0.07	-0.33	0.22	-0.54
GEF	1553	1566	0.31	0.09	0.19	-0.15
GEF	1553	1573	0.24	-0.22	-0.04	-0.1
GEF	1555	1562	0.43	-0.28	0.17	0.2
GEF	1555	1573	0.61	-0.08	0.16	0.02
GEF	1556	1566	0.07	-0.2	-0.04	-0.26
GEF	1559	1573	0.54	0.42	0.44	0.09
GEF	1564	1573	0.52	0.1	0.18	0.02
GEF	1567	1571	0	0.04	0.15	0.1
GEF	1567	1573	0.09	0.12	0.2	0.06
GEF	1572	1582	0.5	0.2	0.28	-0.04
GEF	1572	1588	0.44	-0.06	0.46	0.08
GEF	1574	1582	0.4	0.04	0.09	-0.17
GEF	1574	1586	0.73	0.25	0.32	0.23
GEF	1574	1590	0.42	-0.08	0.01	-0.29
GEF	1574	1602	0.3	0.2	0.25	0.41
GEF	1583	1588	0.01	0.02	0.01	0.07
GEF	1583	1590	0.03	0.06	0.05	0.03
GEF	1589	1602	-0.03	0.12	0.26	0.16
GEF	1591	1602	-0.05	0.07	0.27	0.12
GEF	1592	1602	-0.24	-0.04	-0.77	0.43
GEF	1603	1607	0.13	0.11	0.08	-0.02
GEF	1603	1608	0.23	0.2	0.24	0.06
GEF	1603	1614	-0.6	-0.88	-1.27	-1.07
GEF	1603	1615	0.42	0.06	0.27	-0.09
GEF	1603	1623	0.51	0.21	0.44	0.55
GEF	1606	1614	0.29	0.4	0.13	-0.09
GEF	1607	1614	0.31	0.19	0.2	-0.18
GEF	1608	1620	0.5	-0.21	0.15	0.44
GEF	1608	1623	0.21	0.16	0.2	0.36
GEF	1609	1620	0.28	-0.08	0.44	0.49
GEF	1614	1620	-0.02	0.02	-0.04	0.62
GEF	1615	1620	0.03	0.04	0.09	0.37
GEF	1615	1623	-0.06	0.12	0.43	0.8
GEF	1620	1648	0.55	-0.13		0.04
GEF	1621	1632	0.45	0.27	-0.06	-0.15
GEF	1623	1633	0.19	-0.48	0.37	0.09
GEF	1623	1648	0.05	-0.5	-0.07	0.19
GEF	1624	1637	-0.62	-0.28	-0.16	0.18
GEF	1624	1646	1.16	0.02	-0.1	-0.02
GEF	1624	1648	0.72	0.28	0.43	0.32
GEF	1625	1633	0.12	0	0.13	0.09
GEF	1625	1637	0.22	0.05	0.05	-0.15
GEF	1625	1642	0.07	-0.29	-0.02	0.89
GEF	1625	1646	0.43	0.19	-0.02	0.3
GEF	1633	1646
GEF	1633	1648	0.17	0.34	-0.18	0.51
GEF	1640	1649	-0.1	-0.02	-0.06	-0.08
GEF	1646	1651	0.16	0.09	0.32	-0.07
GEF	1649	1654	0.08	0.19	0.13	0.36
GEF	1649	1655	-0.43	-0.19	0.04	0.26
GEF	1654	1670	0.12	-0.09	0.21	0.36
GEF	1655	1669	-0.1	0	0.14	0.16
GEF	1656	1669	0.03	0.16	0.24	0.33
GEF	1656	1670	0.07	-0.03	0.13	0.27
GEF	1657	1670	-0.26	0.01	0.26	0.41
GEF	1660	1669	-0.58	0.1	0.02	0.16
GEF	1660	1670	0.11	0.06	0.21	0.21
GEF	1665	1682	0.91	0.26	0.08	-0.35
GEF	1668	1682	0.26	0.42	0.39	-0.38
GEF	1670	1682	0.33	0.04	-0.02	-0.47
GEF	1670	1699	0.47	0.49	0.37	0.01
GEF	1670	1701	0.18	0.82	0.43	0.4
GEF	1671	1699	0.53	0.58	0.45	0.1
GEF	1683	1690	0.09	0.06	-0.11	-0.15
GEF	1683	1699	0.39	0.72	0.45	0.22
GEF	1683	1701	0.61	0.7	0.19	-0.3
GEF	1691	1699	0.44	0.45	0.51	0.26
GEF	1693	1699	0	0.12	0.15	0.14
GEF	1702	1715	0.19	0.11	0.24	0.58
GEF	1702	1716	0.09	0.06	0.12	0.46
GEF	1703	1716	0.15	0.08	-0.12	0.48
GEF	1705	1714	0.16	0.23	0.01	-0.09
GEF	1705	1715	0.23	0.17	0.22	0.45
GEF	1705	1716	0.06	0.06	0.16	0.41
GEF	1706	1716	0.3	0.14	0.37	0.71
GEF	1716	1731	-0.12	0.06	0.16	0.35
GEF	1717	1731	-0.02	0.04	0.24	0.28
GEF	1719	1731	0.35	0.45	0.41	0.96
GEF	1720	1727	0.01	0.02	0.13	0.06
GEF	1732	1739	-0.07	-0.04	0	0.13
GEF	1735	1740	0	0.01	0.03	0.08
GEF	1735	1755	-0.12	0.39	0.14	0.28
GEF	1740	1744	0.02	0.04	0.02	0.05
GEF	1740	1755	0	0.27	0.15	0.4
GEF	1740	1756	-0.06	0.18	0.03	0.17
GEF	1756	1765	0.1	0.36	0.26	0.41
GEF	1762	1774	-0.14	0.17	0.18	0.84
GEF	1762	1777	-0.03	0.27	0.64	1.22
GEF	1764	1774	0.07	0.32	0.39	0.74
GEF	1764	1777	-0.08	-0.03	0.4	1.54
GEF	1766	1774	0.04	0.14	0.3	0.61
GEF	1766	1777	0.06	0.29	0.43	1.04
GEF	1766	1791	0.25	0.57	0.8	1.04
GEF	1766	1801	0.58	0.28	0.79	0.13
GEF	1767	1778	-0.01	0.28	0.38	0.88
GEF	1775	1791	0.2	0.36	0.32	0.34
GEF	1775	1801	0.59	0.52	0.74	0.36
GEF	1775	1808	0.89	0.26	0.66	0.15
GEF	1778	1782	-0.05	-0.11	0.02	-0.03
GEF	1778	1783	-0.32	-0.13	-0.31	-0.15
GEF	1778	1791	0.21	0.36	0.4	0.23
GEF	1778	1801	0.7	0.44	0.7	0.2
GEF	1778	1807	0.46	0.53	0.81	-0.02
GEF	1778	1808	0.69	0.2	0.52	-0.07
GEF	1778	1822	1.37	0.27	0.68	-0.08
GEF	1778	1839	1.69	0.86	0.75	-0.59
GEF	1783	1801	0.97	0.41	0.8	-0.83
GEF	1792	1801	0.43	0.35	0.16	-0.15
GEF	1792	1807	0.65	0.09	0.11	-0.35
GEF	1792	1808	0.61	0.01	0.11	-0.25
GEF	1792	1839	1.89	1.01	0.47	-0.66
GEF	1792	1847	1.49	0.88	0.6	-0.79
GEF	1802	1820	0.74	0.07	-0.01	-0.53
GEF	1802	1839	1.17	1.01	0.19	-0.93
GEF	1805	1820	0.42	0.15	0.05	-0.39
GEF	1805	1822	-0.48	0.38	-0.08	-0.74
GEF	1806	1818	0.68	-0.02	-0.01	-0.24
GEF	1808	1818	0.31	-0.01	-0.01	-0.33
GEF	1808	1822	0.14	-0.16	-0.05	-0.53
GEF	1808	1839	0.79	0.74	-0.1	-1.11
GEF	1809	1839	1.06	1.09	0.52	-0.53
GEF	1821	1829	0.02	-0.07	-0.13	-0.2
GEF	1823	1828
GEF	1823	1829	0.25	-0.01	0.14	0.01
GEF	1840	1846	0.17	0.05	0.07	-0.39
GEF	1840	1847	0.08	-0.03	-0.04	-0.15
GEF	1840	1849	0.37	-0.82	-0.03	-0.17
GEF	1842	1847	0.53	0.03	-0.41	-0.65
GEF	1846	1864	0.46	-0.21	0.14	0.25
GEF	1847	1863	-0.87	-0.26	-0.06	-0.22
GEF	1847	1864	0.21	-0.1	0.1	-0.42
GEF	1848	1864	0.22	-0.14	-0.01	-0.13
GEF	1850	1864	0.31	-0.07	0.09	-0.25
GEF	1851	1863	0.42	-0.04	0.21	-0.34
GEF	1851	1864	0.23	0.01	0.12	-0.11
GEF	1852	1864	-0.02	0.22	0.25	-0.25
GEF	1854	1863	0.18	0.09	0.36	-0.12
GEF	1855	1863	0.35	0.16	0.5	0.08
GEF	1856	1861	0.08	-0.12	-0.09	-0.13
GEF	1856	1863	0.15	-0.02	0.1	-0.08
GEF	1857	1863	0.13	-0.04	0	-0.07
GEF	1858	1864	0.14	-0.07	0	-0.06
GEF	1864	1876	0.59	0.21	0.09	-0.16
GEF	1864	1890	0.84	-0.21	0.18	-0.73
GEF	1864	1894	0.72	0.13	0.42	-0.97
GEF	1865	1876	0.63	-0.05	0.27	-0.14
GEF	1865	1890	0.87	0.14	0.23	-0.59
GEF	1865	1894	0.98	0.17		-1.06
GEF	1865	1901	0.92	0.54	0.88	-0.46
GEF	1867	1890	1.03	0.4	0.45	-0.56
GEF	1867	1894	0.94	0.18	0.15	-0.49
GEF	1870	1890	0.8	0.48	0.22	-0.3
GEF	1873	1888	0.67	0.09	0.11	-0.3
GEF	1873	1890	0.72	0.13	0.17	-0.36
GEF	1873	1894	0.42	-0.22	-0.1	-0.63
GEF	1876	1888	-0.06	-0.34	-0.29	-0.53
GEF	1876	1890		-1.21	-0.72	-1.89
GEF	1876	1894
GEF	1877	1890	0.37	0.06	0.13	-0.41
GEF	1877	1891	0.5	0.39	0.16	-0.4
GEF	1877	1892	0.53	0.13	0.22	-0.47
GEF	1877	1894	0.25	-0.07	-0.12	-0.34
GEF	1879	1888	0.36	0.29	0.58	0.41
GEF	1891	1901	0.34	0.04	-0.18	-0.95
GEF	1893	1901	0.42	0.78	1.59	0.09
GEF	1895	1899	0.42	0.54	0.22	0.04
GEF	1898	1910	0.97	2.21	0.86	-0.37
GEF	1898	1916	1.66	2.39	1.3	0.66
GEF	1902	1916	1.2	0.84	0.25	-0.34
GEF	1902	1917	1.22	0.98	0.27	-0.27
GEF	1902	1919	1.41	1.41	1.06	-0.06
GEF	1918	1928	0.41	2.45	0.56	-0.03
GEF	1918	1929	-0.1	1.58	-0.05	-0.95
GEF	1918	1932	0.58	2.21	0.82	-0.13
GEF	1920	1936	0.43	1.56	0.81	0.16
GEF	1920	1944	0.3	1.72	1.49	2.31
GEF	1930	1944	0	0.17	1.14	2.77
GEF	1930	1960	-0.33	0.19	1.62	4.63
GEF	1933	1944	0.19	0.39	0.64	2.39
GEF	1933	1960	0.33	0.23	1.15	4.12
GEF	1933	1962	0.82	0.91	1.82	4.58
GEF	1935	1960	0.58	0.07	0.73	3.73
GEF	1937	1944	0.05	0.01	0.21	1.73
GEF	1937	1960	0.33	0.1	0.92	3.3
GEF	1937	1962	0.74	0.26	1.12	3.27
GEF	1937	1963	0.52	0.26	1.03	3.7
GEF	1937	1964	0.45	-0.13	1.1	4.21
GEF	1938	1960	0.27	0.04	0.93	2.46
GEF	1940	1963	3.13	0.46	1.69	3.6
GEF	1941	1960	0.65	0.2	0.92	2.26
GEF	1941	1963	0.67	0.15	0.85	2.97
GEF	1942	1960	1.02	0.13	0.46	1.67
GEF	1945	1959	-0.45	-0.38	-0.18	-0.11
GEF	1945	1963	0.55	0.06	0.81	0.91
GEF	1945	1964	0.72	-0.36	0.47	1.3
GEF	1946	1960	0.18	0.07	0.09	-0.08
GEF	1946	1963	0.79	0.23	0.68	0.96
GEF	1946	1964
GEF	1947	1960	0.01	0.04	0.14	0.34
GEF	1961	1970	0.36	0.8	0.56	1.47
GEF	1961	1977	0.22	0.21	0.88	2.39
GEF	1963	1969	0.05	0.28	0.26	0.84
GEF	1963	1970	0.09	0.4	0.21	0.81
GEF	1963	1975	-0.23	-0.13	-0.05	1.7
GEF	1963	1977	0	0.56	1.03	2.03
GEF	1963	1978	-0.08	0.5	1.21	2.34
GEF	1964	1968	-0.01	0.02	0.15	0.37
GEF	1964	1969	0.13	0.31	0.22	0.42
GEF	1964	1970	0.12	0.48	0.18	0.4
GEF	1964	1977	0.08	0.58	0.94	1.86
GEF	1964	1986	0.64	0.52	0.46	1.67
GEF	1965	1970	0.14	0.46	0.14	0.37
GEF	1965	1975	0.09	0.41	0.57	1.66
GEF	1965	1977	0.17	0.56	1.02	1.79
GEF	1965	1986	1.25	0.7	1.35	2.22
GEF	1965	1988	1.29	0.79	1.77	2.91
GEF	1965	1989	1.37	0.98	2	2.06
GEF	1966	1989	1.29	0.79	1.77	2.91
GEF	1967	1978	0.01	0.04	1.8	1.91
GEF	1969	1977	0.55	0.18	1.39	1.19
GEF	1969	1986	1.03	0.23	1.07	1.91
GEF	1969	1989	-0.45	-0.78	1.3	1.54
GEF	1970	1978	0.03	0.26	1.22	1.36
GEF	1971	1986		0.57	1.3	1.55
GEF	1972	1978	-0.29	-0.03	1.01	1.14
GEF	1978	1988	1.41	0.1	0.49	-0.11
GEF	1979	1989	0.23	0.83	1.26	0.63
GEF	1995	1999	0.11	0.17	0.29	0.36
GEF	1995	2006	0.49	0.04	-0.03	-0.09
GEF	1996	2006	0.6	0.1	0.07	-0.17
GEF	1996	2013	0.66	0.08	0.06	0.73
GEF	2007	2012	-0.01	0.02	-0.07	0.73
GEF	2007	2013	0.01	0.01	0.11	0.79
GEF	2013	2019	-0.05	0.06	0.25	1.63
GEF	2026	2049	1.05	0.76	0.95	-0.36
GEF	2028	2049	3.12	0.42		-0.9
GEF	2041	2049	1.63	0.78	0.83	0.06
GEF	2047	2052	0.2	0.9	1.88	0.82
GEF	2047	2058	1.47	2.21	4.53	3.42
GEF	2049	2054	0.08	0.99	2.76	1.53
GEF	2050	2055	0.2	0.58	1.68	0.94
GEF	2050	2064	0.87	0.67	2.34	1.23
GEF	2070	2073	-0.22	0.22	0	-0.22
GEF	2071	2090	1.15	1.9	1.83	1
GEF	2073	2090	0.38	1.01	0.94	0.26
GEF	2074	2084	-0.12	0.55	0	-0.26
GEF	2074	2090	0.04	0.2	0.36	-0.14
GEF	2078	2089	-0.44	-0.42	-0.76	-1.21
GEF	2079	2090	0.37		0.53	0.26
GEF	2083	2090	-0.18	0.06		0.15
GEF	2089	2097	-0.14	-0.11	-0.07	-0.28
GEF	2091	2095	0.05	0.04	0.05	0.04
GEF	2091	2096	0.03	-0.01	-0.02	0.05
GEF	2091	2097	0	0.02	0.02	0.12
GEF	2096	2113	3.08	4.41	4.11	1.93
GEF	2097	2113	3.86	4.44	3.63	1.77
GEF	2097	2120	3.57	5.19	7.75	6.12
GEF	2098	2113	4.02	4.52	3.56	2
GEF	2098	2116	4.64	5.68	5.34	3.12
GEF	2098	2120	4.09	5.5	6.08	4.58
GEF	2101	2112	4.01	4.35	3.04	0.75
GEF	2113	2118	0.5	0.54	0.89	1.03
GEF	2114	2120	0	0.19	1.11	1.72
GEF	2114	2135	1.48	1.25	3.1	2.74
GEF	2117	2135	0.71	1.71	2.22	1.64
GEF	2119	2126	-0.06	0.36		-0.16
GEF	2121	2128	0.92	0.3	0.05	-0.14
GEF	2125	2135	0.52	1.01	1.93	0.69
GEF	2127	2135	0.07	0.92	1.65	0.62
GEF	2127	2136	0.2	0.84	1.49	1.41
GEF	2129	2135	0.26	0.69	1.31	0.66
GEF	2137	2142	1.26	1.57	1.5	1.44
GEF	2143	2163	1.85	1.8	2.71	3.12
GEF	2146	2150	0.1	0.06	0.1	-0.12
GEF	2146	2163	1.78	3.1	4.42	2.94
GEF	2146	2164	1.4	2.11	2.87	3.93
GEF	2147	2163	1.78	2.7	3.5	3.62
GEF	2147	2164	1.86	2.48	3.21	3.52
GEF	2156	2160	-0.05	-0.06	0.22	2.21
GEF	2156	2163	-0.27	0.48	1.69	3.57
GEF	2158	2164	-0.03	0.4	0.69	1.13
GEF	2164	2170	0.26	0.52	0.86	0
GEF	2164	2174	0.57	0.49	0.51	-0.04
GEF	2164	2178	0.78	1.4	0.47	0.1
GEF	2165	2174	0.32	0.27	0.03	-0.4
GEF	2165	2178	0.64	1.68	0.43	-0.04
GEF	2165	2196	0.99	2.14	0.39	-0.01
GEF	2165	2199	1.19	2.27	0.89	0.27
GEF	2169	2183	0.55	1.91	-0.06	-0.64
GEF	2171	2182	0.93	1.78	0.17	-0.29
GEF	2171	2199	1.23	1.97	0.45	-0.07
GEF	2173	2182	0.62	1.86	0.31	0.03
GEF	2178	2182	0.22	0.37	0.02	0.04
GEF	2178	2199	0.63	0.97	0.94	1.08
GEF	2179	2199	0.5	0.48	0.49	0.38
GEF	2181	2185	-0.15	-0.14	-0.06	-0.54
GEF	2181	2196	0.62	0.44	0.2	0.14
GEF	2182	2196	0.11	-0.02	-0.06	0.13
GEF	2182	2199	0	0.12	0.04	0.25
GEF	2183	2190	0.22	0.53	0.62	1.15
GEF	2183	2194	-0.1	-0.56	-0.42	-0.42
GEF	2183	2196	0.24	0.22	0.17	0.43
GEF	2183	2199	0.27	0.14	0.26	0.6
GEF	2189	2196	0.08	-0.48	-0.15	-0.02
GEF	2200	2215	0.25	0.71	0.67	-0.09
GEF	2201	2207	0.08	0.16	0.27	0.38
GEF	2201	2215	0.21	1	0.48	0.17
GEF	2203	2215	-0.34	-0.04	-1.05	-0.72
GEF	2204	2215	0.75	0.86	0.41	0.13
GEF	2206	2215	0.2	0.46	0.05	-0.28
GEF	2209	2215	-0.02	0.03	-0.02	0.05
GEF	2212	2215	0.01	0.02	0.03	0.11
GEF	2216	2226	-0.03	-0.26		-0.29
GEF	2216	2227	0.05	0.02	0.03	-0.14
GEF	2216	2228	0.01	-0.2	-0.03	-0.41
GEF	2216	2230	0.07	0.11	0.02	-0.12
GEF	2216	2234	-0.29	0.36	0.08	0.33
GEF	2216	2240	0.45	0.36	0.35	-0.05
GEF	2216	2243	0.23	0.68	0.47	0.13
GEF	2217	2241	0.48	0.76	0.44	0.24
GEF	2234	2243	0.35	0.54	-0.1	-0.03
GEF	2235	2240	0.07	0.13	0.2	0.02
GEF	2235	2243	0.13	0.22	0.2	0.03
GEF	2239	2243	0.08	0.15	0.1	0.02
GEF	2239	2244	0.04	0.14	0.07	0.04
GEF	2241	2249	-0.02	0.21	0.08	-0.19
GEF	2241	2256	-0.52	0.08	-0.09	0.43
GEF	2244	2252	0.09	0.18	0.08	0.34
GEF	2244	2256	0.02	0.24	0.07	0.39
GEF	2245	2252
GEF	2247	2251	-0.03	0.06	0	0.08
GEF	2255	2263	0.19	0.11	-0.06	-0.14
GEF	2255	2279	-0.02	0.09	0.31	0.37
GEF	2256	2262	0.2	0.07	0.14	0.35
GEF	2256	2263	0.17	0.04	0.03	0.34
GEF	2256	2273	0.28	0.05	-0.13	0.6
GEF	2256	2278	0.36	0.09	0.17	1.03
GEF	2256	2279	0.3	0.05	0.2	1.02
GEF	2256	2280	-1.06	-0.59	-0.32	-0.22
GEF	2257	2263	0.08	0.02	0.01	0.28
GEF	2257	2278	0.24	0.15	0.22	1.25
GEF	2257	2279	0.26	0.24	0.81	0.67
GEF	2257	2282	0.15	0.14	0.16	0.77
GEF	2257	2283	0.13	0.68	0.26	1.49
GEF	2257	2294	0.28	0.26	0.35	0.99
GEF	2264	2278	-0.16	-0.26	-0.15	0.78
GEF	2264	2279	0.2	0.05	0.1	0.86
GEF	2264	2282	0.14	0.42	-0.15	1.5
GEF	2279	2283	0.1	-0.01	0.02	0.05
GEF	2279	2299	0.09	0.46	0.51	0.31
GEF	2283	2294	-0.03	0.05	0.21	0.02
GEF	2283	2295	-0.29	0.15	0.59	0.02
GEF	2283	2298	0.3	-0.18	-0.18	-0.62
GEF	2283	2299	0.09	0.6	1.8	1.1
GEF	2284	2295	0.17	0.46	1.7	0.27
GEF	2284	2299	0.13	-0.38	1.94	1.3
GEF	2299	2303	0.13	0.08	0.06	-0.04
GEF	2299	2314	0.2	-1.67	-0.18	-0.4
GEF	2299	2319	0.03	-0.32	-0.08	-0.28
GEF	2300	2319	0.11	-0.25	-0.22	-0.55
GEF	2300	2321	0.57	-0.15	-0.16	-0.45
GEF	2303	2319	0.15	0.61	-0.07	0.04
GEF	2304	2319	-0.55	-0.65	0.85	0.37
GEF	2309	2315	0.03	0.02	-0.31	-0.02
GEF	2309	2319	-0.74	-1.4	-0.51	-0.58
GEF	2320	2330	0.02	-0.12	-0.08	-0.34
GEF	2320	2331	0.14	-0.47		0.17
GEF	2320	2344	0.34	-0.04	-0.04	0.19
GEF	2320	2369	1.49	1.55	3.99	4.28
GEF	2323	2330	0.2	-0.03	-0.03	-0.27
GEF	2332	2336	0.12	0.05	0.11	-0.03
GEF	2343	2348	0	0	0.01	0.05
GEF	2345	2348	0		0	0.03
GEF	2345	2349	-0.01	0.01	-0.02	-0.01
GEF	2352	2362	0.68	0.66	0.84	1.53
GEF	2352	2364	0.3	0.29	1.55	2.04
GEF	2352	2366	0.45	0.67	1.44	2.37
GEF	2353	2362	0.28	0.32	0.87	1.06
GEF	2353	2363	0.12	0.7	1.42	1.8
GEF	2353	2364	0.38	0.47	1.74	2.22
GEF	2353	2366	0.24	1.56	2.24	-0.12
GEF	2353	2369	0.69	1	4.09	3.02
GEF	2364	2369	0.23	1.15	1.94	0.59
GEF	2365	2369	0.18	1.03	1.84	0.63

## Sheet: 2c tetramer decamer Woods
Protein	Start	End	tetramer minus 2 fold excess alpha2 - 10s	tetramer minus 2 fold excess alpha2 - 100s	tetramer minus 2 fold excess alpha2 - 900s	tetramer minus 2 fold excess alpha2 - 10800s
NP_055054.1 TRANSLATION INITIATION FACTOR EIF-2B SUBUNIT BETA [HOMO SAPIENS]	13	28	0.12	-0.02	0.93	-0.29
NP_055054.1 TRANSLATION INITIATION FACTOR EIF-2B SUBUNIT BETA [HOMO SAPIENS]	14	28	0.33	-0.1	0.35	-0.52
NP_055054.1 TRANSLATION INITIATION FACTOR EIF-2B SUBUNIT BETA [HOMO SAPIENS]	15	27	0.19	-0.35	0.19	0.12
NP_055054.1 TRANSLATION INITIATION FACTOR EIF-2B SUBUNIT BETA [HOMO SAPIENS]	15	28	0.25	0	0.49	0.24
NP_055054.1 TRANSLATION INITIATION FACTOR EIF-2B SUBUNIT BETA [HOMO SAPIENS]	15	30	0.3	-0.03	0.53	0.18
NP_055054.1 TRANSLATION INITIATION FACTOR EIF-2B SUBUNIT BETA [HOMO SAPIENS]	15	31	0.18	-0.15	0.67	0.19
NP_055054.1 TRANSLATION INITIATION FACTOR EIF-2B SUBUNIT BETA [HOMO SAPIENS]	15	34	0.43	-0.81	0.33	0.46
NP_055054.1 TRANSLATION INITIATION FACTOR EIF-2B SUBUNIT BETA [HOMO SAPIENS]	15	35	0.2	-1.17	0.49	-0.99
NP_055054.1 TRANSLATION INITIATION FACTOR EIF-2B SUBUNIT BETA [HOMO SAPIENS]	16	24	-1.23	-0.85	-0.35	0.04
NP_055054.1 TRANSLATION INITIATION FACTOR EIF-2B SUBUNIT BETA [HOMO SAPIENS]	16	27	0.17	-0.15	0.07	0.02
NP_055054.1 TRANSLATION INITIATION FACTOR EIF-2B SUBUNIT BETA [HOMO SAPIENS]	16	28	0.07	0.04	0.33	0.14
NP_055054.1 TRANSLATION INITIATION FACTOR EIF-2B SUBUNIT BETA [HOMO SAPIENS]	16	31	0.17	-0.16	0.32	0.17
NP_055054.1 TRANSLATION INITIATION FACTOR EIF-2B SUBUNIT BETA [HOMO SAPIENS]	34	46	0.3	0.77	0.4	0.07
NP_055054.1 TRANSLATION INITIATION FACTOR EIF-2B SUBUNIT BETA [HOMO SAPIENS]	34	50	0.73	0.46	0.43	0.12
NP_055054.1 TRANSLATION INITIATION FACTOR EIF-2B SUBUNIT BETA [HOMO SAPIENS]	34	51	0.33	-0.09	-0.06	-0.06
NP_055054.1 TRANSLATION INITIATION FACTOR EIF-2B SUBUNIT BETA [HOMO SAPIENS]	35	50	-0.47	-0.44	-0.07	-0.32
NP_055054.1 TRANSLATION INITIATION FACTOR EIF-2B SUBUNIT BETA [HOMO SAPIENS]	36	50	0.22	0.02	0.34	0.26
NP_055054.1 TRANSLATION INITIATION FACTOR EIF-2B SUBUNIT BETA [HOMO SAPIENS]	36	58	0.62	0.3	0.38	0.96
NP_055054.1 TRANSLATION INITIATION FACTOR EIF-2B SUBUNIT BETA [HOMO SAPIENS]	38	53	0.25	-0.07	0.83	0.28
NP_055054.1 TRANSLATION INITIATION FACTOR EIF-2B SUBUNIT BETA [HOMO SAPIENS]	51	58	0.08	0.09	0.16	0.01
NP_055054.1 TRANSLATION INITIATION FACTOR EIF-2B SUBUNIT BETA [HOMO SAPIENS]	52	58	-0.09	-0.07	-0.01	-0.29
NP_055054.1 TRANSLATION INITIATION FACTOR EIF-2B SUBUNIT BETA [HOMO SAPIENS]	54	58	-0.35	-0.65	-0.74	-0.85
NP_055054.1 TRANSLATION INITIATION FACTOR EIF-2B SUBUNIT BETA [HOMO SAPIENS]	57	74	0.14	0.28	0.68	0.46
NP_055054.1 TRANSLATION INITIATION FACTOR EIF-2B SUBUNIT BETA [HOMO SAPIENS]	59	74	0.2	0.05	0.94	0.02
NP_055054.1 TRANSLATION INITIATION FACTOR EIF-2B SUBUNIT BETA [HOMO SAPIENS]	59	76		-1.11	-0.25	0.98
NP_055054.1 TRANSLATION INITIATION FACTOR EIF-2B SUBUNIT BETA [HOMO SAPIENS]	60	74	0.42	0.4	0.53	0.37
NP_055054.1 TRANSLATION INITIATION FACTOR EIF-2B SUBUNIT BETA [HOMO SAPIENS]	62	74	0.48	0.35	0.62	0.3
NP_055054.1 TRANSLATION INITIATION FACTOR EIF-2B SUBUNIT BETA [HOMO SAPIENS]	84	97	-0.01	0.05	0.32	0.15
NP_055054.1 TRANSLATION INITIATION FACTOR EIF-2B SUBUNIT BETA [HOMO SAPIENS]	84	98	0.16	0.25	0.4	0.17
NP_055054.1 TRANSLATION INITIATION FACTOR EIF-2B SUBUNIT BETA [HOMO SAPIENS]	84	101	0.12	0.37	0.57	0.54
NP_055054.1 TRANSLATION INITIATION FACTOR EIF-2B SUBUNIT BETA [HOMO SAPIENS]	85	101	0.18	0.23	0.43	0.25
NP_055054.1 TRANSLATION INITIATION FACTOR EIF-2B SUBUNIT BETA [HOMO SAPIENS]	86	101	0.45	-0.13	0.54	0.24
NP_055054.1 TRANSLATION INITIATION FACTOR EIF-2B SUBUNIT BETA [HOMO SAPIENS]	87	101	-0.04	0.1	0.34	-0.11
NP_055054.1 TRANSLATION INITIATION FACTOR EIF-2B SUBUNIT BETA [HOMO SAPIENS]	88	100	0.17	0.25	-0.77	0.06
NP_055054.1 TRANSLATION INITIATION FACTOR EIF-2B SUBUNIT BETA [HOMO SAPIENS]	92	101	-0.29	0.04	-0.09	0.03
NP_055054.1 TRANSLATION INITIATION FACTOR EIF-2B SUBUNIT BETA [HOMO SAPIENS]	102	107	0	0	0.02	0.01
NP_055054.1 TRANSLATION INITIATION FACTOR EIF-2B SUBUNIT BETA [HOMO SAPIENS]	102	109	0.03	0.08	0.03	0
NP_055054.1 TRANSLATION INITIATION FACTOR EIF-2B SUBUNIT BETA [HOMO SAPIENS]	103	107	0.05	0	0.05	-0.02
NP_055054.1 TRANSLATION INITIATION FACTOR EIF-2B SUBUNIT BETA [HOMO SAPIENS]	108	118	-0.03	0.46	0.53	-0.07
NP_055054.1 TRANSLATION INITIATION FACTOR EIF-2B SUBUNIT BETA [HOMO SAPIENS]	108	129	0.26	0.12	0.76	0.37
NP_055054.1 TRANSLATION INITIATION FACTOR EIF-2B SUBUNIT BETA [HOMO SAPIENS]	117	128	0.16	-0.26	0.07	0
NP_055054.1 TRANSLATION INITIATION FACTOR EIF-2B SUBUNIT BETA [HOMO SAPIENS]	117	129	0.08	0	0.13	0.12
NP_055054.1 TRANSLATION INITIATION FACTOR EIF-2B SUBUNIT BETA [HOMO SAPIENS]	120	129	0.21	-0.24	-0.41	0.05
NP_055054.1 TRANSLATION INITIATION FACTOR EIF-2B SUBUNIT BETA [HOMO SAPIENS]	127	138	0.15	-0.03	0.52	0.19
NP_055054.1 TRANSLATION INITIATION FACTOR EIF-2B SUBUNIT BETA [HOMO SAPIENS]	127	141	0.51	-0.07	0.5	0.09
NP_055054.1 TRANSLATION INITIATION FACTOR EIF-2B SUBUNIT BETA [HOMO SAPIENS]	130	138	0.09	-0.06	0.14	0.06
NP_055054.1 TRANSLATION INITIATION FACTOR EIF-2B SUBUNIT BETA [HOMO SAPIENS]	139	146	0.82	-0.06	0.26	0.35
NP_055054.1 TRANSLATION INITIATION FACTOR EIF-2B SUBUNIT BETA [HOMO SAPIENS]	142	146
NP_055054.1 TRANSLATION INITIATION FACTOR EIF-2B SUBUNIT BETA [HOMO SAPIENS]	142	157	0.14	0.22	0.48
NP_055054.1 TRANSLATION INITIATION FACTOR EIF-2B SUBUNIT BETA [HOMO SAPIENS]	158	179	0.17	0.82	1.26	1.19
NP_055054.1 TRANSLATION INITIATION FACTOR EIF-2B SUBUNIT BETA [HOMO SAPIENS]	158	180	0.31	0.95	1.25	1.25
NP_055054.1 TRANSLATION INITIATION FACTOR EIF-2B SUBUNIT BETA [HOMO SAPIENS]	159	180	0.49	0.75	1.33	1.21
NP_055054.1 TRANSLATION INITIATION FACTOR EIF-2B SUBUNIT BETA [HOMO SAPIENS]	180	183	-0.05	-0.02	-0.04	-0.06
NP_055054.1 TRANSLATION INITIATION FACTOR EIF-2B SUBUNIT BETA [HOMO SAPIENS]	181	187	-0.11	-0.58	0.25	0
NP_055054.1 TRANSLATION INITIATION FACTOR EIF-2B SUBUNIT BETA [HOMO SAPIENS]	181	189	-0.26	-0.28	0.16	0.13
NP_055054.1 TRANSLATION INITIATION FACTOR EIF-2B SUBUNIT BETA [HOMO SAPIENS]	183	189	0.02	-0.03	0.02	0.02
NP_055054.1 TRANSLATION INITIATION FACTOR EIF-2B SUBUNIT BETA [HOMO SAPIENS]	184	189	0.02	-0.01	0.14	0.06
NP_055054.1 TRANSLATION INITIATION FACTOR EIF-2B SUBUNIT BETA [HOMO SAPIENS]	185	194		0.07	0.24	0.51
NP_055054.1 TRANSLATION INITIATION FACTOR EIF-2B SUBUNIT BETA [HOMO SAPIENS]	194	220	-0.25	0.29	0.87	0.5
NP_055054.1 TRANSLATION INITIATION FACTOR EIF-2B SUBUNIT BETA [HOMO SAPIENS]	198	209	0.21	-0.03	0.48	0.21
NP_055054.1 TRANSLATION INITIATION FACTOR EIF-2B SUBUNIT BETA [HOMO SAPIENS]	198	210	0.71	-0.1	0.38	0.14
NP_055054.1 TRANSLATION INITIATION FACTOR EIF-2B SUBUNIT BETA [HOMO SAPIENS]	198	220
NP_055054.1 TRANSLATION INITIATION FACTOR EIF-2B SUBUNIT BETA [HOMO SAPIENS]	206	210	0.01	0.03	0.02	0.01
NP_055054.1 TRANSLATION INITIATION FACTOR EIF-2B SUBUNIT BETA [HOMO SAPIENS]	210	218	-0.07	0.14	0.22	0.42
NP_055054.1 TRANSLATION INITIATION FACTOR EIF-2B SUBUNIT BETA [HOMO SAPIENS]	210	220	0.06	0.1	0.19	0.46
NP_055054.1 TRANSLATION INITIATION FACTOR EIF-2B SUBUNIT BETA [HOMO SAPIENS]	210	224	0.11	0.14	0.52	0.28
NP_055054.1 TRANSLATION INITIATION FACTOR EIF-2B SUBUNIT BETA [HOMO SAPIENS]	211	218	0.09	0.05	0.32	0.2
NP_055054.1 TRANSLATION INITIATION FACTOR EIF-2B SUBUNIT BETA [HOMO SAPIENS]	211	220	-0.26	0	0.47	-0.8
NP_055054.1 TRANSLATION INITIATION FACTOR EIF-2B SUBUNIT BETA [HOMO SAPIENS]	211	224	0.41	0.58	0.35	0.13
NP_055054.1 TRANSLATION INITIATION FACTOR EIF-2B SUBUNIT BETA [HOMO SAPIENS]	221	236	0.74	1	1.5	0.72
NP_055054.1 TRANSLATION INITIATION FACTOR EIF-2B SUBUNIT BETA [HOMO SAPIENS]	224	230	-0.92	-0.42	-0.22	-0.32
NP_055054.1 TRANSLATION INITIATION FACTOR EIF-2B SUBUNIT BETA [HOMO SAPIENS]	224	231	-0.02	-0.09	-0.01	0.93
NP_055054.1 TRANSLATION INITIATION FACTOR EIF-2B SUBUNIT BETA [HOMO SAPIENS]	224	234	-0.12	0.04	0.41	0.86
NP_055054.1 TRANSLATION INITIATION FACTOR EIF-2B SUBUNIT BETA [HOMO SAPIENS]	224	236	0.08	0.09	0.54	1.24
NP_055054.1 TRANSLATION INITIATION FACTOR EIF-2B SUBUNIT BETA [HOMO SAPIENS]	225	235	0	-0.25	-0.2	1.2
NP_055054.1 TRANSLATION INITIATION FACTOR EIF-2B SUBUNIT BETA [HOMO SAPIENS]	225	236	-0.07	-0.06	0.37	1.25
NP_055054.1 TRANSLATION INITIATION FACTOR EIF-2B SUBUNIT BETA [HOMO SAPIENS]	228	234
NP_055054.1 TRANSLATION INITIATION FACTOR EIF-2B SUBUNIT BETA [HOMO SAPIENS]	231	236	0.02	0.06	0.2	0.85
NP_055054.1 TRANSLATION INITIATION FACTOR EIF-2B SUBUNIT BETA [HOMO SAPIENS]	235	240	-0.03	0.07	0.05	0.16
NP_055054.1 TRANSLATION INITIATION FACTOR EIF-2B SUBUNIT BETA [HOMO SAPIENS]	237	240	0.01	0.06	0.03	0.04
NP_055054.1 TRANSLATION INITIATION FACTOR EIF-2B SUBUNIT BETA [HOMO SAPIENS]	238	240	-0.01	-0.01	-0.04	-0.07
NP_055054.1 TRANSLATION INITIATION FACTOR EIF-2B SUBUNIT BETA [HOMO SAPIENS]	240	245	0.16	0.22		0.35
NP_055054.1 TRANSLATION INITIATION FACTOR EIF-2B SUBUNIT BETA [HOMO SAPIENS]	241	262	0.18	0.39	1.64	2.81
NP_055054.1 TRANSLATION INITIATION FACTOR EIF-2B SUBUNIT BETA [HOMO SAPIENS]	241	271	0.15	0.75	1.78	2.45
NP_055054.1 TRANSLATION INITIATION FACTOR EIF-2B SUBUNIT BETA [HOMO SAPIENS]	244	254	0.07	-0.07	0.08	0.34
NP_055054.1 TRANSLATION INITIATION FACTOR EIF-2B SUBUNIT BETA [HOMO SAPIENS]	244	257	-0.02	0.13	0.43	1.28
NP_055054.1 TRANSLATION INITIATION FACTOR EIF-2B SUBUNIT BETA [HOMO SAPIENS]	244	262	-0.69	0.71	1.69	2.36
NP_055054.1 TRANSLATION INITIATION FACTOR EIF-2B SUBUNIT BETA [HOMO SAPIENS]	244	271	0.43	0.41	1.23	1.95
NP_055054.1 TRANSLATION INITIATION FACTOR EIF-2B SUBUNIT BETA [HOMO SAPIENS]	246	254	0.1	-0.02	0.04	0.12
NP_055054.1 TRANSLATION INITIATION FACTOR EIF-2B SUBUNIT BETA [HOMO SAPIENS]	246	257	0	0.05	0.42	0.68
NP_055054.1 TRANSLATION INITIATION FACTOR EIF-2B SUBUNIT BETA [HOMO SAPIENS]	246	262	0.23	0.53	1.7	1.86
NP_055054.1 TRANSLATION INITIATION FACTOR EIF-2B SUBUNIT BETA [HOMO SAPIENS]	246	263	0.43	0.18	1.08	1.16
NP_055054.1 TRANSLATION INITIATION FACTOR EIF-2B SUBUNIT BETA [HOMO SAPIENS]	246	271	0.23	0.58	1.29	1.72
NP_055054.1 TRANSLATION INITIATION FACTOR EIF-2B SUBUNIT BETA [HOMO SAPIENS]	247	254	0.12	0.01	0.07	0.14
NP_055054.1 TRANSLATION INITIATION FACTOR EIF-2B SUBUNIT BETA [HOMO SAPIENS]	248	271	0.14	0.67	1.5	1.72
NP_055054.1 TRANSLATION INITIATION FACTOR EIF-2B SUBUNIT BETA [HOMO SAPIENS]	249	254	0.12	-0.03	0.12	0.03
NP_055054.1 TRANSLATION INITIATION FACTOR EIF-2B SUBUNIT BETA [HOMO SAPIENS]	255	262	0.08	0.32	0.38	0.15
NP_055054.1 TRANSLATION INITIATION FACTOR EIF-2B SUBUNIT BETA [HOMO SAPIENS]	255	263	0.09	0.6	0.97	0.66
NP_055054.1 TRANSLATION INITIATION FACTOR EIF-2B SUBUNIT BETA [HOMO SAPIENS]	255	271	-0.22	0.02	0.42	0.18
NP_055054.1 TRANSLATION INITIATION FACTOR EIF-2B SUBUNIT BETA [HOMO SAPIENS]	258	271	-0.02	0.15	0.26	0.07
NP_055054.1 TRANSLATION INITIATION FACTOR EIF-2B SUBUNIT BETA [HOMO SAPIENS]	263	271	-0.47	-0.76	-0.54	-0.58
NP_055054.1 TRANSLATION INITIATION FACTOR EIF-2B SUBUNIT BETA [HOMO SAPIENS]	264	271	0.02	0.06	0.06	0.06
NP_055054.1 TRANSLATION INITIATION FACTOR EIF-2B SUBUNIT BETA [HOMO SAPIENS]	272	282	0.04	0.22	0.08	0.11
NP_055054.1 TRANSLATION INITIATION FACTOR EIF-2B SUBUNIT BETA [HOMO SAPIENS]	272	285	-0.02	0.28	0.87	0.52
NP_055054.1 TRANSLATION INITIATION FACTOR EIF-2B SUBUNIT BETA [HOMO SAPIENS]	272	286	0.11	0.41	0.52	0.52
NP_055054.1 TRANSLATION INITIATION FACTOR EIF-2B SUBUNIT BETA [HOMO SAPIENS]	272	289	0.02	0.27	0.33	0.45
NP_055054.1 TRANSLATION INITIATION FACTOR EIF-2B SUBUNIT BETA [HOMO SAPIENS]	283	288
NP_055054.1 TRANSLATION INITIATION FACTOR EIF-2B SUBUNIT BETA [HOMO SAPIENS]	283	290	0.2	0.23	0.31	0.79
NP_055054.1 TRANSLATION INITIATION FACTOR EIF-2B SUBUNIT BETA [HOMO SAPIENS]	283	291	-0.12	0.32	0.26	0.9
NP_055054.1 TRANSLATION INITIATION FACTOR EIF-2B SUBUNIT BETA [HOMO SAPIENS]	283	304	0.17	0.35	1.16	1.37
NP_055054.1 TRANSLATION INITIATION FACTOR EIF-2B SUBUNIT BETA [HOMO SAPIENS]	286	302	0.6	0.35	0.91	1.04
NP_055054.1 TRANSLATION INITIATION FACTOR EIF-2B SUBUNIT BETA [HOMO SAPIENS]	287	289
NP_055054.1 TRANSLATION INITIATION FACTOR EIF-2B SUBUNIT BETA [HOMO SAPIENS]	287	291	0.01	0.18	0.25	0.52
NP_055054.1 TRANSLATION INITIATION FACTOR EIF-2B SUBUNIT BETA [HOMO SAPIENS]	287	302	0.44	0.68	1.12	1.35
NP_055054.1 TRANSLATION INITIATION FACTOR EIF-2B SUBUNIT BETA [HOMO SAPIENS]	289	300	0.55	0.6	0.53	0.99
NP_055054.1 TRANSLATION INITIATION FACTOR EIF-2B SUBUNIT BETA [HOMO SAPIENS]	289	302	0.33	0.03	0.32	0.31
NP_055054.1 TRANSLATION INITIATION FACTOR EIF-2B SUBUNIT BETA [HOMO SAPIENS]	289	304	0.46	-0.2	-0.3	0.34
NP_055054.1 TRANSLATION INITIATION FACTOR EIF-2B SUBUNIT BETA [HOMO SAPIENS]	289	322	1.32	0.66	1.25	1.51
NP_055054.1 TRANSLATION INITIATION FACTOR EIF-2B SUBUNIT BETA [HOMO SAPIENS]	290	300	1.51	0.95	1.18	0.12
NP_055054.1 TRANSLATION INITIATION FACTOR EIF-2B SUBUNIT BETA [HOMO SAPIENS]	290	302	0.53	0.33	0.36	0.52
NP_055054.1 TRANSLATION INITIATION FACTOR EIF-2B SUBUNIT BETA [HOMO SAPIENS]	290	303	0.12	0.12	0.09	0.08
NP_055054.1 TRANSLATION INITIATION FACTOR EIF-2B SUBUNIT BETA [HOMO SAPIENS]	290	304	0.56	-0.39	1.08	0.48
NP_055054.1 TRANSLATION INITIATION FACTOR EIF-2B SUBUNIT BETA [HOMO SAPIENS]	290	312
NP_055054.1 TRANSLATION INITIATION FACTOR EIF-2B SUBUNIT BETA [HOMO SAPIENS]	290	320	0.7	0.5	1.36	0.78
NP_055054.1 TRANSLATION INITIATION FACTOR EIF-2B SUBUNIT BETA [HOMO SAPIENS]	290	322	0.55	0.36	0.96	1.26
NP_055054.1 TRANSLATION INITIATION FACTOR EIF-2B SUBUNIT BETA [HOMO SAPIENS]	291	304	0.28	0.12	0.14	0.08
NP_055054.1 TRANSLATION INITIATION FACTOR EIF-2B SUBUNIT BETA [HOMO SAPIENS]	292	304	0.47	0.2	0.24	0.11
NP_055054.1 TRANSLATION INITIATION FACTOR EIF-2B SUBUNIT BETA [HOMO SAPIENS]	303	320	-0.11	0.17	0.44	0.46
NP_055054.1 TRANSLATION INITIATION FACTOR EIF-2B SUBUNIT BETA [HOMO SAPIENS]	303	321	0.24		0.13	0.25
NP_055054.1 TRANSLATION INITIATION FACTOR EIF-2B SUBUNIT BETA [HOMO SAPIENS]	303	322
NP_055054.1 TRANSLATION INITIATION FACTOR EIF-2B SUBUNIT BETA [HOMO SAPIENS]	305	308	0.01	0	0	0.02
NP_055054.1 TRANSLATION INITIATION FACTOR EIF-2B SUBUNIT BETA [HOMO SAPIENS]	305	309	0.03	0.02	0.08	0.06
NP_055054.1 TRANSLATION INITIATION FACTOR EIF-2B SUBUNIT BETA [HOMO SAPIENS]	305	318
NP_055054.1 TRANSLATION INITIATION FACTOR EIF-2B SUBUNIT BETA [HOMO SAPIENS]	305	320	-0.19	-0.39	0.41	0.16
NP_055054.1 TRANSLATION INITIATION FACTOR EIF-2B SUBUNIT BETA [HOMO SAPIENS]	305	322	0.26	0.21	-0.69
NP_055054.1 TRANSLATION INITIATION FACTOR EIF-2B SUBUNIT BETA [HOMO SAPIENS]	309	318	0.07	0.24	0.33	0.01
NP_055054.1 TRANSLATION INITIATION FACTOR EIF-2B SUBUNIT BETA [HOMO SAPIENS]	309	322
NP_055054.1 TRANSLATION INITIATION FACTOR EIF-2B SUBUNIT BETA [HOMO SAPIENS]	310	318	0.23	0.15	0.29	0.24
NP_055054.1 TRANSLATION INITIATION FACTOR EIF-2B SUBUNIT BETA [HOMO SAPIENS]	310	320	0	-0.02	0.28	0.18
NP_055054.1 TRANSLATION INITIATION FACTOR EIF-2B SUBUNIT BETA [HOMO SAPIENS]	310	322
NP_055054.1 TRANSLATION INITIATION FACTOR EIF-2B SUBUNIT BETA [HOMO SAPIENS]	313	320
NP_055054.1 TRANSLATION INITIATION FACTOR EIF-2B SUBUNIT BETA [HOMO SAPIENS]	317	322		-0.1	0.34	0.26
NP_055054.1 TRANSLATION INITIATION FACTOR EIF-2B SUBUNIT BETA [HOMO SAPIENS]	321	330	-0.52	0.08	-0.44	0.15
NP_055054.1 TRANSLATION INITIATION FACTOR EIF-2B SUBUNIT BETA [HOMO SAPIENS]	321	337	0.05	0.74	0.39	0.37
NP_055054.1 TRANSLATION INITIATION FACTOR EIF-2B SUBUNIT BETA [HOMO SAPIENS]	322	330	0.43	0.04	0.4	0.23
NP_055054.1 TRANSLATION INITIATION FACTOR EIF-2B SUBUNIT BETA [HOMO SAPIENS]	323	330	0.12	-0.35	0.28	-0.04
NP_055054.1 TRANSLATION INITIATION FACTOR EIF-2B SUBUNIT BETA [HOMO SAPIENS]	323	332	0.34	-0.12	0.45	0.07
NP_055054.1 TRANSLATION INITIATION FACTOR EIF-2B SUBUNIT BETA [HOMO SAPIENS]	323	337	0.2	0.13	0.24	0.45
NP_055054.1 TRANSLATION INITIATION FACTOR EIF-2B SUBUNIT BETA [HOMO SAPIENS]	324	330	0.12	0.09	0.46	0.39
NP_055054.1 TRANSLATION INITIATION FACTOR EIF-2B SUBUNIT BETA [HOMO SAPIENS]	327	331	0.1	0.08	0.16	0.12
NP_055054.1 TRANSLATION INITIATION FACTOR EIF-2B SUBUNIT BETA [HOMO SAPIENS]	330	337
NP_055054.1 TRANSLATION INITIATION FACTOR EIF-2B SUBUNIT BETA [HOMO SAPIENS]	331	337	0.14	-0.03	0.04	0.33
NP_055054.1 TRANSLATION INITIATION FACTOR EIF-2B SUBUNIT BETA [HOMO SAPIENS]	340	352	-0.09	-0.21	-1.66
NP_055054.1 TRANSLATION INITIATION FACTOR EIF-2B SUBUNIT BETA [HOMO SAPIENS]	341	352	1.73	1.04	0.81	0.1
NP_055054.1 TRANSLATION INITIATION FACTOR EIF-2B SUBUNIT BETA [HOMO SAPIENS]	341	353	-0.09	-0.32	-1.66
NP_055054.1 TRANSLATION INITIATION FACTOR EIF-2B SUBUNIT BETA [HOMO SAPIENS]	344	352	1.78	1.11	0.82	-0.13
NP_055054.1 TRANSLATION INITIATION FACTOR EIF-2B SUBUNIT BETA [HOMO SAPIENS]	345	355	1.73	1.86	0.78	0.15
NP_055054.1 TRANSLATION INITIATION FACTOR EIF-2B SUBUNIT BETA [HOMO SAPIENS]	346	353	1.31	0.87	0.62	-0.01
NP_055054.1 TRANSLATION INITIATION FACTOR EIF-2B SUBUNIT BETA [HOMO SAPIENS]	348	355	1.5	1.91	1.07	0.26
NP_055054.1 TRANSLATION INITIATION FACTOR EIF-2B SUBUNIT BETA [HOMO SAPIENS]	352	355	0.95	1.01	0.32	-0.09
NP_055054.1 TRANSLATION INITIATION FACTOR EIF-2B SUBUNIT BETA [HOMO SAPIENS]	353	359	1.08	0.92	1.47	0
NP_055054.1 TRANSLATION INITIATION FACTOR EIF-2B SUBUNIT BETA [HOMO SAPIENS]	353	360	0.2	0.53	1.48	-0.17
NP_055054.1 TRANSLATION INITIATION FACTOR EIF-2B SUBUNIT BETA [HOMO SAPIENS]	356	366		0.32	0.51
NP_055054.1 TRANSLATION INITIATION FACTOR EIF-2B SUBUNIT BETA [HOMO SAPIENS]	358	364	0.05	0.47	-0.02	0.86
NP_055054.1 TRANSLATION INITIATION FACTOR EIF-2B SUBUNIT BETA [HOMO SAPIENS]	358	368	0.05	0.39	0.36	0.44
NP_055054.1 TRANSLATION INITIATION FACTOR EIF-2B SUBUNIT BETA [HOMO SAPIENS]	359	363	0.01	0.15	0.42	0.65
NP_055054.1 TRANSLATION INITIATION FACTOR EIF-2B SUBUNIT BETA [HOMO SAPIENS]	359	364	-0.02	0.2	0.34	0.6
NP_055054.1 TRANSLATION INITIATION FACTOR EIF-2B SUBUNIT BETA [HOMO SAPIENS]	359	366	0.06	0.08	0.18	0.54
NP_055054.1 TRANSLATION INITIATION FACTOR EIF-2B SUBUNIT BETA [HOMO SAPIENS]	359	368	0.09	0	0.2	0.31
NP_055054.1 TRANSLATION INITIATION FACTOR EIF-2B SUBUNIT BETA [HOMO SAPIENS]	360	368	0.07	0.05	0.12	0.02
NP_055054.1 TRANSLATION INITIATION FACTOR EIF-2B SUBUNIT BETA [HOMO SAPIENS]	361	368	0.06	-0.03	0.07	-0.01
NP_055054.1 TRANSLATION INITIATION FACTOR EIF-2B SUBUNIT BETA [HOMO SAPIENS]	370	397
NP_055054.1 TRANSLATION INITIATION FACTOR EIF-2B SUBUNIT BETA [HOMO SAPIENS]	374	397	0.01	-0.05	0.26	0.06
NP_055054.1 TRANSLATION INITIATION FACTOR EIF-2B SUBUNIT BETA [HOMO SAPIENS]	374	404	0.57	0.04	0.22	0.31
NP_055054.1 TRANSLATION INITIATION FACTOR EIF-2B SUBUNIT BETA [HOMO SAPIENS]	376	397	-0.04	-0.1	0.69	0.9
NP_055054.1 TRANSLATION INITIATION FACTOR EIF-2B SUBUNIT BETA [HOMO SAPIENS]	379	397	0.2	-0.04	0.14	0.52
NP_055054.1 TRANSLATION INITIATION FACTOR EIF-2B SUBUNIT BETA [HOMO SAPIENS]	380	397	0.1	-0.01	0.23	0.16
NP_055054.1 TRANSLATION INITIATION FACTOR EIF-2B SUBUNIT BETA [HOMO SAPIENS]	381	397	0.08	-0.17	0.14	0.25
NP_055054.1 TRANSLATION INITIATION FACTOR EIF-2B SUBUNIT BETA [HOMO SAPIENS]	386	390
NP_055054.1 TRANSLATION INITIATION FACTOR EIF-2B SUBUNIT BETA [HOMO SAPIENS]	386	397	0.06	-0.01	0.03	0.06
NP_055054.1 TRANSLATION INITIATION FACTOR EIF-2B SUBUNIT BETA [HOMO SAPIENS]	386	399	-0.64	-0.7	-0.82	-0.51
NP_055054.1 TRANSLATION INITIATION FACTOR EIF-2B SUBUNIT BETA [HOMO SAPIENS]	388	397	-0.24	-0.06	0.02	0.06
NP_055054.1 TRANSLATION INITIATION FACTOR EIF-2B SUBUNIT BETA [HOMO SAPIENS]	420	443	0.51	-0.02	0.18	0.1
NP_055054.1 TRANSLATION INITIATION FACTOR EIF-2B SUBUNIT BETA [HOMO SAPIENS]	420	458	0.51	-0.14	0.25	0.29
NP_055054.1 TRANSLATION INITIATION FACTOR EIF-2B SUBUNIT BETA [HOMO SAPIENS]	438	458	-0.1	-0.25	-0.31
NP_055054.1 TRANSLATION INITIATION FACTOR EIF-2B SUBUNIT BETA [HOMO SAPIENS]	444	458	-0.19	-0.09	0.04	-0.43
NP_055054.1 TRANSLATION INITIATION FACTOR EIF-2B SUBUNIT BETA [HOMO SAPIENS]	446	458
NP_055054.1 TRANSLATION INITIATION FACTOR EIF-2B SUBUNIT BETA [HOMO SAPIENS]	448	458
NP_055054.1 TRANSLATION INITIATION FACTOR EIF-2B SUBUNIT BETA [HOMO SAPIENS]	466	480
NP_055054.1 TRANSLATION INITIATION FACTOR EIF-2B SUBUNIT BETA [HOMO SAPIENS]	481	511	0.45	-0.29	0.34	0.49
NP_055054.1 TRANSLATION INITIATION FACTOR EIF-2B SUBUNIT BETA [HOMO SAPIENS]	481	515	0.46	-0.25	0.34	0.57
NP_055054.1 TRANSLATION INITIATION FACTOR EIF-2B SUBUNIT BETA [HOMO SAPIENS]	481	521	0.61	-0.22	0.39	0.5
NP_055054.1 TRANSLATION INITIATION FACTOR EIF-2B SUBUNIT BETA [HOMO SAPIENS]	481	522	0.64	-0.14	0.89	0.68
NP_055054.1 TRANSLATION INITIATION FACTOR EIF-2B SUBUNIT BETA [HOMO SAPIENS]	485	511	0.29	-0.21	0.17	0.39
NP_055054.1 TRANSLATION INITIATION FACTOR EIF-2B SUBUNIT BETA [HOMO SAPIENS]	487	511	0.26	-0.53	0.25	0.3
NP_055054.1 TRANSLATION INITIATION FACTOR EIF-2B SUBUNIT BETA [HOMO SAPIENS]	501	521
NP_055054.1 TRANSLATION INITIATION FACTOR EIF-2B SUBUNIT BETA [HOMO SAPIENS]	512	522		-0.01	0.21	0.19
NP_055054.1 TRANSLATION INITIATION FACTOR EIF-2B SUBUNIT BETA [HOMO SAPIENS]	516	521	0.15	-0.11		0.17
NP_055054.1 TRANSLATION INITIATION FACTOR EIF-2B SUBUNIT BETA [HOMO SAPIENS]	516	522
NP_055054.1 TRANSLATION INITIATION FACTOR EIF-2B SUBUNIT BETA [HOMO SAPIENS]	522	526	0.04	-0.01	0.08	0.03
NP_055054.1 TRANSLATION INITIATION FACTOR EIF-2B SUBUNIT BETA [HOMO SAPIENS]	523	547	0.4	-0.08	0.41	0.57
NP_055054.1 TRANSLATION INITIATION FACTOR EIF-2B SUBUNIT BETA [HOMO SAPIENS]	526	540	0.12	-0.13	0.03	0.15
NP_055054.1 TRANSLATION INITIATION FACTOR EIF-2B SUBUNIT BETA [HOMO SAPIENS]	526	544	0.25	-0.25	0.09	0.21
NP_055054.1 TRANSLATION INITIATION FACTOR EIF-2B SUBUNIT BETA [HOMO SAPIENS]	526	547	0.29	-0.18	0.17	0.26
NP_055054.1 TRANSLATION INITIATION FACTOR EIF-2B SUBUNIT BETA [HOMO SAPIENS]	527	540	0.15	-0.13	0.07	0.18
NP_055054.1 TRANSLATION INITIATION FACTOR EIF-2B SUBUNIT BETA [HOMO SAPIENS]	527	544	0.18	-0.25	0.05	0.33
NP_055054.1 TRANSLATION INITIATION FACTOR EIF-2B SUBUNIT BETA [HOMO SAPIENS]	527	547	0.26	-0.24	0.18	0.31
NP_055054.1 TRANSLATION INITIATION FACTOR EIF-2B SUBUNIT BETA [HOMO SAPIENS]	541	547
NP_055054.1 TRANSLATION INITIATION FACTOR EIF-2B SUBUNIT BETA [HOMO SAPIENS]	548	553	0.47	0.23	-0.08	-0.07
NP_055054.1 TRANSLATION INITIATION FACTOR EIF-2B SUBUNIT BETA [HOMO SAPIENS]	548	554	0.86	0.11	-0.22	0.06
NP_055054.1 TRANSLATION INITIATION FACTOR EIF-2B SUBUNIT BETA [HOMO SAPIENS]	548	557	1.05	0.12	0.24	0.01
NP_055054.1 TRANSLATION INITIATION FACTOR EIF-2B SUBUNIT BETA [HOMO SAPIENS]	548	558	1.11	0.42	0.22	0.06
NP_055054.1 TRANSLATION INITIATION FACTOR EIF-2B SUBUNIT BETA [HOMO SAPIENS]	548	563	0.64	0.36	0.55	0.16
NP_055054.1 TRANSLATION INITIATION FACTOR EIF-2B SUBUNIT BETA [HOMO SAPIENS]	555	563
NP_055054.1 TRANSLATION INITIATION FACTOR EIF-2B SUBUNIT BETA [HOMO SAPIENS]	559	574	0.23	-0.37	0.36	0.2
NP_055054.1 TRANSLATION INITIATION FACTOR EIF-2B SUBUNIT BETA [HOMO SAPIENS]	559	577	-0.41	0.03	1.09	0.98
NP_055054.1 TRANSLATION INITIATION FACTOR EIF-2B SUBUNIT BETA [HOMO SAPIENS]	563	572
NP_055054.1 TRANSLATION INITIATION FACTOR EIF-2B SUBUNIT BETA [HOMO SAPIENS]	563	574
NP_055054.1 TRANSLATION INITIATION FACTOR EIF-2B SUBUNIT BETA [HOMO SAPIENS]	564	572
NP_055054.1 TRANSLATION INITIATION FACTOR EIF-2B SUBUNIT BETA [HOMO SAPIENS]	564	573	0.24	-0.26	0.08	-0.19
NP_055054.1 TRANSLATION INITIATION FACTOR EIF-2B SUBUNIT BETA [HOMO SAPIENS]	564	574
NP_055054.1 TRANSLATION INITIATION FACTOR EIF-2B SUBUNIT BETA [HOMO SAPIENS]	564	575	0.08	0.22	0.43	0.48
NP_055054.1 TRANSLATION INITIATION FACTOR EIF-2B SUBUNIT BETA [HOMO SAPIENS]	564	577	0.36	0.24	0.83	1.41
NP_055054.1 TRANSLATION INITIATION FACTOR EIF-2B SUBUNIT BETA [HOMO SAPIENS]	565	574
NP_055054.1 TRANSLATION INITIATION FACTOR EIF-2B SUBUNIT BETA [HOMO SAPIENS]	568	574
NP_055054.1 TRANSLATION INITIATION FACTOR EIF-2B SUBUNIT BETA [HOMO SAPIENS]	576	581
NP_055054.1 TRANSLATION INITIATION FACTOR EIF-2B SUBUNIT BETA [HOMO SAPIENS]	576	582	-0.05	0.18	1.39	1.68
NP_055054.1 TRANSLATION INITIATION FACTOR EIF-2B SUBUNIT BETA [HOMO SAPIENS]	576	593	-1.3	-0.04	1.5	2
NP_055054.1 TRANSLATION INITIATION FACTOR EIF-2B SUBUNIT BETA [HOMO SAPIENS]	576	594	0.77	0.97	1.88	1.75
NP_055054.1 TRANSLATION INITIATION FACTOR EIF-2B SUBUNIT BETA [HOMO SAPIENS]	578	593	1.43	1.12	1.68	0.8
NP_055054.1 TRANSLATION INITIATION FACTOR EIF-2B SUBUNIT BETA [HOMO SAPIENS]	578	594	0.88	1.24	1.54	0.86
NP_055054.1 TRANSLATION INITIATION FACTOR EIF-2B SUBUNIT BETA [HOMO SAPIENS]	579	593	0.52	0.75	1.24	-0.31
NP_055054.1 TRANSLATION INITIATION FACTOR EIF-2B SUBUNIT BETA [HOMO SAPIENS]	580	593
NP_055054.1 TRANSLATION INITIATION FACTOR EIF-2B SUBUNIT BETA [HOMO SAPIENS]	581	593	0.57	0.72	0.61	0.12
NP_055054.1 TRANSLATION INITIATION FACTOR EIF-2B SUBUNIT BETA [HOMO SAPIENS]	582	593	0.43	0.44	0.36	0.04
NP_055054.1 TRANSLATION INITIATION FACTOR EIF-2B SUBUNIT BETA [HOMO SAPIENS]	582	594	0.53	0.44	0.57	0.15
NP_055054.1 TRANSLATION INITIATION FACTOR EIF-2B SUBUNIT BETA [HOMO SAPIENS]	583	593	0.45	1.19	0.16	0.08
NP_055054.1 TRANSLATION INITIATION FACTOR EIF-2B SUBUNIT BETA [HOMO SAPIENS]	583	594		-0.16	-0.24	-0.41
NP_055054.1 TRANSLATION INITIATION FACTOR EIF-2B SUBUNIT BETA [HOMO SAPIENS]	584	593	0.63	0.14	0.49	0.04
NP_055054.1 TRANSLATION INITIATION FACTOR EIF-2B SUBUNIT BETA [HOMO SAPIENS]	594	597	-0.07	0.25	-0.11	0.52
NP_055054.1 TRANSLATION INITIATION FACTOR EIF-2B SUBUNIT BETA [HOMO SAPIENS]	598	607	0.25	0.01	0.25	0.69
NP_055054.1 TRANSLATION INITIATION FACTOR EIF-2B SUBUNIT BETA [HOMO SAPIENS]	598	616	0.04	-0.02	0.34	0.89
NP_055054.1 TRANSLATION INITIATION FACTOR EIF-2B SUBUNIT BETA [HOMO SAPIENS]	600	606		0	-0.08	0.59
NP_055054.1 TRANSLATION INITIATION FACTOR EIF-2B SUBUNIT BETA [HOMO SAPIENS]	600	607	0	-0.09	0.09	0.63
NP_055054.1 TRANSLATION INITIATION FACTOR EIF-2B SUBUNIT BETA [HOMO SAPIENS]	600	618		-0.28	-0.07	0.63
NP_055054.1 TRANSLATION INITIATION FACTOR EIF-2B SUBUNIT BETA [HOMO SAPIENS]	603	618	-0.03	-0.06	0.21	0.34
NP_055054.1 TRANSLATION INITIATION FACTOR EIF-2B SUBUNIT BETA [HOMO SAPIENS]	604	618	0.01	0.21	0.17	0.27
NP_055054.1 TRANSLATION INITIATION FACTOR EIF-2B SUBUNIT BETA [HOMO SAPIENS]	607	616
NP_055054.1 TRANSLATION INITIATION FACTOR EIF-2B SUBUNIT BETA [HOMO SAPIENS]	607	618	0.04	-0.05	0.15	0.07
NP_055054.1 TRANSLATION INITIATION FACTOR EIF-2B SUBUNIT BETA [HOMO SAPIENS]	608	612	0.01	0	0.01	0.01
NP_055054.1 TRANSLATION INITIATION FACTOR EIF-2B SUBUNIT BETA [HOMO SAPIENS]	608	618	0.03	-0.05	0.13	0.05
NP_055054.1 TRANSLATION INITIATION FACTOR EIF-2B SUBUNIT BETA [HOMO SAPIENS]	608	619	0.03	-0.05	0.18	0.12
NP_055054.1 TRANSLATION INITIATION FACTOR EIF-2B SUBUNIT BETA [HOMO SAPIENS]	608	630	0.21	0.2	0.71	0.82
NP_055054.1 TRANSLATION INITIATION FACTOR EIF-2B SUBUNIT BETA [HOMO SAPIENS]	616	630
NP_055054.1 TRANSLATION INITIATION FACTOR EIF-2B SUBUNIT BETA [HOMO SAPIENS]	617	630	0.07	0.38	0.72	0.43
NP_055054.1 TRANSLATION INITIATION FACTOR EIF-2B SUBUNIT BETA [HOMO SAPIENS]	619	626	0.01	0.12	1.06	0.25
NP_055054.1 TRANSLATION INITIATION FACTOR EIF-2B SUBUNIT BETA [HOMO SAPIENS]	619	628	0.02		0.49	0.48
NP_055054.1 TRANSLATION INITIATION FACTOR EIF-2B SUBUNIT BETA [HOMO SAPIENS]	619	629	0.06	0.16	0.31	0.29
NP_055054.1 TRANSLATION INITIATION FACTOR EIF-2B SUBUNIT BETA [HOMO SAPIENS]	619	630	0.14	0.36	0.32	0.31
NP_055054.1 TRANSLATION INITIATION FACTOR EIF-2B SUBUNIT BETA [HOMO SAPIENS]	619	631	0.01	0.31	0.5	0.97
NP_055054.1 TRANSLATION INITIATION FACTOR EIF-2B SUBUNIT BETA [HOMO SAPIENS]	620	630	0.02	0.02	0.41	0.13
NP_055054.1 TRANSLATION INITIATION FACTOR EIF-2B SUBUNIT BETA [HOMO SAPIENS]	621	630	-0.19	0.31	0.26	0.13
NP_055054.1 TRANSLATION INITIATION FACTOR EIF-2B SUBUNIT BETA [HOMO SAPIENS]	631	637	-0.01	0.24	0.11	0.2
NP_055054.1 TRANSLATION INITIATION FACTOR EIF-2B SUBUNIT BETA [HOMO SAPIENS]	631	646
NP_055054.1 TRANSLATION INITIATION FACTOR EIF-2B SUBUNIT BETA [HOMO SAPIENS]	631	668	0.6	0.27	2.87	2.14
NP_055054.1 TRANSLATION INITIATION FACTOR EIF-2B SUBUNIT BETA [HOMO SAPIENS]	632	637
NP_055054.1 TRANSLATION INITIATION FACTOR EIF-2B SUBUNIT BETA [HOMO SAPIENS]	636	646	0.36	0.23	0.94	1.07
NP_055054.1 TRANSLATION INITIATION FACTOR EIF-2B SUBUNIT BETA [HOMO SAPIENS]	636	668
NP_055054.1 TRANSLATION INITIATION FACTOR EIF-2B SUBUNIT BETA [HOMO SAPIENS]	642	668	0.24	0.1	1.03	1.76
NP_055054.1 TRANSLATION INITIATION FACTOR EIF-2B SUBUNIT BETA [HOMO SAPIENS]	647	665	1.15	1.32	0.56	0.81
NP_055054.1 TRANSLATION INITIATION FACTOR EIF-2B SUBUNIT BETA [HOMO SAPIENS]	647	668	0.52	0.15	1.19	1.8
NP_055054.1 TRANSLATION INITIATION FACTOR EIF-2B SUBUNIT BETA [HOMO SAPIENS]	647	669	1.21	-0.24	0.54	0.6
NP_055054.1 TRANSLATION INITIATION FACTOR EIF-2B SUBUNIT BETA [HOMO SAPIENS]	647	670	0.54	0.26	-1.62	1.28
NP_055054.1 TRANSLATION INITIATION FACTOR EIF-2B SUBUNIT BETA [HOMO SAPIENS]	651	668	0.54	-0.24		0.12
NP_055054.1 TRANSLATION INITIATION FACTOR EIF-2B SUBUNIT BETA [HOMO SAPIENS]	652	668	-0.17	-0.3		0.4
NP_055054.1 TRANSLATION INITIATION FACTOR EIF-2B SUBUNIT BETA [HOMO SAPIENS]	652	669	0.14	-0.19		0.52
NP_055054.1 TRANSLATION INITIATION FACTOR EIF-2B SUBUNIT BETA [HOMO SAPIENS]	669	678	0.09	-0.02	0.16	0.79
NP_055054.1 TRANSLATION INITIATION FACTOR EIF-2B SUBUNIT BETA [HOMO SAPIENS]	669	679	-0.2	-0.15	-0.17	0.46
NP_055054.1 TRANSLATION INITIATION FACTOR EIF-2B SUBUNIT BETA [HOMO SAPIENS]	669	682	-0.09	-0.11	-0.07	0.67
NP_055054.1 TRANSLATION INITIATION FACTOR EIF-2B SUBUNIT BETA [HOMO SAPIENS]	671	679	-0.02	-0.06	-0.02	-0.5
NP_055054.1 TRANSLATION INITIATION FACTOR EIF-2B SUBUNIT BETA [HOMO SAPIENS]	671	682	0.23	0.06	0.69	1
NP_055054.1 TRANSLATION INITIATION FACTOR EIF-2B SUBUNIT BETA [HOMO SAPIENS]	683	690	0.2	-0.09	0.48	0.71
NP_055054.1 TRANSLATION INITIATION FACTOR EIF-2B SUBUNIT BETA [HOMO SAPIENS]	683	699	0.8	0.82	1.49	1.17
NP_055054.1 TRANSLATION INITIATION FACTOR EIF-2B SUBUNIT BETA [HOMO SAPIENS]	683	702	0.24	0.92	1.64	1.5
NP_055054.1 TRANSLATION INITIATION FACTOR EIF-2B SUBUNIT BETA [HOMO SAPIENS]	690	694	0.12	0.55	0.5	0.5
NP_055054.1 TRANSLATION INITIATION FACTOR EIF-2B SUBUNIT BETA [HOMO SAPIENS]	690	702	0.3	0.87	1.19	0.58
NP_055054.1 TRANSLATION INITIATION FACTOR EIF-2B SUBUNIT BETA [HOMO SAPIENS]	692	702	1.21	1.64	2.14	1.77
NP_055054.1 TRANSLATION INITIATION FACTOR EIF-2B SUBUNIT BETA [HOMO SAPIENS]	698	702	0.02	0.1	0.05	0.04
NP_055054.1 TRANSLATION INITIATION FACTOR EIF-2B SUBUNIT BETA [HOMO SAPIENS]	708	717	0.07	-0.17	0.31	0.18
NP_055054.1 TRANSLATION INITIATION FACTOR EIF-2B SUBUNIT BETA [HOMO SAPIENS]	710	724	0.24	-0.05	0.03	0.16
NP_055054.1 TRANSLATION INITIATION FACTOR EIF-2B SUBUNIT BETA [HOMO SAPIENS]	710	728	-0.02	0.19	0.44	0.33
NP_055054.1 TRANSLATION INITIATION FACTOR EIF-2B SUBUNIT BETA [HOMO SAPIENS]	713	723	0.11	0.23	0.2	-0.43
NP_055054.1 TRANSLATION INITIATION FACTOR EIF-2B SUBUNIT BETA [HOMO SAPIENS]	713	725	0.33	0.14	0.31	-0.22
NP_055054.1 TRANSLATION INITIATION FACTOR EIF-2B SUBUNIT BETA [HOMO SAPIENS]	715	722	0.06	-1.49		-1.56
NP_055054.1 TRANSLATION INITIATION FACTOR EIF-2B SUBUNIT BETA [HOMO SAPIENS]	715	723	0.08	0.05	0.13	0.12
NP_055054.1 TRANSLATION INITIATION FACTOR EIF-2B SUBUNIT BETA [HOMO SAPIENS]	716	718	-0.1	0.05	0.11
NP_055054.1 TRANSLATION INITIATION FACTOR EIF-2B SUBUNIT BETA [HOMO SAPIENS]	718	725	-0.45	-0.56	-0.45	-0.03
NP_055054.1 TRANSLATION INITIATION FACTOR EIF-2B SUBUNIT BETA [HOMO SAPIENS]	726	730	0.01	0.03	0.02	0.01
NP_055054.1 TRANSLATION INITIATION FACTOR EIF-2B SUBUNIT BETA [HOMO SAPIENS]	726	732	-0.08	0.08	0.13	0.16
NP_055054.1 TRANSLATION INITIATION FACTOR EIF-2B SUBUNIT BETA [HOMO SAPIENS]	726	733
NP_055054.1 TRANSLATION INITIATION FACTOR EIF-2B SUBUNIT BETA [HOMO SAPIENS]	726	738	-0.02	-0.01	0.18	0.02
NP_055054.1 TRANSLATION INITIATION FACTOR EIF-2B SUBUNIT BETA [HOMO SAPIENS]	726	742	0	-0.03	0.08	0.06
NP_055054.1 TRANSLATION INITIATION FACTOR EIF-2B SUBUNIT BETA [HOMO SAPIENS]	728	738	-0.12	-0.25	-0.02	-0.23
NP_055054.1 TRANSLATION INITIATION FACTOR EIF-2B SUBUNIT BETA [HOMO SAPIENS]	729	738	0.06	0.2	-0.04	0.13
NP_055054.1 TRANSLATION INITIATION FACTOR EIF-2B SUBUNIT BETA [HOMO SAPIENS]	731	736	0	-0.02	0.11	0.08
NP_055054.1 TRANSLATION INITIATION FACTOR EIF-2B SUBUNIT BETA [HOMO SAPIENS]	731	738	-0.39	-0.26	-0.03	0.03
NP_055054.1 TRANSLATION INITIATION FACTOR EIF-2B SUBUNIT BETA [HOMO SAPIENS]	743	753	0.06	0.03	0.24	0.16
NP_055054.1 TRANSLATION INITIATION FACTOR EIF-2B SUBUNIT BETA [HOMO SAPIENS]	743	755
NP_055054.1 TRANSLATION INITIATION FACTOR EIF-2B SUBUNIT BETA [HOMO SAPIENS]	744	753	0.03	0.38	-0.04	0.28
NP_055054.1 TRANSLATION INITIATION FACTOR EIF-2B SUBUNIT BETA [HOMO SAPIENS]	745	753	0.05	-0.07	0.21	0.07
NP_055054.1 TRANSLATION INITIATION FACTOR EIF-2B SUBUNIT BETA [HOMO SAPIENS]	752	760	0.27	-0.09	-0.06	-0.1
NP_055054.1 TRANSLATION INITIATION FACTOR EIF-2B SUBUNIT BETA [HOMO SAPIENS]	754	760	0.06	0.03	0.04	0.08
NP_055054.1 TRANSLATION INITIATION FACTOR EIF-2B SUBUNIT BETA [HOMO SAPIENS]	754	770
NP_055054.1 TRANSLATION INITIATION FACTOR EIF-2B SUBUNIT BETA [HOMO SAPIENS]	754	776	0.01	-0.06	0.32	0.39
NP_055054.1 TRANSLATION INITIATION FACTOR EIF-2B SUBUNIT BETA [HOMO SAPIENS]	761	765	-0.26	-0.49	-0.3	-0.22
NP_055054.1 TRANSLATION INITIATION FACTOR EIF-2B SUBUNIT BETA [HOMO SAPIENS]	761	768	0	0.03	0.08	0.17
NP_055054.1 TRANSLATION INITIATION FACTOR EIF-2B SUBUNIT BETA [HOMO SAPIENS]	761	771		0.06	0.05	0.27
NP_055054.1 TRANSLATION INITIATION FACTOR EIF-2B SUBUNIT BETA [HOMO SAPIENS]	761	773	-0.11	-0.09	0.03	0.05
NP_055054.1 TRANSLATION INITIATION FACTOR EIF-2B SUBUNIT BETA [HOMO SAPIENS]	761	776	-0.11	-0.11	0.11	-0.05
NP_055054.1 TRANSLATION INITIATION FACTOR EIF-2B SUBUNIT BETA [HOMO SAPIENS]	761	777	-0.04	0.1	0.21	0.32
NP_055054.1 TRANSLATION INITIATION FACTOR EIF-2B SUBUNIT BETA [HOMO SAPIENS]	761	783	0.39	0.86	1.67	1.75
NP_055054.1 TRANSLATION INITIATION FACTOR EIF-2B SUBUNIT BETA [HOMO SAPIENS]	768	783
NP_055054.1 TRANSLATION INITIATION FACTOR EIF-2B SUBUNIT BETA [HOMO SAPIENS]	769	776	-0.1	-0.11	0.19	0.12
NP_055054.1 TRANSLATION INITIATION FACTOR EIF-2B SUBUNIT BETA [HOMO SAPIENS]	769	783	2.77	0.56	1.19	0.5
NP_055054.1 TRANSLATION INITIATION FACTOR EIF-2B SUBUNIT BETA [HOMO SAPIENS]	771	783	0.6		1.89	2.04
NP_055054.1 TRANSLATION INITIATION FACTOR EIF-2B SUBUNIT BETA [HOMO SAPIENS]	774	783	0.57	1.13	3.17	1.96
NP_055054.1 TRANSLATION INITIATION FACTOR EIF-2B SUBUNIT BETA [HOMO SAPIENS]	777	785	0.45	0.61	1.04	1.2
NP_055054.1 TRANSLATION INITIATION FACTOR EIF-2B SUBUNIT BETA [HOMO SAPIENS]	777	790
NP_055054.1 TRANSLATION INITIATION FACTOR EIF-2B SUBUNIT BETA [HOMO SAPIENS]	777	793
NP_055054.1 TRANSLATION INITIATION FACTOR EIF-2B SUBUNIT BETA [HOMO SAPIENS]	784	791	-0.07	0	0.05	0.29
NP_055054.1 TRANSLATION INITIATION FACTOR EIF-2B SUBUNIT BETA [HOMO SAPIENS]	784	793	0.12	0.06	0.08	0.11
NP_055054.1 TRANSLATION INITIATION FACTOR EIF-2B SUBUNIT BETA [HOMO SAPIENS]	786	791	0.01	0.05	0.02	0.04
NP_055054.1 TRANSLATION INITIATION FACTOR EIF-2B SUBUNIT BETA [HOMO SAPIENS]	786	793	0.08	0.13	0.4	0.13
NP_055054.1 TRANSLATION INITIATION FACTOR EIF-2B SUBUNIT BETA [HOMO SAPIENS]	792	803	0.05	0.11	0.56	0.55
NP_055054.1 TRANSLATION INITIATION FACTOR EIF-2B SUBUNIT BETA [HOMO SAPIENS]	792	805	0	0.21	0.56	0.64
NP_055054.1 TRANSLATION INITIATION FACTOR EIF-2B SUBUNIT BETA [HOMO SAPIENS]	794	803	0.04	0.11	0.5	0.49
NP_055054.1 TRANSLATION INITIATION FACTOR EIF-2B SUBUNIT BETA [HOMO SAPIENS]	794	805	0.07	0.13	0.51	0.47
NP_055054.1 TRANSLATION INITIATION FACTOR EIF-2B SUBUNIT BETA [HOMO SAPIENS]	799	803	0.13	0.01	0.14	0.21
NP_055054.1 TRANSLATION INITIATION FACTOR EIF-2B SUBUNIT BETA [HOMO SAPIENS]	806	813	0.27	0.48	0.24	0.39
NP_055054.1 TRANSLATION INITIATION FACTOR EIF-2B SUBUNIT BETA [HOMO SAPIENS]	807	811	0.03	0.06	0.31	0.77
NP_055054.1 TRANSLATION INITIATION FACTOR EIF-2B SUBUNIT BETA [HOMO SAPIENS]	808	814	0.56	0.36	0.53	0.36
NP_055054.1 TRANSLATION INITIATION FACTOR EIF-2B SUBUNIT BETA [HOMO SAPIENS]	815	820	0.79	0.75	0.55	0.04
NP_055054.1 TRANSLATION INITIATION FACTOR EIF-2B SUBUNIT BETA [HOMO SAPIENS]	819	823
NP_055054.1 TRANSLATION INITIATION FACTOR EIF-2B SUBUNIT BETA [HOMO SAPIENS]	819	838	0.81	0.85		0.9
NP_055054.1 TRANSLATION INITIATION FACTOR EIF-2B SUBUNIT BETA [HOMO SAPIENS]	819	840	1.52	2.73	2.52	0.73
NP_055054.1 TRANSLATION INITIATION FACTOR EIF-2B SUBUNIT BETA [HOMO SAPIENS]	820	838	0.35	1.41	1.92	0.48
NP_055054.1 TRANSLATION INITIATION FACTOR EIF-2B SUBUNIT BETA [HOMO SAPIENS]	820	841	0.79	0.94	2.09	0.29
NP_055054.1 TRANSLATION INITIATION FACTOR EIF-2B SUBUNIT BETA [HOMO SAPIENS]	820	850	0.72	1.28	1.81	-0.32
NP_055054.1 TRANSLATION INITIATION FACTOR EIF-2B SUBUNIT BETA [HOMO SAPIENS]	821	838	0.55	1.05	1.84	0.23
NP_055054.1 TRANSLATION INITIATION FACTOR EIF-2B SUBUNIT BETA [HOMO SAPIENS]	821	840	0.42	1.38	1.9	0.57
NP_055054.1 TRANSLATION INITIATION FACTOR EIF-2B SUBUNIT BETA [HOMO SAPIENS]	821	841	0.58		2.52	0.17
NP_055054.1 TRANSLATION INITIATION FACTOR EIF-2B SUBUNIT BETA [HOMO SAPIENS]	821	850	0.81	1.17	1.85	0.33
NP_055054.1 TRANSLATION INITIATION FACTOR EIF-2B SUBUNIT BETA [HOMO SAPIENS]	821	851		1.65	1.75	1.02
NP_055054.1 TRANSLATION INITIATION FACTOR EIF-2B SUBUNIT BETA [HOMO SAPIENS]	821	852	1.15	1.41	2.81	1.19
NP_055054.1 TRANSLATION INITIATION FACTOR EIF-2B SUBUNIT BETA [HOMO SAPIENS]	824	828	0.05	0.11	0.28	0.07
NP_055054.1 TRANSLATION INITIATION FACTOR EIF-2B SUBUNIT BETA [HOMO SAPIENS]	824	829	0.07	0.29	0.64	0.16
NP_055054.1 TRANSLATION INITIATION FACTOR EIF-2B SUBUNIT BETA [HOMO SAPIENS]	824	831	0.16	0.42	1.36	0.12
NP_055054.1 TRANSLATION INITIATION FACTOR EIF-2B SUBUNIT BETA [HOMO SAPIENS]	824	834	0.28	0.68	1.28	0.17
NP_055054.1 TRANSLATION INITIATION FACTOR EIF-2B SUBUNIT BETA [HOMO SAPIENS]	825	834
NP_055054.1 TRANSLATION INITIATION FACTOR EIF-2B SUBUNIT BETA [HOMO SAPIENS]	839	851	2.48	4.16	3.71	0.88
NP_055054.1 TRANSLATION INITIATION FACTOR EIF-2B SUBUNIT BETA [HOMO SAPIENS]	839	852
NP_055054.1 TRANSLATION INITIATION FACTOR EIF-2B SUBUNIT BETA [HOMO SAPIENS]	841	847	0.23	0.14	-0.15	0
NP_055054.1 TRANSLATION INITIATION FACTOR EIF-2B SUBUNIT BETA [HOMO SAPIENS]	841	851	0.4	0.56	0.91	0.58
NP_055054.1 TRANSLATION INITIATION FACTOR EIF-2B SUBUNIT BETA [HOMO SAPIENS]	842	847	0	0.01	-0.01	0.03
NP_055054.1 TRANSLATION INITIATION FACTOR EIF-2B SUBUNIT BETA [HOMO SAPIENS]	842	851	0.27	0.43	0.8	0.47
NP_055054.1 TRANSLATION INITIATION FACTOR EIF-2B SUBUNIT BETA [HOMO SAPIENS]	842	852		0.52	0.83	0.16
NP_055054.1 TRANSLATION INITIATION FACTOR EIF-2B SUBUNIT BETA [HOMO SAPIENS]	851	855	0.09	0.55	0.99	1.08
NP_055054.1 TRANSLATION INITIATION FACTOR EIF-2B SUBUNIT BETA [HOMO SAPIENS]	851	857	0.16	0.82	1.98	2.21
NP_055054.1 TRANSLATION INITIATION FACTOR EIF-2B SUBUNIT BETA [HOMO SAPIENS]	852	857		1	2	1.39
NP_055054.1 TRANSLATION INITIATION FACTOR EIF-2B SUBUNIT BETA [HOMO SAPIENS]	853	864
NP_055054.1 TRANSLATION INITIATION FACTOR EIF-2B SUBUNIT BETA [HOMO SAPIENS]	853	866	0.02	0.12		2.09
NP_055054.1 TRANSLATION INITIATION FACTOR EIF-2B SUBUNIT BETA [HOMO SAPIENS]	854	864	0.29	0.37	1.97	1.23
NP_055054.1 TRANSLATION INITIATION FACTOR EIF-2B SUBUNIT BETA [HOMO SAPIENS]	855	864	-0.02	-0.06	0.34	0.53
NP_055054.1 TRANSLATION INITIATION FACTOR EIF-2B SUBUNIT BETA [HOMO SAPIENS]	855	866		2.58	3.41	1.14
NP_055054.1 TRANSLATION INITIATION FACTOR EIF-2B SUBUNIT BETA [HOMO SAPIENS]	856	864	0.18	0.18	-0.06	0.08
NP_055054.1 TRANSLATION INITIATION FACTOR EIF-2B SUBUNIT BETA [HOMO SAPIENS]	856	866	0.11	0.13	0.68	0.54
NP_055054.1 TRANSLATION INITIATION FACTOR EIF-2B SUBUNIT BETA [HOMO SAPIENS]	858	864	0	-0.03	0.02	0.04
NP_055054.1 TRANSLATION INITIATION FACTOR EIF-2B SUBUNIT BETA [HOMO SAPIENS]	858	866	0.13	0.36	0.38	0.53
NP_055054.1 TRANSLATION INITIATION FACTOR EIF-2B SUBUNIT BETA [HOMO SAPIENS]	859	866
NP_055054.1 TRANSLATION INITIATION FACTOR EIF-2B SUBUNIT BETA [HOMO SAPIENS]	865	871	0.03	0.09	0.18	1.12
NP_055054.1 TRANSLATION INITIATION FACTOR EIF-2B SUBUNIT BETA [HOMO SAPIENS]	867	871	0.01	0.03	0.07	0.23
NP_055054.1 TRANSLATION INITIATION FACTOR EIF-2B SUBUNIT BETA [HOMO SAPIENS]	867	872	0.01	0.02	-0.06	0.04
NP_055054.1 TRANSLATION INITIATION FACTOR EIF-2B SUBUNIT BETA [HOMO SAPIENS]	867	885	4.66	5.64	5.46	1.88
NP_055054.1 TRANSLATION INITIATION FACTOR EIF-2B SUBUNIT BETA [HOMO SAPIENS]	868	884	2.57	3.41	3.77	1.68
NP_055054.1 TRANSLATION INITIATION FACTOR EIF-2B SUBUNIT BETA [HOMO SAPIENS]	868	885	4.49	5.19	5.21	2.18
NP_055054.1 TRANSLATION INITIATION FACTOR EIF-2B SUBUNIT BETA [HOMO SAPIENS]	872	876
NP_055054.1 TRANSLATION INITIATION FACTOR EIF-2B SUBUNIT BETA [HOMO SAPIENS]	872	884	2.9	3.83	3.6	1.25
NP_055054.1 TRANSLATION INITIATION FACTOR EIF-2B SUBUNIT BETA [HOMO SAPIENS]	872	885	3.94	4.43	3.81	1.3
NP_055054.1 TRANSLATION INITIATION FACTOR EIF-2B SUBUNIT BETA [HOMO SAPIENS]	872	891
NP_055054.1 TRANSLATION INITIATION FACTOR EIF-2B SUBUNIT BETA [HOMO SAPIENS]	873	884	2.92	4.03	3.32	1.25
NP_055054.1 TRANSLATION INITIATION FACTOR EIF-2B SUBUNIT BETA [HOMO SAPIENS]	873	885	3.55	4.3	3.65	1.16
NP_055054.1 TRANSLATION INITIATION FACTOR EIF-2B SUBUNIT BETA [HOMO SAPIENS]	877	885
NP_055054.1 TRANSLATION INITIATION FACTOR EIF-2B SUBUNIT BETA [HOMO SAPIENS]	878	885	2.18	3.05	1.94	0.09
NP_055054.1 TRANSLATION INITIATION FACTOR EIF-2B SUBUNIT BETA [HOMO SAPIENS]	892	894	0.03	0	0.02	0
NP_055054.1 TRANSLATION INITIATION FACTOR EIF-2B SUBUNIT BETA [HOMO SAPIENS]	892	895	0.07	0.03	0.01	0.04
NP_055054.1 TRANSLATION INITIATION FACTOR EIF-2B SUBUNIT BETA [HOMO SAPIENS]	892	896	-0.02	0.01	-0.05	-0.09
NP_055054.1 TRANSLATION INITIATION FACTOR EIF-2B SUBUNIT BETA [HOMO SAPIENS]	892	899	0.13	-0.29	0.03	0.17
NP_055054.1 TRANSLATION INITIATION FACTOR EIF-2B SUBUNIT BETA [HOMO SAPIENS]	897	910	0.27	0.15	0.32	0.19
NP_055054.1 TRANSLATION INITIATION FACTOR EIF-2B SUBUNIT BETA [HOMO SAPIENS]	898	910
NP_055054.1 TRANSLATION INITIATION FACTOR EIF-2B SUBUNIT BETA [HOMO SAPIENS]	900	910	0.13	0.08	0.43	0.14
NP_055054.1 TRANSLATION INITIATION FACTOR EIF-2B SUBUNIT BETA [HOMO SAPIENS]	900	933	0.67	0.35	2.15	0.6
NP_055054.1 TRANSLATION INITIATION FACTOR EIF-2B SUBUNIT BETA [HOMO SAPIENS]	907	933	0.22	0.45	1.3	0.73
NP_055054.1 TRANSLATION INITIATION FACTOR EIF-2B SUBUNIT BETA [HOMO SAPIENS]	908	933	0.21	0.23	1.19	0.82
NP_055054.1 TRANSLATION INITIATION FACTOR EIF-2B SUBUNIT BETA [HOMO SAPIENS]	910	915	-0.01	0.01	0.15	0.31
NP_055054.1 TRANSLATION INITIATION FACTOR EIF-2B SUBUNIT BETA [HOMO SAPIENS]	910	931	0.31	1.16	1.1	0.83
NP_055054.1 TRANSLATION INITIATION FACTOR EIF-2B SUBUNIT BETA [HOMO SAPIENS]	910	933	0.1	0.3	1.01	0.8
NP_055054.1 TRANSLATION INITIATION FACTOR EIF-2B SUBUNIT BETA [HOMO SAPIENS]	911	931	0.1	0.43		0.89
NP_055054.1 TRANSLATION INITIATION FACTOR EIF-2B SUBUNIT BETA [HOMO SAPIENS]	911	933	0.07	0.23	0.98	0.75
NP_055054.1 TRANSLATION INITIATION FACTOR EIF-2B SUBUNIT BETA [HOMO SAPIENS]	911	934	0.07	0.22	1.02	0.75
NP_055054.1 TRANSLATION INITIATION FACTOR EIF-2B SUBUNIT BETA [HOMO SAPIENS]	913	918	0.03	0.2	0.08	-0.01
NP_055054.1 TRANSLATION INITIATION FACTOR EIF-2B SUBUNIT BETA [HOMO SAPIENS]	913	925
NP_055054.1 TRANSLATION INITIATION FACTOR EIF-2B SUBUNIT BETA [HOMO SAPIENS]	913	933	0.02	0.25	0.86	0.67
NP_055054.1 TRANSLATION INITIATION FACTOR EIF-2B SUBUNIT BETA [HOMO SAPIENS]	914	931
NP_055054.1 TRANSLATION INITIATION FACTOR EIF-2B SUBUNIT BETA [HOMO SAPIENS]	914	933
NP_055054.1 TRANSLATION INITIATION FACTOR EIF-2B SUBUNIT BETA [HOMO SAPIENS]	916	933	0.11	0.26	0.92	0.79
NP_055054.1 TRANSLATION INITIATION FACTOR EIF-2B SUBUNIT BETA [HOMO SAPIENS]	919	931	0.07	0.28	0.65	0.21
NP_055054.1 TRANSLATION INITIATION FACTOR EIF-2B SUBUNIT BETA [HOMO SAPIENS]	919	933	0.01	0.13	1.07	0.63
NP_055054.1 TRANSLATION INITIATION FACTOR EIF-2B SUBUNIT BETA [HOMO SAPIENS]	926	930	0	0.01	0.11	0.26
NP_055054.1 TRANSLATION INITIATION FACTOR EIF-2B SUBUNIT BETA [HOMO SAPIENS]	926	931	0	0.02	0.07	0.24
NP_055054.1 TRANSLATION INITIATION FACTOR EIF-2B SUBUNIT BETA [HOMO SAPIENS]	926	933	-0.37	-0.64	-0.34	0.32
NP_055054.1 TRANSLATION INITIATION FACTOR EIF-2B SUBUNIT BETA [HOMO SAPIENS]	934	939	0.02	0.02	0.11	0.37
NP_055054.1 TRANSLATION INITIATION FACTOR EIF-2B SUBUNIT BETA [HOMO SAPIENS]	934	940	0.06	-0.01	0.16	0.37
NP_055054.1 TRANSLATION INITIATION FACTOR EIF-2B SUBUNIT BETA [HOMO SAPIENS]	934	942	-0.05	-0.06	-0.13	-1.71
NP_055054.1 TRANSLATION INITIATION FACTOR EIF-2B SUBUNIT BETA [HOMO SAPIENS]	937	941	-0.75	-0.44	-0.19	-0.03
NP_055054.1 TRANSLATION INITIATION FACTOR EIF-2B SUBUNIT BETA [HOMO SAPIENS]	940	948	0.02	-0.03	0.15	0.14
NP_055054.1 TRANSLATION INITIATION FACTOR EIF-2B SUBUNIT BETA [HOMO SAPIENS]	940	949	-0.16		0	0.11
NP_055054.1 TRANSLATION INITIATION FACTOR EIF-2B SUBUNIT BETA [HOMO SAPIENS]	940	955	-0.18	0.01	0.04	-0.52
NP_055054.1 TRANSLATION INITIATION FACTOR EIF-2B SUBUNIT BETA [HOMO SAPIENS]	940	957	-0.24	0.22	0.59	0.28
NP_055054.1 TRANSLATION INITIATION FACTOR EIF-2B SUBUNIT BETA [HOMO SAPIENS]	941	948
NP_055054.1 TRANSLATION INITIATION FACTOR EIF-2B SUBUNIT BETA [HOMO SAPIENS]	941	955	0.17	-0.08	0.14	0.01
NP_055054.1 TRANSLATION INITIATION FACTOR EIF-2B SUBUNIT BETA [HOMO SAPIENS]	941	957	0.01	0	0.02	0.2
NP_055054.1 TRANSLATION INITIATION FACTOR EIF-2B SUBUNIT BETA [HOMO SAPIENS]	942	948	0.01	-0.05	0.06	0.02
NP_055054.1 TRANSLATION INITIATION FACTOR EIF-2B SUBUNIT BETA [HOMO SAPIENS]	942	949	0.01	-0.06	0.15	0.04
NP_055054.1 TRANSLATION INITIATION FACTOR EIF-2B SUBUNIT BETA [HOMO SAPIENS]	942	952	0.17	-0.07	0.12	0.22
NP_055054.1 TRANSLATION INITIATION FACTOR EIF-2B SUBUNIT BETA [HOMO SAPIENS]	942	954	0.25	0.07	0.21	0.35
NP_055054.1 TRANSLATION INITIATION FACTOR EIF-2B SUBUNIT BETA [HOMO SAPIENS]	942	955	0.04	-0.19	0.14	-0.1
NP_055054.1 TRANSLATION INITIATION FACTOR EIF-2B SUBUNIT BETA [HOMO SAPIENS]	942	957	0.03	0.08	0.46	0.39
NP_055054.1 TRANSLATION INITIATION FACTOR EIF-2B SUBUNIT BETA [HOMO SAPIENS]	943	956	0.02	0.36	0.38
NP_055054.1 TRANSLATION INITIATION FACTOR EIF-2B SUBUNIT BETA [HOMO SAPIENS]	943	957	-0.1	-0.37	0.48	-0.16
NP_055054.1 TRANSLATION INITIATION FACTOR EIF-2B SUBUNIT BETA [HOMO SAPIENS]	944	948	0	-0.22	0.06	0.01
NP_055054.1 TRANSLATION INITIATION FACTOR EIF-2B SUBUNIT BETA [HOMO SAPIENS]	956	968
NP_055054.1 TRANSLATION INITIATION FACTOR EIF-2B SUBUNIT BETA [HOMO SAPIENS]	956	981	0.41	-0.08	0.74	0.08
NP_055054.1 TRANSLATION INITIATION FACTOR EIF-2B SUBUNIT BETA [HOMO SAPIENS]	958	965	-0.23	-0.04	0.27	0.07
NP_055054.1 TRANSLATION INITIATION FACTOR EIF-2B SUBUNIT BETA [HOMO SAPIENS]	958	981	0.17	-0.12	0.49	0.07
NP_055054.1 TRANSLATION INITIATION FACTOR EIF-2B SUBUNIT BETA [HOMO SAPIENS]	959	981	-0.07	-0.68	0.07	-0.56
NP_055054.1 TRANSLATION INITIATION FACTOR EIF-2B SUBUNIT BETA [HOMO SAPIENS]	966	981	0.27	-0.04	0.41	0.08
NP_055054.1 TRANSLATION INITIATION FACTOR EIF-2B SUBUNIT BETA [HOMO SAPIENS]	966	991	-0.26	-0.12	0.47	0.03
NP_055054.1 TRANSLATION INITIATION FACTOR EIF-2B SUBUNIT BETA [HOMO SAPIENS]	969	991	0.23	0.02		-0.56
NP_055054.1 TRANSLATION INITIATION FACTOR EIF-2B SUBUNIT BETA [HOMO SAPIENS]	972	987
NP_055054.1 TRANSLATION INITIATION FACTOR EIF-2B SUBUNIT BETA [HOMO SAPIENS]	975	982
NP_055054.1 TRANSLATION INITIATION FACTOR EIF-2B SUBUNIT BETA [HOMO SAPIENS]	980	991	0.47	0	-0.03	-1.52
NP_055054.1 TRANSLATION INITIATION FACTOR EIF-2B SUBUNIT BETA [HOMO SAPIENS]	980	993	0.2	0.59	-0.6	0.41
NP_055054.1 TRANSLATION INITIATION FACTOR EIF-2B SUBUNIT BETA [HOMO SAPIENS]	981	987	0.05	-0.04	0.07	-0.12
NP_055054.1 TRANSLATION INITIATION FACTOR EIF-2B SUBUNIT BETA [HOMO SAPIENS]	982	987	0.03	-0.01		0.23
NP_055054.1 TRANSLATION INITIATION FACTOR EIF-2B SUBUNIT BETA [HOMO SAPIENS]	982	988	0.1	-0.02	0.08	0.08
NP_055054.1 TRANSLATION INITIATION FACTOR EIF-2B SUBUNIT BETA [HOMO SAPIENS]	982	990	-0.07	-0.01	-0.08	0.05
NP_055054.1 TRANSLATION INITIATION FACTOR EIF-2B SUBUNIT BETA [HOMO SAPIENS]	982	991	-0.03	0	0.01	0.07
NP_055054.1 TRANSLATION INITIATION FACTOR EIF-2B SUBUNIT BETA [HOMO SAPIENS]	982	992	0.05	0.15	0.21	0.14
NP_055054.1 TRANSLATION INITIATION FACTOR EIF-2B SUBUNIT BETA [HOMO SAPIENS]	982	993	-0.02	0.21	0.03	-0.06
NP_055054.1 TRANSLATION INITIATION FACTOR EIF-2B SUBUNIT BETA [HOMO SAPIENS]	982	995	-0.14	-0.01	0.05	0.03
NP_055054.1 TRANSLATION INITIATION FACTOR EIF-2B SUBUNIT BETA [HOMO SAPIENS]	983	991	-0.27	0.52	-0.21	-0.17
NP_055054.1 TRANSLATION INITIATION FACTOR EIF-2B SUBUNIT BETA [HOMO SAPIENS]	992	995	0	0.01	0	0
NP_055054.1 TRANSLATION INITIATION FACTOR EIF-2B SUBUNIT BETA [HOMO SAPIENS]	994	998	0.04	0	0.11	0.24
NP_055054.1 TRANSLATION INITIATION FACTOR EIF-2B SUBUNIT BETA [HOMO SAPIENS]	998	1002	-0.01	0.3	-0.27	0.16
NP_055054.1 TRANSLATION INITIATION FACTOR EIF-2B SUBUNIT BETA [HOMO SAPIENS]	999	1011	0.07	0.02	0.24	0.36
NP_055054.1 TRANSLATION INITIATION FACTOR EIF-2B SUBUNIT BETA [HOMO SAPIENS]	1003	1010	0.05	0	0.17	0.1
NP_055054.1 TRANSLATION INITIATION FACTOR EIF-2B SUBUNIT BETA [HOMO SAPIENS]	1003	1011	0.07	-0.02	0.22	0.16
NP_055054.1 TRANSLATION INITIATION FACTOR EIF-2B SUBUNIT BETA [HOMO SAPIENS]	1006	1011	0.01	0.02	0.03	0.05
NP_055054.1 TRANSLATION INITIATION FACTOR EIF-2B SUBUNIT BETA [HOMO SAPIENS]	1008	1011	0.02	0.16	0.24	0.35
NP_055054.1 TRANSLATION INITIATION FACTOR EIF-2B SUBUNIT BETA [HOMO SAPIENS]	1011	1015	0.04	0.1	0.31	0.37
NP_055054.1 TRANSLATION INITIATION FACTOR EIF-2B SUBUNIT BETA [HOMO SAPIENS]	1012	1019	0.03	0.09	0.42	0.2
NP_055054.1 TRANSLATION INITIATION FACTOR EIF-2B SUBUNIT BETA [HOMO SAPIENS]	1012	1021	-1.13	0.14	0.33	0.24
NP_055054.1 TRANSLATION INITIATION FACTOR EIF-2B SUBUNIT BETA [HOMO SAPIENS]	1019	1022	-0.05	-0.08	0	-0.11
NP_055054.1 TRANSLATION INITIATION FACTOR EIF-2B SUBUNIT BETA [HOMO SAPIENS]	1022	1039	0.24	-0.19	0.39	0.26
NP_055054.1 TRANSLATION INITIATION FACTOR EIF-2B SUBUNIT BETA [HOMO SAPIENS]	1022	1041	0.26	-0.23	0.28	0.36
NP_055054.1 TRANSLATION INITIATION FACTOR EIF-2B SUBUNIT BETA [HOMO SAPIENS]	1022	1048	0.19	-0.32	0.43	0.48
NP_055054.1 TRANSLATION INITIATION FACTOR EIF-2B SUBUNIT BETA [HOMO SAPIENS]	1023	1039	0.11	-0.06	0.38	0.13
NP_055054.1 TRANSLATION INITIATION FACTOR EIF-2B SUBUNIT BETA [HOMO SAPIENS]	1023	1041	0.29	-0.21	0.18	0.34
NP_055054.1 TRANSLATION INITIATION FACTOR EIF-2B SUBUNIT BETA [HOMO SAPIENS]	1023	1046	0.32	-0.29	0.41	0.51
NP_055054.1 TRANSLATION INITIATION FACTOR EIF-2B SUBUNIT BETA [HOMO SAPIENS]	1023	1048	0.34	-0.38	0.44	0.45
NP_055054.1 TRANSLATION INITIATION FACTOR EIF-2B SUBUNIT BETA [HOMO SAPIENS]	1023	1057	0.32	-0.33	0.25	0.51
NP_055054.1 TRANSLATION INITIATION FACTOR EIF-2B SUBUNIT BETA [HOMO SAPIENS]	1023	1059	0.32	-0.33	0.26	0.21
NP_055054.1 TRANSLATION INITIATION FACTOR EIF-2B SUBUNIT BETA [HOMO SAPIENS]	1026	1041	0.12	-0.11	0.15	0.15
NP_055054.1 TRANSLATION INITIATION FACTOR EIF-2B SUBUNIT BETA [HOMO SAPIENS]	1029	1037	-0.43	-0.53	-1.05	-0.84
NP_055054.1 TRANSLATION INITIATION FACTOR EIF-2B SUBUNIT BETA [HOMO SAPIENS]	1029	1039
NP_055054.1 TRANSLATION INITIATION FACTOR EIF-2B SUBUNIT BETA [HOMO SAPIENS]	1034	1041	0.08	-0.11	0.08	0.19
NP_055054.1 TRANSLATION INITIATION FACTOR EIF-2B SUBUNIT BETA [HOMO SAPIENS]	1042	1048	-0.07	-0.12	-0.3	-0.09
NP_055054.1 TRANSLATION INITIATION FACTOR EIF-2B SUBUNIT BETA [HOMO SAPIENS]	1042	1060	-0.01	-0.41	0.27	-0.46
NP_055054.1 TRANSLATION INITIATION FACTOR EIF-2B SUBUNIT BETA [HOMO SAPIENS]	1047	1052	0.08	-0.04	-0.06	-0.01
NP_055054.1 TRANSLATION INITIATION FACTOR EIF-2B SUBUNIT BETA [HOMO SAPIENS]	1047	1057	-0.02	-0.11	0.07	-0.07
NP_055054.1 TRANSLATION INITIATION FACTOR EIF-2B SUBUNIT BETA [HOMO SAPIENS]	1047	1059	0.07	-0.12		0.32
NP_055054.1 TRANSLATION INITIATION FACTOR EIF-2B SUBUNIT BETA [HOMO SAPIENS]	1047	1060	-0.1	-0.68	0.17	-0.06
NP_055054.1 TRANSLATION INITIATION FACTOR EIF-2B SUBUNIT BETA [HOMO SAPIENS]	1049	1058	0.07	0.1	0.17	0.06
NP_055054.1 TRANSLATION INITIATION FACTOR EIF-2B SUBUNIT BETA [HOMO SAPIENS]	1049	1059	0.08	-0.04	0.17	0.13
NP_055054.1 TRANSLATION INITIATION FACTOR EIF-2B SUBUNIT BETA [HOMO SAPIENS]	1049	1060	0.05		0.22	0.21
NP_055054.1 TRANSLATION INITIATION FACTOR EIF-2B SUBUNIT BETA [HOMO SAPIENS]	1051	1060	0.07	-0.1	0.12	0.23
NP_055054.1 TRANSLATION INITIATION FACTOR EIF-2B SUBUNIT BETA [HOMO SAPIENS]	1058	1061	-0.15	-0.06	0.17	-0.01
NP_055054.1 TRANSLATION INITIATION FACTOR EIF-2B SUBUNIT BETA [HOMO SAPIENS]	1058	1063
NP_055054.1 TRANSLATION INITIATION FACTOR EIF-2B SUBUNIT BETA [HOMO SAPIENS]	1058	1064	0.08	0.01	0.08	0.08
NP_055054.1 TRANSLATION INITIATION FACTOR EIF-2B SUBUNIT BETA [HOMO SAPIENS]	1061	1067	0.01	0.02	0.32	0.07
NP_055054.1 TRANSLATION INITIATION FACTOR EIF-2B SUBUNIT BETA [HOMO SAPIENS]	1062	1067		-0.22	0.06	-0.01
NP_055054.1 TRANSLATION INITIATION FACTOR EIF-2B SUBUNIT BETA [HOMO SAPIENS]	1063	1070	-0.06	-0.05	0.04	0.04
NP_055054.1 TRANSLATION INITIATION FACTOR EIF-2B SUBUNIT BETA [HOMO SAPIENS]	1070	1083	-0.02	0.02	0.26	0.37
NP_055054.1 TRANSLATION INITIATION FACTOR EIF-2B SUBUNIT BETA [HOMO SAPIENS]	1071	1078	0.04	0	0.19	0.14
NP_055054.1 TRANSLATION INITIATION FACTOR EIF-2B SUBUNIT BETA [HOMO SAPIENS]	1071	1080	0.04	-0.01	0.13	0.28
NP_055054.1 TRANSLATION INITIATION FACTOR EIF-2B SUBUNIT BETA [HOMO SAPIENS]	1071	1083	-0.05	-0.17	0.29	0.29
NP_055054.1 TRANSLATION INITIATION FACTOR EIF-2B SUBUNIT BETA [HOMO SAPIENS]	1071	1085	0	-0.02	0.41	0.18
NP_055054.1 TRANSLATION INITIATION FACTOR EIF-2B SUBUNIT BETA [HOMO SAPIENS]	1071	1090	0.02	-0.02	0.39	0.25
NP_055054.1 TRANSLATION INITIATION FACTOR EIF-2B SUBUNIT BETA [HOMO SAPIENS]	1071	1095	0.08	-0.06	0.48	0.31
NP_055054.1 TRANSLATION INITIATION FACTOR EIF-2B SUBUNIT BETA [HOMO SAPIENS]	1072	1080	0.03	-0.04	0.11	0.12
NP_055054.1 TRANSLATION INITIATION FACTOR EIF-2B SUBUNIT BETA [HOMO SAPIENS]	1072	1083	0.09	-0.04	0.32	0.29
NP_055054.1 TRANSLATION INITIATION FACTOR EIF-2B SUBUNIT BETA [HOMO SAPIENS]	1072	1090	0.09	-0.22	0.36	0.38
NP_055054.1 TRANSLATION INITIATION FACTOR EIF-2B SUBUNIT BETA [HOMO SAPIENS]	1072	1095	0	-0.17	0.34	0.15
NP_055054.1 TRANSLATION INITIATION FACTOR EIF-2B SUBUNIT BETA [HOMO SAPIENS]	1079	1092	-0.01	0.01	0.28
NP_055054.1 TRANSLATION INITIATION FACTOR EIF-2B SUBUNIT BETA [HOMO SAPIENS]	1084	1090	0	-0.06	0.1	0
NP_055054.1 TRANSLATION INITIATION FACTOR EIF-2B SUBUNIT BETA [HOMO SAPIENS]	1084	1092	-0.02	-0.06	0.08	-0.04
NP_055054.1 TRANSLATION INITIATION FACTOR EIF-2B SUBUNIT BETA [HOMO SAPIENS]	1086	1092	-0.11	-0.37	-0.36	-0.48
NP_055054.1 TRANSLATION INITIATION FACTOR EIF-2B SUBUNIT BETA [HOMO SAPIENS]	1092	1096
NP_055054.1 TRANSLATION INITIATION FACTOR EIF-2B SUBUNIT BETA [HOMO SAPIENS]	1096	1105	-0.04	-0.02	0.09	0.15
NP_055054.1 TRANSLATION INITIATION FACTOR EIF-2B SUBUNIT BETA [HOMO SAPIENS]	1097	1105	-0.16	-0.21	-0.13	-0.42
NP_055054.1 TRANSLATION INITIATION FACTOR EIF-2B SUBUNIT BETA [HOMO SAPIENS]	1100	1104	0.54	0.04	-0.11	-0.08
NP_055054.1 TRANSLATION INITIATION FACTOR EIF-2B SUBUNIT BETA [HOMO SAPIENS]	1101	1105	-0.03	-0.01	-0.01	-0.06
NP_055054.1 TRANSLATION INITIATION FACTOR EIF-2B SUBUNIT BETA [HOMO SAPIENS]	1101	1106	-0.14	-0.39	-0.25	-0.01
NP_055054.1 TRANSLATION INITIATION FACTOR EIF-2B SUBUNIT BETA [HOMO SAPIENS]	1105	1116	0.09	-0.04	0.38	0.08
NP_055054.1 TRANSLATION INITIATION FACTOR EIF-2B SUBUNIT BETA [HOMO SAPIENS]	1105	1118	0.2	-0.07	0.64	0.04
NP_055054.1 TRANSLATION INITIATION FACTOR EIF-2B SUBUNIT BETA [HOMO SAPIENS]	1105	1119	0.22	0.03	0.52	0.11
NP_055054.1 TRANSLATION INITIATION FACTOR EIF-2B SUBUNIT BETA [HOMO SAPIENS]	1106	1116
NP_055054.1 TRANSLATION INITIATION FACTOR EIF-2B SUBUNIT BETA [HOMO SAPIENS]	1106	1119	0.32	0.16	0.71	0.31
NP_055054.1 TRANSLATION INITIATION FACTOR EIF-2B SUBUNIT BETA [HOMO SAPIENS]	1106	1123	0.02	0.05	1.02	0.4
NP_055054.1 TRANSLATION INITIATION FACTOR EIF-2B SUBUNIT BETA [HOMO SAPIENS]	1107	1116		-0.45	-0.03	-0.14
NP_055054.1 TRANSLATION INITIATION FACTOR EIF-2B SUBUNIT BETA [HOMO SAPIENS]	1107	1123	0.22	-0.03	1.03	0.84
NP_055054.1 TRANSLATION INITIATION FACTOR EIF-2B SUBUNIT BETA [HOMO SAPIENS]	1108	1116	0.03	-0.04	0.08	0.02
NP_055054.1 TRANSLATION INITIATION FACTOR EIF-2B SUBUNIT BETA [HOMO SAPIENS]	1108	1118	0.19	-0.1	0.14	0.12
NP_055054.1 TRANSLATION INITIATION FACTOR EIF-2B SUBUNIT BETA [HOMO SAPIENS]	1109	1116
NP_055054.1 TRANSLATION INITIATION FACTOR EIF-2B SUBUNIT BETA [HOMO SAPIENS]	1110	1116	0.06	0.03	0.12	0.11
NP_055054.1 TRANSLATION INITIATION FACTOR EIF-2B SUBUNIT BETA [HOMO SAPIENS]	1110	1118	-0.25	0.13	-0.21
NP_055054.1 TRANSLATION INITIATION FACTOR EIF-2B SUBUNIT BETA [HOMO SAPIENS]	1117	1123
NP_055054.1 TRANSLATION INITIATION FACTOR EIF-2B SUBUNIT BETA [HOMO SAPIENS]	1117	1125	0.01	0.04	0.14	0.14
NP_055054.1 TRANSLATION INITIATION FACTOR EIF-2B SUBUNIT BETA [HOMO SAPIENS]	1117	1142	0.07		0.65	0.38
NP_055054.1 TRANSLATION INITIATION FACTOR EIF-2B SUBUNIT BETA [HOMO SAPIENS]	1117	1147
NP_055054.1 TRANSLATION INITIATION FACTOR EIF-2B SUBUNIT BETA [HOMO SAPIENS]	1120	1125	-0.04	-0.15	-0.08	0.02
NP_055054.1 TRANSLATION INITIATION FACTOR EIF-2B SUBUNIT BETA [HOMO SAPIENS]	1120	1142	0.71	0.28	0.95	0.95
NP_055054.1 TRANSLATION INITIATION FACTOR EIF-2B SUBUNIT BETA [HOMO SAPIENS]	1120	1147	0.21	-0.27	0.47	0.48
NP_055054.1 TRANSLATION INITIATION FACTOR EIF-2B SUBUNIT BETA [HOMO SAPIENS]	1124	1157	0.71	-0.33	0.94	0.65
NP_055054.1 TRANSLATION INITIATION FACTOR EIF-2B SUBUNIT BETA [HOMO SAPIENS]	1126	1147	0.39	-0.32	0.28	0.5
NP_055054.1 TRANSLATION INITIATION FACTOR EIF-2B SUBUNIT BETA [HOMO SAPIENS]	1126	1149
NP_055054.1 TRANSLATION INITIATION FACTOR EIF-2B SUBUNIT BETA [HOMO SAPIENS]	1143	1157	-0.5		0.24	0
NP_055054.1 TRANSLATION INITIATION FACTOR EIF-2B SUBUNIT BETA [HOMO SAPIENS]	1148	1157	0.12	0.02	0.03	0.3
NP_055054.1 TRANSLATION INITIATION FACTOR EIF-2B SUBUNIT BETA [HOMO SAPIENS]	1150	1157	-0.85	-0.6	0.03	-0.23
NP_055054.1 TRANSLATION INITIATION FACTOR EIF-2B SUBUNIT BETA [HOMO SAPIENS]	1153	1157	-0.01	-0.01	0	0
NP_055054.1 TRANSLATION INITIATION FACTOR EIF-2B SUBUNIT BETA [HOMO SAPIENS]	1153	1159	0.25	0.22	0.76	0.32
NP_055054.1 TRANSLATION INITIATION FACTOR EIF-2B SUBUNIT BETA [HOMO SAPIENS]	1154	1157
NP_055054.1 TRANSLATION INITIATION FACTOR EIF-2B SUBUNIT BETA [HOMO SAPIENS]	1156	1160	0.15	0.67	0.06	0.17
NP_055054.1 TRANSLATION INITIATION FACTOR EIF-2B SUBUNIT BETA [HOMO SAPIENS]	1157	1164
NP_055054.1 TRANSLATION INITIATION FACTOR EIF-2B SUBUNIT BETA [HOMO SAPIENS]	1157	1172	0.98	0.87	0.69	0.69
NP_055054.1 TRANSLATION INITIATION FACTOR EIF-2B SUBUNIT BETA [HOMO SAPIENS]	1157	1173	1.72	0.33	0.98	-0.18
NP_055054.1 TRANSLATION INITIATION FACTOR EIF-2B SUBUNIT BETA [HOMO SAPIENS]	1158	1172	0.23	0.06	0.1	0.34
NP_055054.1 TRANSLATION INITIATION FACTOR EIF-2B SUBUNIT BETA [HOMO SAPIENS]	1158	1173	0.29	-0.13	0.87	0.01
NP_055054.1 TRANSLATION INITIATION FACTOR EIF-2B SUBUNIT BETA [HOMO SAPIENS]	1158	1184	0.53	-0.11	0.97	0.34
NP_055054.1 TRANSLATION INITIATION FACTOR EIF-2B SUBUNIT BETA [HOMO SAPIENS]	1163	1173		-0.05	0.38	-0.18
NP_055054.1 TRANSLATION INITIATION FACTOR EIF-2B SUBUNIT BETA [HOMO SAPIENS]	1165	1172	0.05	0.02	0.13	0.05
NP_055054.1 TRANSLATION INITIATION FACTOR EIF-2B SUBUNIT BETA [HOMO SAPIENS]	1165	1173	0.1	-0.03	0.1	0.07
NP_055054.1 TRANSLATION INITIATION FACTOR EIF-2B SUBUNIT BETA [HOMO SAPIENS]	1165	1184	0.76	-0.06	0.76	0.3
NP_055054.1 TRANSLATION INITIATION FACTOR EIF-2B SUBUNIT BETA [HOMO SAPIENS]	1166	1173	-0.05	0.02	0.36	0.08
NP_055054.1 TRANSLATION INITIATION FACTOR EIF-2B SUBUNIT BETA [HOMO SAPIENS]	1173	1184	0.29	0	0.64	0.11
NP_055054.1 TRANSLATION INITIATION FACTOR EIF-2B SUBUNIT BETA [HOMO SAPIENS]	1174	1184	0.03	-0.04	0.43	0.17
NP_055054.1 TRANSLATION INITIATION FACTOR EIF-2B SUBUNIT BETA [HOMO SAPIENS]	1177	1184	-0.39	-0.24	0.12	0.03
NP_055054.1 TRANSLATION INITIATION FACTOR EIF-2B SUBUNIT BETA [HOMO SAPIENS]	1180	1184	0.03	-0.06	0.05	0.04
NP_055054.1 TRANSLATION INITIATION FACTOR EIF-2B SUBUNIT BETA [HOMO SAPIENS]	1185	1192	0.01	-0.15	0.09	-0.03
NP_055054.1 TRANSLATION INITIATION FACTOR EIF-2B SUBUNIT BETA [HOMO SAPIENS]	1192	1200	-0.02	-0.08	0.32	-0.01
NP_055054.1 TRANSLATION INITIATION FACTOR EIF-2B SUBUNIT BETA [HOMO SAPIENS]	1192	1209	0.25	0.29	1	0.23
NP_055054.1 TRANSLATION INITIATION FACTOR EIF-2B SUBUNIT BETA [HOMO SAPIENS]	1193	1200	-0.79	0.06	0.45	0.33
NP_055054.1 TRANSLATION INITIATION FACTOR EIF-2B SUBUNIT BETA [HOMO SAPIENS]	1193	1203	0.38	0.16	0.76	0.29
NP_055054.1 TRANSLATION INITIATION FACTOR EIF-2B SUBUNIT BETA [HOMO SAPIENS]	1195	1200
NP_055054.1 TRANSLATION INITIATION FACTOR EIF-2B SUBUNIT BETA [HOMO SAPIENS]	1195	1203
NP_055054.1 TRANSLATION INITIATION FACTOR EIF-2B SUBUNIT BETA [HOMO SAPIENS]	1195	1209	0.16	-0.2	0.42	-0.21
NP_055054.1 TRANSLATION INITIATION FACTOR EIF-2B SUBUNIT BETA [HOMO SAPIENS]	1199	1209	0.05	-0.1	0.12	0.08
NP_055054.1 TRANSLATION INITIATION FACTOR EIF-2B SUBUNIT BETA [HOMO SAPIENS]	1202	1209	0.06	0.07	0.15	0.09
NP_055054.1 TRANSLATION INITIATION FACTOR EIF-2B SUBUNIT BETA [HOMO SAPIENS]	1204	1209	0.04	0.01	0.04	0.04
NP_055054.1 TRANSLATION INITIATION FACTOR EIF-2B SUBUNIT BETA [HOMO SAPIENS]	1210	1220	0.34	0.18	0.08	-0.16
NP_055054.1 TRANSLATION INITIATION FACTOR EIF-2B SUBUNIT BETA [HOMO SAPIENS]	1210	1222	0.24	0.92	4.06	0.92
NP_055054.1 TRANSLATION INITIATION FACTOR EIF-2B SUBUNIT BETA [HOMO SAPIENS]	1210	1224	-1.08	0.8	0.95	0.13
NP_055054.1 TRANSLATION INITIATION FACTOR EIF-2B SUBUNIT BETA [HOMO SAPIENS]	1210	1225	-0.54	0.3	0.86	0.38
NP_055054.1 TRANSLATION INITIATION FACTOR EIF-2B SUBUNIT BETA [HOMO SAPIENS]	1210	1236
NP_055054.1 TRANSLATION INITIATION FACTOR EIF-2B SUBUNIT BETA [HOMO SAPIENS]	1210	1240	0.15		1.29	-0.35
NP_055054.1 TRANSLATION INITIATION FACTOR EIF-2B SUBUNIT BETA [HOMO SAPIENS]	1210	1248	0.25	0.29	1.6	0.17
NP_055054.1 TRANSLATION INITIATION FACTOR EIF-2B SUBUNIT BETA [HOMO SAPIENS]	1213	1220	0.07	0.11	0.36	1.6
NP_055054.1 TRANSLATION INITIATION FACTOR EIF-2B SUBUNIT BETA [HOMO SAPIENS]	1213	1221
NP_055054.1 TRANSLATION INITIATION FACTOR EIF-2B SUBUNIT BETA [HOMO SAPIENS]	1213	1224	0.26	0.49	0.59	0.34
NP_055054.1 TRANSLATION INITIATION FACTOR EIF-2B SUBUNIT BETA [HOMO SAPIENS]	1213	1225
NP_055054.1 TRANSLATION INITIATION FACTOR EIF-2B SUBUNIT BETA [HOMO SAPIENS]	1213	1232
NP_055054.1 TRANSLATION INITIATION FACTOR EIF-2B SUBUNIT BETA [HOMO SAPIENS]	1213	1240	0.24	-0.01	0.64	0.15
NP_055054.1 TRANSLATION INITIATION FACTOR EIF-2B SUBUNIT BETA [HOMO SAPIENS]	1213	1248	0.06	-0.04	1.67	0.19
NP_055054.1 TRANSLATION INITIATION FACTOR EIF-2B SUBUNIT BETA [HOMO SAPIENS]	1214	1224	0.44	0.31	0.33	0.1
NP_055054.1 TRANSLATION INITIATION FACTOR EIF-2B SUBUNIT BETA [HOMO SAPIENS]	1214	1225	0.11	0.2	0.57	0.08
NP_055054.1 TRANSLATION INITIATION FACTOR EIF-2B SUBUNIT BETA [HOMO SAPIENS]	1214	1240	0.68	0.46	1.05	0.4
NP_055054.1 TRANSLATION INITIATION FACTOR EIF-2B SUBUNIT BETA [HOMO SAPIENS]	1216	1224	0.05	0.15	0.34	-0.02
NP_055054.1 TRANSLATION INITIATION FACTOR EIF-2B SUBUNIT BETA [HOMO SAPIENS]	1217	1224	-0.04	-0.16	0.5	-0.04
NP_055054.1 TRANSLATION INITIATION FACTOR EIF-2B SUBUNIT BETA [HOMO SAPIENS]	1217	1225	0.27	-0.55	-0.78	-0.82
NP_055054.1 TRANSLATION INITIATION FACTOR EIF-2B SUBUNIT BETA [HOMO SAPIENS]	1217	1236		0.48	-0.06	-0.05
NP_055054.1 TRANSLATION INITIATION FACTOR EIF-2B SUBUNIT BETA [HOMO SAPIENS]	1220	1236	0.7	0.23	0.59	0.26
NP_055054.1 TRANSLATION INITIATION FACTOR EIF-2B SUBUNIT BETA [HOMO SAPIENS]	1221	1236
NP_055054.1 TRANSLATION INITIATION FACTOR EIF-2B SUBUNIT BETA [HOMO SAPIENS]	1221	1240	-0.28	-0.48	-0.13	0.23
NP_055054.1 TRANSLATION INITIATION FACTOR EIF-2B SUBUNIT BETA [HOMO SAPIENS]	1221	1246	0.67	0.38	1
NP_055054.1 TRANSLATION INITIATION FACTOR EIF-2B SUBUNIT BETA [HOMO SAPIENS]	1221	1271	0.48	0.22	2.59	1.23
NP_055054.1 TRANSLATION INITIATION FACTOR EIF-2B SUBUNIT BETA [HOMO SAPIENS]	1222	1236	0.78	0.76	0.76	0.45
NP_055054.1 TRANSLATION INITIATION FACTOR EIF-2B SUBUNIT BETA [HOMO SAPIENS]	1223	1236	-0.69	0.07
NP_055054.1 TRANSLATION INITIATION FACTOR EIF-2B SUBUNIT BETA [HOMO SAPIENS]	1223	1240
NP_055054.1 TRANSLATION INITIATION FACTOR EIF-2B SUBUNIT BETA [HOMO SAPIENS]	1224	1236	0.12	0	0.2	0.06
NP_055054.1 TRANSLATION INITIATION FACTOR EIF-2B SUBUNIT BETA [HOMO SAPIENS]	1224	1240	0.07	1.36	0.35	0.13
NP_055054.1 TRANSLATION INITIATION FACTOR EIF-2B SUBUNIT BETA [HOMO SAPIENS]	1225	1232	-0.04	-0.13	-0.07	-0.03
NP_055054.1 TRANSLATION INITIATION FACTOR EIF-2B SUBUNIT BETA [HOMO SAPIENS]	1225	1234	0.16	-0.07	0.03	-0.17
NP_055054.1 TRANSLATION INITIATION FACTOR EIF-2B SUBUNIT BETA [HOMO SAPIENS]	1225	1236	0.16	-0.03	0.31	0.09
NP_055054.1 TRANSLATION INITIATION FACTOR EIF-2B SUBUNIT BETA [HOMO SAPIENS]	1225	1240	0.15	-0.04	0.3	0.18
NP_055054.1 TRANSLATION INITIATION FACTOR EIF-2B SUBUNIT BETA [HOMO SAPIENS]	1225	1248	0.51	0.19	0.97	0.82
NP_055054.1 TRANSLATION INITIATION FACTOR EIF-2B SUBUNIT BETA [HOMO SAPIENS]	1225	1269	0.43	0.45	0.96	0.67
NP_055054.1 TRANSLATION INITIATION FACTOR EIF-2B SUBUNIT BETA [HOMO SAPIENS]	1226	1236		-0.16	0.18	0.12
NP_055054.1 TRANSLATION INITIATION FACTOR EIF-2B SUBUNIT BETA [HOMO SAPIENS]	1226	1240	0.04	-0.02	0.31	0.14
NP_055054.1 TRANSLATION INITIATION FACTOR EIF-2B SUBUNIT BETA [HOMO SAPIENS]	1226	1248
NP_055054.1 TRANSLATION INITIATION FACTOR EIF-2B SUBUNIT BETA [HOMO SAPIENS]	1227	1236
NP_055054.1 TRANSLATION INITIATION FACTOR EIF-2B SUBUNIT BETA [HOMO SAPIENS]	1241	1246
NP_055054.1 TRANSLATION INITIATION FACTOR EIF-2B SUBUNIT BETA [HOMO SAPIENS]	1241	1248	-0.08	-0.55	-0.53	-0.03
NP_055054.1 TRANSLATION INITIATION FACTOR EIF-2B SUBUNIT BETA [HOMO SAPIENS]	1241	1269
NP_055054.1 TRANSLATION INITIATION FACTOR EIF-2B SUBUNIT BETA [HOMO SAPIENS]	1241	1271	-0.13	0.1	1.11	1.21
NP_055054.1 TRANSLATION INITIATION FACTOR EIF-2B SUBUNIT BETA [HOMO SAPIENS]	1242	1246	-0.02	-0.06	-0.07	0.24
NP_055054.1 TRANSLATION INITIATION FACTOR EIF-2B SUBUNIT BETA [HOMO SAPIENS]	1242	1269
NP_055054.1 TRANSLATION INITIATION FACTOR EIF-2B SUBUNIT BETA [HOMO SAPIENS]	1244	1263
NP_055054.1 TRANSLATION INITIATION FACTOR EIF-2B SUBUNIT BETA [HOMO SAPIENS]	1247	1258		0.19	0.43	0.54
NP_055054.1 TRANSLATION INITIATION FACTOR EIF-2B SUBUNIT BETA [HOMO SAPIENS]	1247	1263	0.1	0.21		0.85
NP_055054.1 TRANSLATION INITIATION FACTOR EIF-2B SUBUNIT BETA [HOMO SAPIENS]	1247	1269	0.13	0.07	0.97	1.21
NP_055054.1 TRANSLATION INITIATION FACTOR EIF-2B SUBUNIT BETA [HOMO SAPIENS]	1247	1271	0.24	0.14	1.04	1.17
NP_055054.1 TRANSLATION INITIATION FACTOR EIF-2B SUBUNIT BETA [HOMO SAPIENS]	1249	1258	0.01	-0.19	0.69	0.68
NP_055054.1 TRANSLATION INITIATION FACTOR EIF-2B SUBUNIT BETA [HOMO SAPIENS]	1249	1262	0.11	0.2	0.88	-0.01
NP_055054.1 TRANSLATION INITIATION FACTOR EIF-2B SUBUNIT BETA [HOMO SAPIENS]	1249	1263	0.1	0.14	0.76	0.81
NP_055054.1 TRANSLATION INITIATION FACTOR EIF-2B SUBUNIT BETA [HOMO SAPIENS]	1249	1269	-0.05	0.04	0.75	0.94
NP_055054.1 TRANSLATION INITIATION FACTOR EIF-2B SUBUNIT BETA [HOMO SAPIENS]	1249	1270	-0.02	-0.13		0.85
NP_055054.1 TRANSLATION INITIATION FACTOR EIF-2B SUBUNIT BETA [HOMO SAPIENS]	1249	1271	0.06	0.03	0.77	0.64
NP_055054.1 TRANSLATION INITIATION FACTOR EIF-2B SUBUNIT BETA [HOMO SAPIENS]	1264	1271	-0.05	-0.1	0.24	0.11
NP_055054.1 TRANSLATION INITIATION FACTOR EIF-2B SUBUNIT BETA [HOMO SAPIENS]	1270	1281	0.09	0.15	0.35	0.21
NP_055054.1 TRANSLATION INITIATION FACTOR EIF-2B SUBUNIT BETA [HOMO SAPIENS]	1270	1282	-0.1	0.01	0.02	0.08
NP_055054.1 TRANSLATION INITIATION FACTOR EIF-2B SUBUNIT BETA [HOMO SAPIENS]	1271	1283
NP_055054.1 TRANSLATION INITIATION FACTOR EIF-2B SUBUNIT BETA [HOMO SAPIENS]	1272	1283	-0.23	-0.05	-0.13
NP_055054.1 TRANSLATION INITIATION FACTOR EIF-2B SUBUNIT BETA [HOMO SAPIENS]	1274	1282	0.01	0.07	0.07	0.04
NP_055054.1 TRANSLATION INITIATION FACTOR EIF-2B SUBUNIT BETA [HOMO SAPIENS]	1276	1282	0.01	-0.01	0.21	0.01
NP_055054.1 TRANSLATION INITIATION FACTOR EIF-2B SUBUNIT BETA [HOMO SAPIENS]	1278	1282	0.03	0.01	0.05	0.41
NP_055054.1 TRANSLATION INITIATION FACTOR EIF-2B SUBUNIT BETA [HOMO SAPIENS]	1282	1288	0.02	0.01	-0.11	0.09
NP_055054.1 TRANSLATION INITIATION FACTOR EIF-2B SUBUNIT BETA [HOMO SAPIENS]	1283	1316	0.11	0.26	0.09	0
NP_055054.1 TRANSLATION INITIATION FACTOR EIF-2B SUBUNIT BETA [HOMO SAPIENS]	1286	1303	-0.01	0.1	-0.3	-0.23
NP_055054.1 TRANSLATION INITIATION FACTOR EIF-2B SUBUNIT BETA [HOMO SAPIENS]	1286	1313	0.07	0.04	-0.13	0.05
NP_055054.1 TRANSLATION INITIATION FACTOR EIF-2B SUBUNIT BETA [HOMO SAPIENS]	1286	1314	0.39	-0.09	-0.09	0.25
NP_055054.1 TRANSLATION INITIATION FACTOR EIF-2B SUBUNIT BETA [HOMO SAPIENS]	1286	1316	0.03	-0.07	-0.09	0.08
NP_055054.1 TRANSLATION INITIATION FACTOR EIF-2B SUBUNIT BETA [HOMO SAPIENS]	1287	1313	-0.05	-0.6	-0.35	0.03
NP_055054.1 TRANSLATION INITIATION FACTOR EIF-2B SUBUNIT BETA [HOMO SAPIENS]	1289	1303	0	-0.12	-0.22	0.2
NP_055054.1 TRANSLATION INITIATION FACTOR EIF-2B SUBUNIT BETA [HOMO SAPIENS]	1289	1313	-0.24	-1.39	-0.38	-0.14
NP_055054.1 TRANSLATION INITIATION FACTOR EIF-2B SUBUNIT BETA [HOMO SAPIENS]	1289	1314	-0.15	-0.04	0.11	-0.03
NP_055054.1 TRANSLATION INITIATION FACTOR EIF-2B SUBUNIT BETA [HOMO SAPIENS]	1289	1316	0.04	-0.01	0.11	0.04
NP_055054.1 TRANSLATION INITIATION FACTOR EIF-2B SUBUNIT BETA [HOMO SAPIENS]	1295	1302	0.1	-0.03	0.07	0.04
NP_055054.1 TRANSLATION INITIATION FACTOR EIF-2B SUBUNIT BETA [HOMO SAPIENS]	1302	1313		-0.11	-0.04	-0.04
NP_055054.1 TRANSLATION INITIATION FACTOR EIF-2B SUBUNIT BETA [HOMO SAPIENS]	1303	1313	-0.03	-0.25	0.01	-0.25
NP_055054.1 TRANSLATION INITIATION FACTOR EIF-2B SUBUNIT BETA [HOMO SAPIENS]	1303	1316	-0.01	-0.2	-0.45	0.02
NP_055054.1 TRANSLATION INITIATION FACTOR EIF-2B SUBUNIT BETA [HOMO SAPIENS]	1304	1313	0	0.02	0.04	0
NP_055054.1 TRANSLATION INITIATION FACTOR EIF-2B SUBUNIT BETA [HOMO SAPIENS]	1304	1316	0.09	0.06	0.08	0.15
NP_055054.1 TRANSLATION INITIATION FACTOR EIF-2B SUBUNIT BETA [HOMO SAPIENS]	1305	1316	1.41	-0.35		1.59
NP_055054.1 TRANSLATION INITIATION FACTOR EIF-2B SUBUNIT BETA [HOMO SAPIENS]	1317	1324
NP_055054.1 TRANSLATION INITIATION FACTOR EIF-2B SUBUNIT BETA [HOMO SAPIENS]	1317	1332	0	-0.17	0.54	0.23
NP_055054.1 TRANSLATION INITIATION FACTOR EIF-2B SUBUNIT BETA [HOMO SAPIENS]	1317	1340	0.04	-0.42	0.59	0.27
NP_055054.1 TRANSLATION INITIATION FACTOR EIF-2B SUBUNIT BETA [HOMO SAPIENS]	1330	1340	0.01	-0.04	0.22	0.05
NP_055054.1 TRANSLATION INITIATION FACTOR EIF-2B SUBUNIT BETA [HOMO SAPIENS]	1332	1340	0.05	-0.11	0.22	0.23
NP_055054.1 TRANSLATION INITIATION FACTOR EIF-2B SUBUNIT BETA [HOMO SAPIENS]	1333	1340	0.1	0.04	0.28	0.08
NP_055054.1 TRANSLATION INITIATION FACTOR EIF-2B SUBUNIT BETA [HOMO SAPIENS]	1345	1358	0.21	0	0.11	0.03
NP_055054.1 TRANSLATION INITIATION FACTOR EIF-2B SUBUNIT BETA [HOMO SAPIENS]	1345	1390	0.69	-0.08	1.4	0.52
NP_055054.1 TRANSLATION INITIATION FACTOR EIF-2B SUBUNIT BETA [HOMO SAPIENS]	1348	1352	-0.1			0.02
NP_055054.1 TRANSLATION INITIATION FACTOR EIF-2B SUBUNIT BETA [HOMO SAPIENS]	1348	1358	0.06	-0.01	0.09	0.07
NP_055054.1 TRANSLATION INITIATION FACTOR EIF-2B SUBUNIT BETA [HOMO SAPIENS]	1359	1390	0.36	-0.11	0.57	0.28
NP_055054.1 TRANSLATION INITIATION FACTOR EIF-2B SUBUNIT BETA [HOMO SAPIENS]	1380	1387
NP_055054.1 TRANSLATION INITIATION FACTOR EIF-2B SUBUNIT BETA [HOMO SAPIENS]	1391	1397	-0.04	-0.12	-0.05	0.01
NP_055054.1 TRANSLATION INITIATION FACTOR EIF-2B SUBUNIT BETA [HOMO SAPIENS]	1394	1408		-0.12	-0.29	-0.01
NP_055054.1 TRANSLATION INITIATION FACTOR EIF-2B SUBUNIT BETA [HOMO SAPIENS]	1396	1415	0.51	0.43	0.73	0.35
NP_055054.1 TRANSLATION INITIATION FACTOR EIF-2B SUBUNIT BETA [HOMO SAPIENS]	1398	1404	0.22	-0.01	0.16	0.24
NP_055054.1 TRANSLATION INITIATION FACTOR EIF-2B SUBUNIT BETA [HOMO SAPIENS]	1399	1404	0	-0.02	0.08	0.04
NP_055054.1 TRANSLATION INITIATION FACTOR EIF-2B SUBUNIT BETA [HOMO SAPIENS]	1399	1408	-0.11	-0.76	0.02	-0.15
NP_055054.1 TRANSLATION INITIATION FACTOR EIF-2B SUBUNIT BETA [HOMO SAPIENS]	1405	1418	0.11		0.34	0.45
NP_055054.1 TRANSLATION INITIATION FACTOR EIF-2B SUBUNIT BETA [HOMO SAPIENS]	1409	1412	0.01	0.03	0.07	0.05
NP_055054.1 TRANSLATION INITIATION FACTOR EIF-2B SUBUNIT BETA [HOMO SAPIENS]	1409	1413	0.06	0.04	0.04	-0.1
NP_055054.1 TRANSLATION INITIATION FACTOR EIF-2B SUBUNIT BETA [HOMO SAPIENS]	1409	1415	0.01	0.09	0.18	0.13
NP_055054.1 TRANSLATION INITIATION FACTOR EIF-2B SUBUNIT BETA [HOMO SAPIENS]	1409	1417	0.43	-0.53	-0.65	-0.94
NP_055054.1 TRANSLATION INITIATION FACTOR EIF-2B SUBUNIT BETA [HOMO SAPIENS]	1409	1418	0.07	-0.01	0.1	0.19
NP_055054.1 TRANSLATION INITIATION FACTOR EIF-2B SUBUNIT BETA [HOMO SAPIENS]	1411	1415	0.01	0.02	0.01	0.02
NP_055054.1 TRANSLATION INITIATION FACTOR EIF-2B SUBUNIT BETA [HOMO SAPIENS]	1412	1419	0.07	0.31	0.24	0.55
NP_055054.1 TRANSLATION INITIATION FACTOR EIF-2B SUBUNIT BETA [HOMO SAPIENS]	1414	1420	0.13	-0.22	-0.08	0.1
NP_055054.1 TRANSLATION INITIATION FACTOR EIF-2B SUBUNIT BETA [HOMO SAPIENS]	1419	1424	-0.03	-0.22	-0.17	0.01
NP_055054.1 TRANSLATION INITIATION FACTOR EIF-2B SUBUNIT BETA [HOMO SAPIENS]	1421	1425	0	0	-0.01	0.01
NP_055054.1 TRANSLATION INITIATION FACTOR EIF-2B SUBUNIT BETA [HOMO SAPIENS]	1425	1436		-0.1	-0.16	-0.02
NP_055054.1 TRANSLATION INITIATION FACTOR EIF-2B SUBUNIT BETA [HOMO SAPIENS]	1425	1437	-0.06	-0.01	-0.12	0.26
NP_055054.1 TRANSLATION INITIATION FACTOR EIF-2B SUBUNIT BETA [HOMO SAPIENS]	1426	1436	-0.34	-0.64	-0.18	0.02
NP_055054.1 TRANSLATION INITIATION FACTOR EIF-2B SUBUNIT BETA [HOMO SAPIENS]	1434	1437	-0.03	-0.04	0	0
NP_055054.1 TRANSLATION INITIATION FACTOR EIF-2B SUBUNIT BETA [HOMO SAPIENS]	1437	1440	0.2	0.07	0.08	0.05
NP_055054.1 TRANSLATION INITIATION FACTOR EIF-2B SUBUNIT BETA [HOMO SAPIENS]	1438	1460	-0.06		-0.56	1.02
NP_055054.1 TRANSLATION INITIATION FACTOR EIF-2B SUBUNIT BETA [HOMO SAPIENS]	1454	1460	-0.36	0.12	0.11	-0.13
NP_055054.1 TRANSLATION INITIATION FACTOR EIF-2B SUBUNIT BETA [HOMO SAPIENS]	1461	1470	-0.19	-0.07	-0.06	-0.03
NP_055054.1 TRANSLATION INITIATION FACTOR EIF-2B SUBUNIT BETA [HOMO SAPIENS]	1465	1470	0.04	0.03	0.18	0.04
NP_055054.1 TRANSLATION INITIATION FACTOR EIF-2B SUBUNIT BETA [HOMO SAPIENS]	1470	1492	-0.36	-1.04	-0.5	-0.69
NP_055054.1 TRANSLATION INITIATION FACTOR EIF-2B SUBUNIT BETA [HOMO SAPIENS]	1471	1476	0.09		0.33	-0.36
NP_055054.1 TRANSLATION INITIATION FACTOR EIF-2B SUBUNIT BETA [HOMO SAPIENS]	1471	1482	-0.06	0	0.16	0.25
NP_055054.1 TRANSLATION INITIATION FACTOR EIF-2B SUBUNIT BETA [HOMO SAPIENS]	1471	1484	-0.39	-0.48	0.48	-0.54
NP_055054.1 TRANSLATION INITIATION FACTOR EIF-2B SUBUNIT BETA [HOMO SAPIENS]	1471	1485	-0.05	-0.02	0.87	0.38
NP_055054.1 TRANSLATION INITIATION FACTOR EIF-2B SUBUNIT BETA [HOMO SAPIENS]	1471	1486	0.03	0.09	0.15	0.19
NP_055054.1 TRANSLATION INITIATION FACTOR EIF-2B SUBUNIT BETA [HOMO SAPIENS]	1471	1491	-0.03	-0.15	0.37	0.34
NP_055054.1 TRANSLATION INITIATION FACTOR EIF-2B SUBUNIT BETA [HOMO SAPIENS]	1471	1492	0.01	-0.1	0.26	-0.06
NP_055054.1 TRANSLATION INITIATION FACTOR EIF-2B SUBUNIT BETA [HOMO SAPIENS]	1479	1491	-0.04	0.01	0.39	0.01
NP_055054.1 TRANSLATION INITIATION FACTOR EIF-2B SUBUNIT BETA [HOMO SAPIENS]	1479	1492	0.02	-0.02	0.24	0.23
NP_055054.1 TRANSLATION INITIATION FACTOR EIF-2B SUBUNIT BETA [HOMO SAPIENS]	1486	1491	-0.01	0.08	0.15	0.03
NP_055054.1 TRANSLATION INITIATION FACTOR EIF-2B SUBUNIT BETA [HOMO SAPIENS]	1486	1492	0.35	0.03	0.04	0.03
NP_055054.1 TRANSLATION INITIATION FACTOR EIF-2B SUBUNIT BETA [HOMO SAPIENS]	1491	1503	-0.1	0.06	0.18	-0.45
NP_055054.1 TRANSLATION INITIATION FACTOR EIF-2B SUBUNIT BETA [HOMO SAPIENS]	1492	1501	0.32	0.62	0.14	0.08
NP_055054.1 TRANSLATION INITIATION FACTOR EIF-2B SUBUNIT BETA [HOMO SAPIENS]	1492	1506	0.26	0.24	0.04	0.58
NP_055054.1 TRANSLATION INITIATION FACTOR EIF-2B SUBUNIT BETA [HOMO SAPIENS]	1492	1507	-0.56	-0.41	-0.39	1.04
NP_055054.1 TRANSLATION INITIATION FACTOR EIF-2B SUBUNIT BETA [HOMO SAPIENS]	1492	1508	0.04	0.12	0.43	0.18
NP_055054.1 TRANSLATION INITIATION FACTOR EIF-2B SUBUNIT BETA [HOMO SAPIENS]	1493	1506	-0.48	-0.29	-0.11	0.3
NP_055054.1 TRANSLATION INITIATION FACTOR EIF-2B SUBUNIT BETA [HOMO SAPIENS]	1493	1507	-0.02	-0.1	0.02	0.19
NP_055054.1 TRANSLATION INITIATION FACTOR EIF-2B SUBUNIT BETA [HOMO SAPIENS]	1493	1508		0.27	0.79	0.32
NP_055054.1 TRANSLATION INITIATION FACTOR EIF-2B SUBUNIT BETA [HOMO SAPIENS]	1493	1510	-0.03	0.12	0.2	0.65
NP_055054.1 TRANSLATION INITIATION FACTOR EIF-2B SUBUNIT BETA [HOMO SAPIENS]	1494	1503	0.01	0.01	0.17	0.48
NP_055054.1 TRANSLATION INITIATION FACTOR EIF-2B SUBUNIT BETA [HOMO SAPIENS]	1498	1503	0.04	0.03	0.06	0.16
NP_055054.1 TRANSLATION INITIATION FACTOR EIF-2B SUBUNIT BETA [HOMO SAPIENS]	1517	1524	-0.41	-0.76	-0.76	-0.82
NP_055054.1 TRANSLATION INITIATION FACTOR EIF-2B SUBUNIT BETA [HOMO SAPIENS]	1517	1526	-0.54	-0.45	-0.06	-0.06
NP_055054.1 TRANSLATION INITIATION FACTOR EIF-2B SUBUNIT BETA [HOMO SAPIENS]	1523	1526	0.01	0	0	0.01
NP_055054.1 TRANSLATION INITIATION FACTOR EIF-2B SUBUNIT BETA [HOMO SAPIENS]	1525	1528	-0.01	-0.01	0	0.01
NP_055054.1 TRANSLATION INITIATION FACTOR EIF-2B SUBUNIT BETA [HOMO SAPIENS]	1525	1538	0.08	0.1	0.39	0.34
NP_055054.1 TRANSLATION INITIATION FACTOR EIF-2B SUBUNIT BETA [HOMO SAPIENS]	1525	1542	0.08	-0.01	0.61	0.33
NP_055054.1 TRANSLATION INITIATION FACTOR EIF-2B SUBUNIT BETA [HOMO SAPIENS]	1526	1538	-0.13	-0.66	-0.21	-0.28
NP_055054.1 TRANSLATION INITIATION FACTOR EIF-2B SUBUNIT BETA [HOMO SAPIENS]	1526	1542	0.03	0.06	0.54	0.32
NP_055054.1 TRANSLATION INITIATION FACTOR EIF-2B SUBUNIT BETA [HOMO SAPIENS]	1527	1538	0.12	-0.04	0.27	0.33
NP_055054.1 TRANSLATION INITIATION FACTOR EIF-2B SUBUNIT BETA [HOMO SAPIENS]	1527	1542	0.12	-0.04	0.39	0.33
NP_055054.1 TRANSLATION INITIATION FACTOR EIF-2B SUBUNIT BETA [HOMO SAPIENS]	1528	1538	0.11	-0.04	0.19	0.23
NP_055054.1 TRANSLATION INITIATION FACTOR EIF-2B SUBUNIT BETA [HOMO SAPIENS]	1529	1547	0.04	-0.09	0.28	0.19
NP_055054.1 TRANSLATION INITIATION FACTOR EIF-2B SUBUNIT BETA [HOMO SAPIENS]	1543	1549	-0.11	0	-0.03	0
NP_055054.1 TRANSLATION INITIATION FACTOR EIF-2B SUBUNIT BETA [HOMO SAPIENS]	1543	1554	0.03	0.02	0.3	0.13
NP_055054.1 TRANSLATION INITIATION FACTOR EIF-2B SUBUNIT BETA [HOMO SAPIENS]	1543	1558	-0.16	0	-0.03	0.16
NP_055054.1 TRANSLATION INITIATION FACTOR EIF-2B SUBUNIT BETA [HOMO SAPIENS]	1543	1566	0.25	0.08	0.12	0.6
NP_055054.1 TRANSLATION INITIATION FACTOR EIF-2B SUBUNIT BETA [HOMO SAPIENS]	1543	1573	0.5	-0.07	1.55	0.36
NP_055054.1 TRANSLATION INITIATION FACTOR EIF-2B SUBUNIT BETA [HOMO SAPIENS]	1544	1549	0.01	0	-0.01	0
NP_055054.1 TRANSLATION INITIATION FACTOR EIF-2B SUBUNIT BETA [HOMO SAPIENS]	1548	1558	0.12	0.01	0.24	0.29
NP_055054.1 TRANSLATION INITIATION FACTOR EIF-2B SUBUNIT BETA [HOMO SAPIENS]	1548	1566	1.04	-0.21	0.38	0.24
NP_055054.1 TRANSLATION INITIATION FACTOR EIF-2B SUBUNIT BETA [HOMO SAPIENS]	1548	1573	0.22	-0.12	0.8	0.15
NP_055054.1 TRANSLATION INITIATION FACTOR EIF-2B SUBUNIT BETA [HOMO SAPIENS]	1550	1573	0.11	0.18	0.41	0.25
NP_055054.1 TRANSLATION INITIATION FACTOR EIF-2B SUBUNIT BETA [HOMO SAPIENS]	1553	1566	0.34	-0.13	0.33	0.22
NP_055054.1 TRANSLATION INITIATION FACTOR EIF-2B SUBUNIT BETA [HOMO SAPIENS]	1553	1573	0.17	0	1.53	0.25
NP_055054.1 TRANSLATION INITIATION FACTOR EIF-2B SUBUNIT BETA [HOMO SAPIENS]	1555	1560	0.02	-0.04	0.04	0.01
NP_055054.1 TRANSLATION INITIATION FACTOR EIF-2B SUBUNIT BETA [HOMO SAPIENS]	1555	1562	0.08	-0.05	0.08	-0.06
NP_055054.1 TRANSLATION INITIATION FACTOR EIF-2B SUBUNIT BETA [HOMO SAPIENS]	1555	1566	0.01	-0.2	0.28	0.08
NP_055054.1 TRANSLATION INITIATION FACTOR EIF-2B SUBUNIT BETA [HOMO SAPIENS]	1555	1573	0.15	-0.03	0.68	0.18
NP_055054.1 TRANSLATION INITIATION FACTOR EIF-2B SUBUNIT BETA [HOMO SAPIENS]	1556	1560	0.02	-0.03	0.06	0.05
NP_055054.1 TRANSLATION INITIATION FACTOR EIF-2B SUBUNIT BETA [HOMO SAPIENS]	1557	1560	0.05	0.02	0.08	0.2
NP_055054.1 TRANSLATION INITIATION FACTOR EIF-2B SUBUNIT BETA [HOMO SAPIENS]	1559	1573	0.04	-0.08	0.44	0.03
NP_055054.1 TRANSLATION INITIATION FACTOR EIF-2B SUBUNIT BETA [HOMO SAPIENS]	1561	1573	0.08	-0.25	0.38	0.2
NP_055054.1 TRANSLATION INITIATION FACTOR EIF-2B SUBUNIT BETA [HOMO SAPIENS]	1564	1573	0.01	-0.05	0.21	-0.01
NP_055054.1 TRANSLATION INITIATION FACTOR EIF-2B SUBUNIT BETA [HOMO SAPIENS]	1567	1570	0.01	0	0.06	0.04
NP_055054.1 TRANSLATION INITIATION FACTOR EIF-2B SUBUNIT BETA [HOMO SAPIENS]	1567	1571	-0.01	0	0.02	0.04
NP_055054.1 TRANSLATION INITIATION FACTOR EIF-2B SUBUNIT BETA [HOMO SAPIENS]	1567	1573	-0.02	-0.02	0.09	0.18
NP_055054.1 TRANSLATION INITIATION FACTOR EIF-2B SUBUNIT BETA [HOMO SAPIENS]	1572	1582	0.18	0.02	0.37	0.12
NP_055054.1 TRANSLATION INITIATION FACTOR EIF-2B SUBUNIT BETA [HOMO SAPIENS]	1572	1588	0.2	-0.02	0.52	0.12
NP_055054.1 TRANSLATION INITIATION FACTOR EIF-2B SUBUNIT BETA [HOMO SAPIENS]	1574	1584
NP_055054.1 TRANSLATION INITIATION FACTOR EIF-2B SUBUNIT BETA [HOMO SAPIENS]	1574	1585	0.02	-0.09	0.44	0.54
NP_055054.1 TRANSLATION INITIATION FACTOR EIF-2B SUBUNIT BETA [HOMO SAPIENS]	1574	1586	0.04	0.01	0.41	-0.3
NP_055054.1 TRANSLATION INITIATION FACTOR EIF-2B SUBUNIT BETA [HOMO SAPIENS]	1574	1587	0.29	-0.13	0.83	0.46
NP_055054.1 TRANSLATION INITIATION FACTOR EIF-2B SUBUNIT BETA [HOMO SAPIENS]	1574	1588	0.31	0	0.28	0.32
NP_055054.1 TRANSLATION INITIATION FACTOR EIF-2B SUBUNIT BETA [HOMO SAPIENS]	1574	1590	0.53	-0.15	0.32	0.26
NP_055054.1 TRANSLATION INITIATION FACTOR EIF-2B SUBUNIT BETA [HOMO SAPIENS]	1575	1584	0.37	-0.13	-0.34	-0.12
NP_055054.1 TRANSLATION INITIATION FACTOR EIF-2B SUBUNIT BETA [HOMO SAPIENS]	1583	1588	-0.03	0.03	-0.04	0.01
NP_055054.1 TRANSLATION INITIATION FACTOR EIF-2B SUBUNIT BETA [HOMO SAPIENS]	1583	1589	-0.24	-0.25	0.22	0.14
NP_055054.1 TRANSLATION INITIATION FACTOR EIF-2B SUBUNIT BETA [HOMO SAPIENS]	1583	1590	0.01	0	0.06	0.04
NP_055054.1 TRANSLATION INITIATION FACTOR EIF-2B SUBUNIT BETA [HOMO SAPIENS]	1585	1591	0.04	-0.08	-0.02	0.06
NP_055054.1 TRANSLATION INITIATION FACTOR EIF-2B SUBUNIT BETA [HOMO SAPIENS]	1587	1591	0.01	-0.02	0.03	0.02
NP_055054.1 TRANSLATION INITIATION FACTOR EIF-2B SUBUNIT BETA [HOMO SAPIENS]	1589	1602	-0.1	0.3	-0.03	0
NP_055054.1 TRANSLATION INITIATION FACTOR EIF-2B SUBUNIT BETA [HOMO SAPIENS]	1591	1602	-0.02	-0.03	0.18	-0.04
NP_055054.1 TRANSLATION INITIATION FACTOR EIF-2B SUBUNIT BETA [HOMO SAPIENS]	1592	1602	-0.22	-0.09	0.14	-0.64
NP_055054.1 TRANSLATION INITIATION FACTOR EIF-2B SUBUNIT BETA [HOMO SAPIENS]	1603	1607	0.01	0	0.12	0
NP_055054.1 TRANSLATION INITIATION FACTOR EIF-2B SUBUNIT BETA [HOMO SAPIENS]	1603	1614	0.07	-0.06	0.31	0.1
NP_055054.1 TRANSLATION INITIATION FACTOR EIF-2B SUBUNIT BETA [HOMO SAPIENS]	1603	1615	0.12	0.05	0.44	0.06
NP_055054.1 TRANSLATION INITIATION FACTOR EIF-2B SUBUNIT BETA [HOMO SAPIENS]	1603	1620	0.1	-0.02	0.48	0.04
NP_055054.1 TRANSLATION INITIATION FACTOR EIF-2B SUBUNIT BETA [HOMO SAPIENS]	1603	1623	0.14	-0.03	0.33	0.22
NP_055054.1 TRANSLATION INITIATION FACTOR EIF-2B SUBUNIT BETA [HOMO SAPIENS]	1606	1614	0.04	-0.01	0.16	0.06
NP_055054.1 TRANSLATION INITIATION FACTOR EIF-2B SUBUNIT BETA [HOMO SAPIENS]	1607	1614	0.09	-0.04	0.18	0.05
NP_055054.1 TRANSLATION INITIATION FACTOR EIF-2B SUBUNIT BETA [HOMO SAPIENS]	1608	1620	0.1	-0.32	0.41	0.07
NP_055054.1 TRANSLATION INITIATION FACTOR EIF-2B SUBUNIT BETA [HOMO SAPIENS]	1608	1623	0.08	-0.03	0.26	0.07
NP_055054.1 TRANSLATION INITIATION FACTOR EIF-2B SUBUNIT BETA [HOMO SAPIENS]	1609	1620	-0.12	-0.13	0	-0.88
NP_055054.1 TRANSLATION INITIATION FACTOR EIF-2B SUBUNIT BETA [HOMO SAPIENS]	1615	1620	0.03	0.02	0.03	-0.08
NP_055054.1 TRANSLATION INITIATION FACTOR EIF-2B SUBUNIT BETA [HOMO SAPIENS]	1615	1623
NP_055054.1 TRANSLATION INITIATION FACTOR EIF-2B SUBUNIT BETA [HOMO SAPIENS]	1620	1633	-0.83	-0.16	0.1	0.29
NP_055054.1 TRANSLATION INITIATION FACTOR EIF-2B SUBUNIT BETA [HOMO SAPIENS]	1620	1642
NP_055054.1 TRANSLATION INITIATION FACTOR EIF-2B SUBUNIT BETA [HOMO SAPIENS]	1620	1648	0.47	-0.33	0.36	0.23
NP_055054.1 TRANSLATION INITIATION FACTOR EIF-2B SUBUNIT BETA [HOMO SAPIENS]	1621	1646	0.06	-0.17	0.68	0.52
NP_055054.1 TRANSLATION INITIATION FACTOR EIF-2B SUBUNIT BETA [HOMO SAPIENS]	1623	1633	-0.19	-0.08	-0.13	-0.12
NP_055054.1 TRANSLATION INITIATION FACTOR EIF-2B SUBUNIT BETA [HOMO SAPIENS]	1623	1648
NP_055054.1 TRANSLATION INITIATION FACTOR EIF-2B SUBUNIT BETA [HOMO SAPIENS]	1624	1637	-0.33	-0.08	0.28	0.1
NP_055054.1 TRANSLATION INITIATION FACTOR EIF-2B SUBUNIT BETA [HOMO SAPIENS]	1624	1646	0.33	0.18	0.55	0.73
NP_055054.1 TRANSLATION INITIATION FACTOR EIF-2B SUBUNIT BETA [HOMO SAPIENS]	1624	1648	0.26	-0.18	0.56	0.4
NP_055054.1 TRANSLATION INITIATION FACTOR EIF-2B SUBUNIT BETA [HOMO SAPIENS]	1625	1631	-0.02	-0.2		-0.01
NP_055054.1 TRANSLATION INITIATION FACTOR EIF-2B SUBUNIT BETA [HOMO SAPIENS]	1625	1633	0	0.04	0.17	0.02
NP_055054.1 TRANSLATION INITIATION FACTOR EIF-2B SUBUNIT BETA [HOMO SAPIENS]	1625	1637	0.08	-0.07	0.04	0.16
NP_055054.1 TRANSLATION INITIATION FACTOR EIF-2B SUBUNIT BETA [HOMO SAPIENS]	1625	1646	0.11	0	-0.07	0.35
NP_055054.1 TRANSLATION INITIATION FACTOR EIF-2B SUBUNIT BETA [HOMO SAPIENS]	1633	1648	0.37	0.22	0.64	1.13
NP_055054.1 TRANSLATION INITIATION FACTOR EIF-2B SUBUNIT BETA [HOMO SAPIENS]	1643	1648	-0.05	-0.04	-0.08	0.04
NP_055054.1 TRANSLATION INITIATION FACTOR EIF-2B SUBUNIT BETA [HOMO SAPIENS]	1643	1653
NP_055054.1 TRANSLATION INITIATION FACTOR EIF-2B SUBUNIT BETA [HOMO SAPIENS]	1643	1655	-0.24	0.38	-0.7	-0.05
NP_055054.1 TRANSLATION INITIATION FACTOR EIF-2B SUBUNIT BETA [HOMO SAPIENS]	1647	1655	-0.07	0.05	0.06	0.4
NP_055054.1 TRANSLATION INITIATION FACTOR EIF-2B SUBUNIT BETA [HOMO SAPIENS]	1649	1653	0	0.06	0	0.12
NP_055054.1 TRANSLATION INITIATION FACTOR EIF-2B SUBUNIT BETA [HOMO SAPIENS]	1649	1655	0.04	0.02	0.06	0.17
NP_055054.1 TRANSLATION INITIATION FACTOR EIF-2B SUBUNIT BETA [HOMO SAPIENS]	1654	1669	0.28	-0.13	0.26	2.65
NP_055054.1 TRANSLATION INITIATION FACTOR EIF-2B SUBUNIT BETA [HOMO SAPIENS]	1654	1670	0.06	0.36	0.9	3.53
NP_055054.1 TRANSLATION INITIATION FACTOR EIF-2B SUBUNIT BETA [HOMO SAPIENS]	1655	1670	0.2	0.31	0.32
NP_055054.1 TRANSLATION INITIATION FACTOR EIF-2B SUBUNIT BETA [HOMO SAPIENS]	1656	1664
NP_055054.1 TRANSLATION INITIATION FACTOR EIF-2B SUBUNIT BETA [HOMO SAPIENS]	1656	1669	0.01	0.19	0.41	1.31
NP_055054.1 TRANSLATION INITIATION FACTOR EIF-2B SUBUNIT BETA [HOMO SAPIENS]	1656	1670	0.28	0.48	0	0.97
NP_055054.1 TRANSLATION INITIATION FACTOR EIF-2B SUBUNIT BETA [HOMO SAPIENS]	1657	1670	0.06	0.29	0.37	2.01
NP_055054.1 TRANSLATION INITIATION FACTOR EIF-2B SUBUNIT BETA [HOMO SAPIENS]	1660	1664
NP_055054.1 TRANSLATION INITIATION FACTOR EIF-2B SUBUNIT BETA [HOMO SAPIENS]	1660	1669	0.06	0.33	0.19	0.53
NP_055054.1 TRANSLATION INITIATION FACTOR EIF-2B SUBUNIT BETA [HOMO SAPIENS]	1660	1682	0.14	-0.13	0.5	0.07
NP_055054.1 TRANSLATION INITIATION FACTOR EIF-2B SUBUNIT BETA [HOMO SAPIENS]	1661	1682	0.32	-0.22	0.41	0.42
NP_055054.1 TRANSLATION INITIATION FACTOR EIF-2B SUBUNIT BETA [HOMO SAPIENS]	1665	1682	0.26	-0.04	0.5	0.33
NP_055054.1 TRANSLATION INITIATION FACTOR EIF-2B SUBUNIT BETA [HOMO SAPIENS]	1668	1682	0.01	-0.42	0.2	0.08
NP_055054.1 TRANSLATION INITIATION FACTOR EIF-2B SUBUNIT BETA [HOMO SAPIENS]	1670	1682	0.15	-0.07	0.3	0.19
NP_055054.1 TRANSLATION INITIATION FACTOR EIF-2B SUBUNIT BETA [HOMO SAPIENS]	1670	1699	0.14	0.03	0.59	0.53
NP_055054.1 TRANSLATION INITIATION FACTOR EIF-2B SUBUNIT BETA [HOMO SAPIENS]	1671	1699	0.03	-0.06	0.46	0.46
NP_055054.1 TRANSLATION INITIATION FACTOR EIF-2B SUBUNIT BETA [HOMO SAPIENS]	1683	1689
NP_055054.1 TRANSLATION INITIATION FACTOR EIF-2B SUBUNIT BETA [HOMO SAPIENS]	1683	1690	0.13	0.05	0.15	0.26
NP_055054.1 TRANSLATION INITIATION FACTOR EIF-2B SUBUNIT BETA [HOMO SAPIENS]	1683	1699	0.17	-0.07	0.22	0.3
NP_055054.1 TRANSLATION INITIATION FACTOR EIF-2B SUBUNIT BETA [HOMO SAPIENS]	1691	1699	0.1	0.11	0.51	0.22
NP_055054.1 TRANSLATION INITIATION FACTOR EIF-2B SUBUNIT BETA [HOMO SAPIENS]	1693	1699	0.1	-0.03	-0.52	0.16
NP_055054.1 TRANSLATION INITIATION FACTOR EIF-2B SUBUNIT BETA [HOMO SAPIENS]	1700	1715	0.22	0.07	0.12	0.33
NP_055054.1 TRANSLATION INITIATION FACTOR EIF-2B SUBUNIT BETA [HOMO SAPIENS]	1702	1715	0.07	0.01	0.19	0.39
NP_055054.1 TRANSLATION INITIATION FACTOR EIF-2B SUBUNIT BETA [HOMO SAPIENS]	1702	1716	0.03	0.43	2.42	1.56
NP_055054.1 TRANSLATION INITIATION FACTOR EIF-2B SUBUNIT BETA [HOMO SAPIENS]	1705	1715	0.07	-0.02	0.26	0.1
NP_055054.1 TRANSLATION INITIATION FACTOR EIF-2B SUBUNIT BETA [HOMO SAPIENS]	1705	1716	0.09	-0.23	0.29	0.08
NP_055054.1 TRANSLATION INITIATION FACTOR EIF-2B SUBUNIT BETA [HOMO SAPIENS]	1706	1716	0.16	-0.1	0.1	0.2
NP_055054.1 TRANSLATION INITIATION FACTOR EIF-2B SUBUNIT BETA [HOMO SAPIENS]	1708	1716	-0.22	-0.39	0.37	-0.18
NP_055054.1 TRANSLATION INITIATION FACTOR EIF-2B SUBUNIT BETA [HOMO SAPIENS]	1716	1727
NP_055054.1 TRANSLATION INITIATION FACTOR EIF-2B SUBUNIT BETA [HOMO SAPIENS]	1716	1731	0.04	0.02	0.09	0.11
NP_055054.1 TRANSLATION INITIATION FACTOR EIF-2B SUBUNIT BETA [HOMO SAPIENS]	1716	1734	0.09	-0.12	-0.4	-0.12
NP_055054.1 TRANSLATION INITIATION FACTOR EIF-2B SUBUNIT BETA [HOMO SAPIENS]	1717	1731	-0.09	-0.08	-0.01	0.04
NP_055054.1 TRANSLATION INITIATION FACTOR EIF-2B SUBUNIT BETA [HOMO SAPIENS]	1719	1727	-0.16	-0.04	-0.15	-0.07
NP_055054.1 TRANSLATION INITIATION FACTOR EIF-2B SUBUNIT BETA [HOMO SAPIENS]	1719	1731	-0.25	0.05	-0.11	0.07
NP_055054.1 TRANSLATION INITIATION FACTOR EIF-2B SUBUNIT BETA [HOMO SAPIENS]	1720	1727	-0.01	0	0.01	0
NP_055054.1 TRANSLATION INITIATION FACTOR EIF-2B SUBUNIT BETA [HOMO SAPIENS]	1720	1730	0.02	0.17	-0.49	-0.3
NP_055054.1 TRANSLATION INITIATION FACTOR EIF-2B SUBUNIT BETA [HOMO SAPIENS]	1720	1731	-0.03	0	-0.02	0.02
NP_055054.1 TRANSLATION INITIATION FACTOR EIF-2B SUBUNIT BETA [HOMO SAPIENS]	1720	1734	-0.01	0.02	-0.07	0.12
NP_055054.1 TRANSLATION INITIATION FACTOR EIF-2B SUBUNIT BETA [HOMO SAPIENS]	1721	1727	0	0.41	-0.29	0.68
NP_055054.1 TRANSLATION INITIATION FACTOR EIF-2B SUBUNIT BETA [HOMO SAPIENS]	1732	1739	-0.01	0.02	0	0.05
NP_055054.1 TRANSLATION INITIATION FACTOR EIF-2B SUBUNIT BETA [HOMO SAPIENS]	1735	1739	-0.29	-0.14	-0.13	-0.19
NP_055054.1 TRANSLATION INITIATION FACTOR EIF-2B SUBUNIT BETA [HOMO SAPIENS]	1735	1740	0	0.03	-0.06	-0.01
NP_055054.1 TRANSLATION INITIATION FACTOR EIF-2B SUBUNIT BETA [HOMO SAPIENS]	1735	1744		0.26	0.26	0.35
NP_055054.1 TRANSLATION INITIATION FACTOR EIF-2B SUBUNIT BETA [HOMO SAPIENS]	1735	1755	-0.2	-0.85	-0.22	-0.21
NP_055054.1 TRANSLATION INITIATION FACTOR EIF-2B SUBUNIT BETA [HOMO SAPIENS]	1735	1756	-0.28	-0.04	-0.19	0.07
NP_055054.1 TRANSLATION INITIATION FACTOR EIF-2B SUBUNIT BETA [HOMO SAPIENS]	1737	1744		-1.09	-0.55	-0.14
NP_055054.1 TRANSLATION INITIATION FACTOR EIF-2B SUBUNIT BETA [HOMO SAPIENS]	1740	1744	0.02	0.03	0.03	0.04
NP_055054.1 TRANSLATION INITIATION FACTOR EIF-2B SUBUNIT BETA [HOMO SAPIENS]	1740	1755	-0.05	0.12	0.24	0.19
NP_055054.1 TRANSLATION INITIATION FACTOR EIF-2B SUBUNIT BETA [HOMO SAPIENS]	1740	1756	0.05	0.08	0.15	0.24
NP_055054.1 TRANSLATION INITIATION FACTOR EIF-2B SUBUNIT BETA [HOMO SAPIENS]	1745	1755
NP_055054.1 TRANSLATION INITIATION FACTOR EIF-2B SUBUNIT BETA [HOMO SAPIENS]	1745	1756	0.03		0.43	0.14
NP_055054.1 TRANSLATION INITIATION FACTOR EIF-2B SUBUNIT BETA [HOMO SAPIENS]	1748	1755	0.1	0.01	-0.07	0.02
NP_055054.1 TRANSLATION INITIATION FACTOR EIF-2B SUBUNIT BETA [HOMO SAPIENS]	1751	1756	0.04	-0.09	0.04	0.18
NP_055054.1 TRANSLATION INITIATION FACTOR EIF-2B SUBUNIT BETA [HOMO SAPIENS]	1756	1764
NP_055054.1 TRANSLATION INITIATION FACTOR EIF-2B SUBUNIT BETA [HOMO SAPIENS]	1756	1765	0.1	-0.03	0.08	0.79
NP_055054.1 TRANSLATION INITIATION FACTOR EIF-2B SUBUNIT BETA [HOMO SAPIENS]	1756	1771
NP_055054.1 TRANSLATION INITIATION FACTOR EIF-2B SUBUNIT BETA [HOMO SAPIENS]	1756	1774	0.01	-0.03	0.35	0.65
NP_055054.1 TRANSLATION INITIATION FACTOR EIF-2B SUBUNIT BETA [HOMO SAPIENS]	1756	1777	0	0.25	0.25	2
NP_055054.1 TRANSLATION INITIATION FACTOR EIF-2B SUBUNIT BETA [HOMO SAPIENS]	1757	1777	0.02	0.3	0.34	0.41
NP_055054.1 TRANSLATION INITIATION FACTOR EIF-2B SUBUNIT BETA [HOMO SAPIENS]	1762	1774	0.1	-0.16		0.3
NP_055054.1 TRANSLATION INITIATION FACTOR EIF-2B SUBUNIT BETA [HOMO SAPIENS]	1764	1774	-0.04	0.07	0.36	0.27
NP_055054.1 TRANSLATION INITIATION FACTOR EIF-2B SUBUNIT BETA [HOMO SAPIENS]	1764	1777	0.04	0.27	-0.08	0.45
NP_055054.1 TRANSLATION INITIATION FACTOR EIF-2B SUBUNIT BETA [HOMO SAPIENS]	1766	1774	-0.01	0.06	0.15	0.17
NP_055054.1 TRANSLATION INITIATION FACTOR EIF-2B SUBUNIT BETA [HOMO SAPIENS]	1766	1777	0.01	0.18	0.08	0.18
NP_055054.1 TRANSLATION INITIATION FACTOR EIF-2B SUBUNIT BETA [HOMO SAPIENS]	1766	1791	0.29	0.06	0.22	0.52
NP_055054.1 TRANSLATION INITIATION FACTOR EIF-2B SUBUNIT BETA [HOMO SAPIENS]	1766	1801	0.06	-0.04	0.77	0.55
NP_055054.1 TRANSLATION INITIATION FACTOR EIF-2B SUBUNIT BETA [HOMO SAPIENS]	1767	1774	0.26	-0.12	0.02	-0.05
NP_055054.1 TRANSLATION INITIATION FACTOR EIF-2B SUBUNIT BETA [HOMO SAPIENS]	1772	1791	-0.09	0.33	-0.77	0.48
NP_055054.1 TRANSLATION INITIATION FACTOR EIF-2B SUBUNIT BETA [HOMO SAPIENS]	1775	1791	0.03	-0.02	0.09	0.22
NP_055054.1 TRANSLATION INITIATION FACTOR EIF-2B SUBUNIT BETA [HOMO SAPIENS]	1775	1801	0.25		0.58	0.4
NP_055054.1 TRANSLATION INITIATION FACTOR EIF-2B SUBUNIT BETA [HOMO SAPIENS]	1775	1808	0.43	0.25	0.89	0.46
NP_055054.1 TRANSLATION INITIATION FACTOR EIF-2B SUBUNIT BETA [HOMO SAPIENS]	1778	1783	0.01	0.01	0.07	0.1
NP_055054.1 TRANSLATION INITIATION FACTOR EIF-2B SUBUNIT BETA [HOMO SAPIENS]	1778	1791	0.07	0.04	0.07	0.09
NP_055054.1 TRANSLATION INITIATION FACTOR EIF-2B SUBUNIT BETA [HOMO SAPIENS]	1778	1798	0.03	0.33		-0.11
NP_055054.1 TRANSLATION INITIATION FACTOR EIF-2B SUBUNIT BETA [HOMO SAPIENS]	1778	1801	0.57	0.15	0.22	0.34
NP_055054.1 TRANSLATION INITIATION FACTOR EIF-2B SUBUNIT BETA [HOMO SAPIENS]	1778	1822	0.79	0.12	1.02	0.42
NP_055054.1 TRANSLATION INITIATION FACTOR EIF-2B SUBUNIT BETA [HOMO SAPIENS]	1778	1839	1.11	0.2	2.23	0.42
NP_055054.1 TRANSLATION INITIATION FACTOR EIF-2B SUBUNIT BETA [HOMO SAPIENS]	1784	1787	0.08	0.02	0.07
NP_055054.1 TRANSLATION INITIATION FACTOR EIF-2B SUBUNIT BETA [HOMO SAPIENS]	1784	1791	0.24	-0.09	0.38	-0.05
NP_055054.1 TRANSLATION INITIATION FACTOR EIF-2B SUBUNIT BETA [HOMO SAPIENS]	1784	1798	0.03		0.26	0.75
NP_055054.1 TRANSLATION INITIATION FACTOR EIF-2B SUBUNIT BETA [HOMO SAPIENS]	1784	1820	0.91	0.05	0.96	0.32
NP_055054.1 TRANSLATION INITIATION FACTOR EIF-2B SUBUNIT BETA [HOMO SAPIENS]	1792	1798
NP_055054.1 TRANSLATION INITIATION FACTOR EIF-2B SUBUNIT BETA [HOMO SAPIENS]	1792	1801	0.15	0.06	0.21	0
NP_055054.1 TRANSLATION INITIATION FACTOR EIF-2B SUBUNIT BETA [HOMO SAPIENS]	1792	1807	0.17	-0.07	0.37	0.16
NP_055054.1 TRANSLATION INITIATION FACTOR EIF-2B SUBUNIT BETA [HOMO SAPIENS]	1792	1808	0.22	-0.04	0.38	0.13
NP_055054.1 TRANSLATION INITIATION FACTOR EIF-2B SUBUNIT BETA [HOMO SAPIENS]	1792	1820	0.71	-0.33	0	0.01
NP_055054.1 TRANSLATION INITIATION FACTOR EIF-2B SUBUNIT BETA [HOMO SAPIENS]	1792	1822	0.43	-0.34	0.56	0.14
NP_055054.1 TRANSLATION INITIATION FACTOR EIF-2B SUBUNIT BETA [HOMO SAPIENS]	1792	1839	0.51	0.08	1.08	0.41
NP_055054.1 TRANSLATION INITIATION FACTOR EIF-2B SUBUNIT BETA [HOMO SAPIENS]	1795	1808	0.3	-0.06	0.25	0.04
NP_055054.1 TRANSLATION INITIATION FACTOR EIF-2B SUBUNIT BETA [HOMO SAPIENS]	1795	1820	0.51	-0.17		0.43
NP_055054.1 TRANSLATION INITIATION FACTOR EIF-2B SUBUNIT BETA [HOMO SAPIENS]	1802	1808	0.12	-0.05	0.08	0.01
NP_055054.1 TRANSLATION INITIATION FACTOR EIF-2B SUBUNIT BETA [HOMO SAPIENS]	1802	1820	0.28	-0.03	0.4	0.27
NP_055054.1 TRANSLATION INITIATION FACTOR EIF-2B SUBUNIT BETA [HOMO SAPIENS]	1802	1822
NP_055054.1 TRANSLATION INITIATION FACTOR EIF-2B SUBUNIT BETA [HOMO SAPIENS]	1802	1839	0.63	-0.44	0.66	0.31
NP_055054.1 TRANSLATION INITIATION FACTOR EIF-2B SUBUNIT BETA [HOMO SAPIENS]	1805	1818
NP_055054.1 TRANSLATION INITIATION FACTOR EIF-2B SUBUNIT BETA [HOMO SAPIENS]	1805	1820	0.21	-0.25	0.21	0.09
NP_055054.1 TRANSLATION INITIATION FACTOR EIF-2B SUBUNIT BETA [HOMO SAPIENS]	1808	1820	0.02	-0.12	-0.13	0.2
NP_055054.1 TRANSLATION INITIATION FACTOR EIF-2B SUBUNIT BETA [HOMO SAPIENS]	1808	1839	0.67	-0.13		0.13
NP_055054.1 TRANSLATION INITIATION FACTOR EIF-2B SUBUNIT BETA [HOMO SAPIENS]	1809	1839	0.11	-0.56	0.32	0.23
NP_055054.1 TRANSLATION INITIATION FACTOR EIF-2B SUBUNIT BETA [HOMO SAPIENS]	1821	1829	0.12	0.01	-0.03	-0.09
NP_055054.1 TRANSLATION INITIATION FACTOR EIF-2B SUBUNIT BETA [HOMO SAPIENS]	1821	1839
NP_055054.1 TRANSLATION INITIATION FACTOR EIF-2B SUBUNIT BETA [HOMO SAPIENS]	1821	1841
NP_055054.1 TRANSLATION INITIATION FACTOR EIF-2B SUBUNIT BETA [HOMO SAPIENS]	1823	1829	0.33	0.06	0.11	0.09
NP_055054.1 TRANSLATION INITIATION FACTOR EIF-2B SUBUNIT BETA [HOMO SAPIENS]	1823	1840
NP_055054.1 TRANSLATION INITIATION FACTOR EIF-2B SUBUNIT BETA [HOMO SAPIENS]	1823	1841
NP_055054.1 TRANSLATION INITIATION FACTOR EIF-2B SUBUNIT BETA [HOMO SAPIENS]	1825	1829
NP_055054.1 TRANSLATION INITIATION FACTOR EIF-2B SUBUNIT BETA [HOMO SAPIENS]	1837	1840	0.19	0.2		-0.11
NP_055054.1 TRANSLATION INITIATION FACTOR EIF-2B SUBUNIT BETA [HOMO SAPIENS]	1837	1841	0.04	0.09	0.1	0.04
NP_055054.1 TRANSLATION INITIATION FACTOR EIF-2B SUBUNIT BETA [HOMO SAPIENS]	1840	1847	-0.02	-0.15	0.14	0.08
NP_055054.1 TRANSLATION INITIATION FACTOR EIF-2B SUBUNIT BETA [HOMO SAPIENS]	1840	1849	0.04	0.16	-0.09	0.55
NP_055054.1 TRANSLATION INITIATION FACTOR EIF-2B SUBUNIT BETA [HOMO SAPIENS]	1840	1864	0.81	-0.05	1.06	0.62
NP_055054.1 TRANSLATION INITIATION FACTOR EIF-2B SUBUNIT BETA [HOMO SAPIENS]	1846	1864	0.34	0.01	0.54	0.13
NP_055054.1 TRANSLATION INITIATION FACTOR EIF-2B SUBUNIT BETA [HOMO SAPIENS]	1847	1857	0.09	-0.05	0.03	0.53
NP_055054.1 TRANSLATION INITIATION FACTOR EIF-2B SUBUNIT BETA [HOMO SAPIENS]	1847	1863	1.25	-0.15	1.07	-0.08
NP_055054.1 TRANSLATION INITIATION FACTOR EIF-2B SUBUNIT BETA [HOMO SAPIENS]	1847	1864	0.31	0.04	0.37	0.06
NP_055054.1 TRANSLATION INITIATION FACTOR EIF-2B SUBUNIT BETA [HOMO SAPIENS]	1848	1864	0.31	0.04	0.38	0.05
NP_055054.1 TRANSLATION INITIATION FACTOR EIF-2B SUBUNIT BETA [HOMO SAPIENS]	1850	1863
NP_055054.1 TRANSLATION INITIATION FACTOR EIF-2B SUBUNIT BETA [HOMO SAPIENS]	1850	1864	0.28	-0.11	1.18	0.29
NP_055054.1 TRANSLATION INITIATION FACTOR EIF-2B SUBUNIT BETA [HOMO SAPIENS]	1851	1863	0.86	-0.17	0.13	-0.19
NP_055054.1 TRANSLATION INITIATION FACTOR EIF-2B SUBUNIT BETA [HOMO SAPIENS]	1851	1864	0.32	0.05	0.17	0.09
NP_055054.1 TRANSLATION INITIATION FACTOR EIF-2B SUBUNIT BETA [HOMO SAPIENS]	1852	1861	0.06	0.28	0.02	0.21
NP_055054.1 TRANSLATION INITIATION FACTOR EIF-2B SUBUNIT BETA [HOMO SAPIENS]	1852	1863	-0.09	0.03		-0.28
NP_055054.1 TRANSLATION INITIATION FACTOR EIF-2B SUBUNIT BETA [HOMO SAPIENS]	1852	1864	0.07	0.08	0.41	-0.02
NP_055054.1 TRANSLATION INITIATION FACTOR EIF-2B SUBUNIT BETA [HOMO SAPIENS]	1853	1864	0.46	0.05	0.69	0.13
NP_055054.1 TRANSLATION INITIATION FACTOR EIF-2B SUBUNIT BETA [HOMO SAPIENS]	1854	1863	0.16	0.08		0.11
NP_055054.1 TRANSLATION INITIATION FACTOR EIF-2B SUBUNIT BETA [HOMO SAPIENS]	1855	1861		0.22	0.39	0.11
NP_055054.1 TRANSLATION INITIATION FACTOR EIF-2B SUBUNIT BETA [HOMO SAPIENS]	1855	1863	0.07	0.02	0.15	0.12
NP_055054.1 TRANSLATION INITIATION FACTOR EIF-2B SUBUNIT BETA [HOMO SAPIENS]	1856	1861	0.02	0.07	-0.06	-0.01
NP_055054.1 TRANSLATION INITIATION FACTOR EIF-2B SUBUNIT BETA [HOMO SAPIENS]	1856	1863	0.33	0.22	0.18	0.37
NP_055054.1 TRANSLATION INITIATION FACTOR EIF-2B SUBUNIT BETA [HOMO SAPIENS]	1857	1861	0.05	0	0	0.03
NP_055054.1 TRANSLATION INITIATION FACTOR EIF-2B SUBUNIT BETA [HOMO SAPIENS]	1857	1863	0.07	0	0.12	0.02
NP_055054.1 TRANSLATION INITIATION FACTOR EIF-2B SUBUNIT BETA [HOMO SAPIENS]	1860	1864	0.07	0	0.08	0.04
NP_055054.1 TRANSLATION INITIATION FACTOR EIF-2B SUBUNIT BETA [HOMO SAPIENS]	1864	1876	0.29	-0.05	0.41	0.11
NP_055054.1 TRANSLATION INITIATION FACTOR EIF-2B SUBUNIT BETA [HOMO SAPIENS]	1864	1890	0.64	-0.1	0.79	0.35
NP_055054.1 TRANSLATION INITIATION FACTOR EIF-2B SUBUNIT BETA [HOMO SAPIENS]	1864	1894	0.66	-0.17	0.58	0.4
NP_055054.1 TRANSLATION INITIATION FACTOR EIF-2B SUBUNIT BETA [HOMO SAPIENS]	1865	1876	0.25	0	0.47	0.13
NP_055054.1 TRANSLATION INITIATION FACTOR EIF-2B SUBUNIT BETA [HOMO SAPIENS]	1865	1890	0.58	-0.01	0.56	0.3
NP_055054.1 TRANSLATION INITIATION FACTOR EIF-2B SUBUNIT BETA [HOMO SAPIENS]	1865	1894	0.57	-0.29	0.62	0.33
NP_055054.1 TRANSLATION INITIATION FACTOR EIF-2B SUBUNIT BETA [HOMO SAPIENS]	1865	1901	0.89	0.26	1.4	0.24
NP_055054.1 TRANSLATION INITIATION FACTOR EIF-2B SUBUNIT BETA [HOMO SAPIENS]	1867	1890	0.82	-0.03	0.58	0.01
NP_055054.1 TRANSLATION INITIATION FACTOR EIF-2B SUBUNIT BETA [HOMO SAPIENS]	1867	1894	0.53	-0.19	0.51	0.46
NP_055054.1 TRANSLATION INITIATION FACTOR EIF-2B SUBUNIT BETA [HOMO SAPIENS]	1868	1894	0.76	0.05	0.28	0.11
NP_055054.1 TRANSLATION INITIATION FACTOR EIF-2B SUBUNIT BETA [HOMO SAPIENS]	1870	1890	1.21	0.14	0.58	0.09
NP_055054.1 TRANSLATION INITIATION FACTOR EIF-2B SUBUNIT BETA [HOMO SAPIENS]	1870	1894	0.41	-0.15	0.3	0.19
NP_055054.1 TRANSLATION INITIATION FACTOR EIF-2B SUBUNIT BETA [HOMO SAPIENS]	1871	1894	0.44	-0.24	0.74	0.46
NP_055054.1 TRANSLATION INITIATION FACTOR EIF-2B SUBUNIT BETA [HOMO SAPIENS]	1873	1888	0.22	-0.04	0.39	0.24
NP_055054.1 TRANSLATION INITIATION FACTOR EIF-2B SUBUNIT BETA [HOMO SAPIENS]	1873	1890	0.27	-0.02	0.42	0.35
NP_055054.1 TRANSLATION INITIATION FACTOR EIF-2B SUBUNIT BETA [HOMO SAPIENS]	1873	1894	0.43	-0.08	0.46	0.19
NP_055054.1 TRANSLATION INITIATION FACTOR EIF-2B SUBUNIT BETA [HOMO SAPIENS]	1876	1888	0.14	-0.06	0.14	0.38
NP_055054.1 TRANSLATION INITIATION FACTOR EIF-2B SUBUNIT BETA [HOMO SAPIENS]	1876	1894	0.11	0.41	0.42	-0.11
NP_055054.1 TRANSLATION INITIATION FACTOR EIF-2B SUBUNIT BETA [HOMO SAPIENS]	1877	1890	0.26	0.01	0.85	0.17
NP_055054.1 TRANSLATION INITIATION FACTOR EIF-2B SUBUNIT BETA [HOMO SAPIENS]	1877	1892	0.26	0.63	0.52	0.12
NP_055054.1 TRANSLATION INITIATION FACTOR EIF-2B SUBUNIT BETA [HOMO SAPIENS]	1877	1894	0.15	-0.09	0.16	0.13
NP_055054.1 TRANSLATION INITIATION FACTOR EIF-2B SUBUNIT BETA [HOMO SAPIENS]	1877	1901	0.32	0.05	0.48	0.15
NP_055054.1 TRANSLATION INITIATION FACTOR EIF-2B SUBUNIT BETA [HOMO SAPIENS]	1880	1894
NP_055054.1 TRANSLATION INITIATION FACTOR EIF-2B SUBUNIT BETA [HOMO SAPIENS]	1883	1894	-0.44	-0.17	0.02	-0.32
NP_055054.1 TRANSLATION INITIATION FACTOR EIF-2B SUBUNIT BETA [HOMO SAPIENS]	1891	1901	-0.07	0.03	0.38	0.03
NP_055054.1 TRANSLATION INITIATION FACTOR EIF-2B SUBUNIT BETA [HOMO SAPIENS]	1892	1901	-0.04	0.13	-0.2	0.53
NP_055054.1 TRANSLATION INITIATION FACTOR EIF-2B SUBUNIT BETA [HOMO SAPIENS]	1893	1901	0.01	0.1	0.27	-0.05
NP_055054.1 TRANSLATION INITIATION FACTOR EIF-2B SUBUNIT BETA [HOMO SAPIENS]	1895	1899	-0.01	-0.03	0.07	0.03
NP_055054.1 TRANSLATION INITIATION FACTOR EIF-2B SUBUNIT BETA [HOMO SAPIENS]	1898	1908	-0.11	-0.02	0.3	0.05
NP_055054.1 TRANSLATION INITIATION FACTOR EIF-2B SUBUNIT BETA [HOMO SAPIENS]	1898	1910	0.01	-0.07	0.2	0.01
NP_055054.1 TRANSLATION INITIATION FACTOR EIF-2B SUBUNIT BETA [HOMO SAPIENS]	1902	1916	-0.02	-0.04	0.59	0.12
NP_055054.1 TRANSLATION INITIATION FACTOR EIF-2B SUBUNIT BETA [HOMO SAPIENS]	1902	1917	0.06	-0.04	0.61	0.17
NP_055054.1 TRANSLATION INITIATION FACTOR EIF-2B SUBUNIT BETA [HOMO SAPIENS]	1902	1919	-0.37	-0.6	0.41	0
NP_055054.1 TRANSLATION INITIATION FACTOR EIF-2B SUBUNIT BETA [HOMO SAPIENS]	1918	1928	-0.17	-1.07	-0.39
NP_055054.1 TRANSLATION INITIATION FACTOR EIF-2B SUBUNIT BETA [HOMO SAPIENS]	1918	1929	-0.44	-0.19	0.17	0.01
NP_055054.1 TRANSLATION INITIATION FACTOR EIF-2B SUBUNIT BETA [HOMO SAPIENS]	1918	1932	-0.23	0.23	0.54	0.26
NP_055054.1 TRANSLATION INITIATION FACTOR EIF-2B SUBUNIT BETA [HOMO SAPIENS]	1920	1928
NP_055054.1 TRANSLATION INITIATION FACTOR EIF-2B SUBUNIT BETA [HOMO SAPIENS]	1920	1936	-0.15	-0.05	0.1	-0.04
NP_055054.1 TRANSLATION INITIATION FACTOR EIF-2B SUBUNIT BETA [HOMO SAPIENS]	1923	1932	-0.48	-0.6	0.45	0.21
NP_055054.1 TRANSLATION INITIATION FACTOR EIF-2B SUBUNIT BETA [HOMO SAPIENS]	1933	1944	0.04	0	0.14	0.18
NP_055054.1 TRANSLATION INITIATION FACTOR EIF-2B SUBUNIT BETA [HOMO SAPIENS]	1933	1960	0.17	-0.13	0.64	0.07
NP_055054.1 TRANSLATION INITIATION FACTOR EIF-2B SUBUNIT BETA [HOMO SAPIENS]	1934	1941	-0.37	-0.04	-0.4	-0.66
NP_055054.1 TRANSLATION INITIATION FACTOR EIF-2B SUBUNIT BETA [HOMO SAPIENS]	1937	1944	0.18	0.09	0.22	0.04
NP_055054.1 TRANSLATION INITIATION FACTOR EIF-2B SUBUNIT BETA [HOMO SAPIENS]	1937	1960	0.16	-0.03	0.6	0.11
NP_055054.1 TRANSLATION INITIATION FACTOR EIF-2B SUBUNIT BETA [HOMO SAPIENS]	1937	1963	0.29	-0.09	0.53	0.45
NP_055054.1 TRANSLATION INITIATION FACTOR EIF-2B SUBUNIT BETA [HOMO SAPIENS]	1937	1964	0.28	0.02	0.58	-0.1
NP_055054.1 TRANSLATION INITIATION FACTOR EIF-2B SUBUNIT BETA [HOMO SAPIENS]	1945	1959	0.53	0.31	0.17	-0.15
NP_055054.1 TRANSLATION INITIATION FACTOR EIF-2B SUBUNIT BETA [HOMO SAPIENS]	1945	1960	0.89	0.5	0.56	0.84
NP_055054.1 TRANSLATION INITIATION FACTOR EIF-2B SUBUNIT BETA [HOMO SAPIENS]	1945	1963	0.23	-0.05	0.34	0.08
NP_055054.1 TRANSLATION INITIATION FACTOR EIF-2B SUBUNIT BETA [HOMO SAPIENS]	1946	1960	0.14	-0.04	1.28	-0.18
NP_055054.1 TRANSLATION INITIATION FACTOR EIF-2B SUBUNIT BETA [HOMO SAPIENS]	1946	1963	0.33	-0.14	0.2	0.32
NP_055054.1 TRANSLATION INITIATION FACTOR EIF-2B SUBUNIT BETA [HOMO SAPIENS]	1947	1959		-0.13	0.22	-0.44
NP_055054.1 TRANSLATION INITIATION FACTOR EIF-2B SUBUNIT BETA [HOMO SAPIENS]	1948	1959	0.13	-0.1	0.19	0.12
NP_055054.1 TRANSLATION INITIATION FACTOR EIF-2B SUBUNIT BETA [HOMO SAPIENS]	1962	1969	-0.09	-0.02	0.04	0.24
NP_055054.1 TRANSLATION INITIATION FACTOR EIF-2B SUBUNIT BETA [HOMO SAPIENS]	1963	1968	-0.01	0	-0.02	-0.08
NP_055054.1 TRANSLATION INITIATION FACTOR EIF-2B SUBUNIT BETA [HOMO SAPIENS]	1963	1969		-0.03	0.07	0.03
NP_055054.1 TRANSLATION INITIATION FACTOR EIF-2B SUBUNIT BETA [HOMO SAPIENS]	1964	1969	0.02	-0.04	0.03	-0.74
NP_055054.1 TRANSLATION INITIATION FACTOR EIF-2B SUBUNIT BETA [HOMO SAPIENS]	1964	1975	-0.1	0.02	-0.03	-0.14
NP_055054.1 TRANSLATION INITIATION FACTOR EIF-2B SUBUNIT BETA [HOMO SAPIENS]	1964	1977	0.01	0.06		-0.06
NP_055054.1 TRANSLATION INITIATION FACTOR EIF-2B SUBUNIT BETA [HOMO SAPIENS]	1965	1970	-0.03	-0.04	0.08	-0.01
NP_055054.1 TRANSLATION INITIATION FACTOR EIF-2B SUBUNIT BETA [HOMO SAPIENS]	1965	1975	0.03	-0.03	0.56	0.02
NP_055054.1 TRANSLATION INITIATION FACTOR EIF-2B SUBUNIT BETA [HOMO SAPIENS]	1965	1977	-0.01	-0.05	0.1	-0.03
NP_055054.1 TRANSLATION INITIATION FACTOR EIF-2B SUBUNIT BETA [HOMO SAPIENS]	1966	1969		-0.12	0.08	0.08
NP_055054.1 TRANSLATION INITIATION FACTOR EIF-2B SUBUNIT BETA [HOMO SAPIENS]	1967	1978	-0.03	-0.02		-0.61
NP_055054.1 TRANSLATION INITIATION FACTOR EIF-2B SUBUNIT BETA [HOMO SAPIENS]	1970	1978	-0.1	0	0.02	-0.36
NP_055054.1 TRANSLATION INITIATION FACTOR EIF-2B SUBUNIT BETA [HOMO SAPIENS]	1972	1978	-0.13	-0.14	-0.18	-0.11
NP_055054.1 TRANSLATION INITIATION FACTOR EIF-2B SUBUNIT BETA [HOMO SAPIENS]	1974	1978		-0.19	0.33	-0.94
NP_055054.1 TRANSLATION INITIATION FACTOR EIF-2B SUBUNIT BETA [HOMO SAPIENS]	1979	1989
NP_055054.1 TRANSLATION INITIATION FACTOR EIF-2B SUBUNIT BETA [HOMO SAPIENS]	1994	1996	-0.01	-0.03		0
NP_055054.1 TRANSLATION INITIATION FACTOR EIF-2B SUBUNIT BETA [HOMO SAPIENS]	1995	1999	0.02	-0.04	0.11	0.06
NP_055054.1 TRANSLATION INITIATION FACTOR EIF-2B SUBUNIT BETA [HOMO SAPIENS]	2007	2013	-0.1	-0.02	-0.07	-0.23
NP_055054.1 TRANSLATION INITIATION FACTOR EIF-2B SUBUNIT BETA [HOMO SAPIENS]	2049	2053	0.24	0.03	0.3	-0.11
NP_055054.1 TRANSLATION INITIATION FACTOR EIF-2B SUBUNIT BETA [HOMO SAPIENS]	2049	2054	-0.02	-0.03	0.1	-0.02
NP_055054.1 TRANSLATION INITIATION FACTOR EIF-2B SUBUNIT BETA [HOMO SAPIENS]	2050	2064	0.07	0.08	0.12	0.47

## Sheet: 2g apo uptake
Seq	Start	End	Charge	Time	Cond 1 Avg #D	Cond 1 Standard Deviation	Cond 1 NumReps	Cond 2 Avg #D	Cond 2 Standard Deviation	Cond 2 NumReps
MHHHHHHGGGSENL	1	14	4	10	2.923	0	1	2.927	0	1
MHHHHHHGGGSENL	1	14	4	100	2.775	0	1	2.946	0	1
MHHHHHHGGGSENL	1	14	4	900	2.861	0	1	3.197	0	1
MHHHHHHGGGSENL	1	14	4	10800	2.697	0	1	2.817	0	1
NLYFQSPGSAAKGSEL	13	28	2	10	8.504	0	1	8.36	0.141421	3
NLYFQSPGSAAKGSEL	13	28	2	100	8.367	0	1	8.21167	0.208832	3
NLYFQSPGSAAKGSEL	13	28	2	900	8.412	0	1	8.24633	0.182905	3
NLYFQSPGSAAKGSEL	13	28	2	10800	8.437	0	1	8.38033	0.474233	3
LYFQSPGSAAKGSEL	14	28	2	10	7.5115	0.141662	3	7.712	0.351	2
LYFQSPGSAAKGSEL	14	28	2	100	7.557	0.362524	3	7.6245	0.3525	2
LYFQSPGSAAKGSEL	14	28	2	900	7.2555	0.273118	3	7.5565	0.2745	2
LYFQSPGSAAKGSEL	14	28	2	10800	7.133	0.252297	3	7.409	0.354	2
FQSPGSAAKGSE	16	27	2	10	6.839	0.0228619	3	6.75133	0.138261	3
FQSPGSAAKGSE	16	27	2	100	6.7885	0.144928	3	6.73167	0.195585	3
FQSPGSAAKGSE	16	27	2	900	6.8095	0.122883	3	6.77567	0.0584028	3
FQSPGSAAKGSE	16	27	2	10800	6.664	0.214739	3	6.66433	0.102844	3
YFQSPGSAAKGSEL	15	28	2	10	7.6335	0.00775672	3	7.65433	0.117542	3
YFQSPGSAAKGSEL	15	28	2	100	7.63	0.113493	3	7.699	0.108971	3
YFQSPGSAAKGSEL	15	28	2	900	7.6105	0.134314	3	7.744	0.0535226	3
YFQSPGSAAKGSEL	15	28	2	10800	7.4025	0.26332	3	7.63333	0.132967	3
YFQSPGSAAKGSE	15	27	2	10	6.895	0	1	7.07333	0.0301699	3
YFQSPGSAAKGSE	15	27	2	100	7.27	0	1	7.13033	0.100881	3
YFQSPGSAAKGSE	15	27	2	900	7.23	0	1	7.23567	0.0744819	3
YFQSPGSAAKGSE	15	27	2	10800	6.885	0	1	6.97967	0.11408	3
FQSPGSAAKGSEL	16	28	2	10	7.1965	0.0183712	3	7.11967	0.090016	3
FQSPGSAAKGSEL	16	28	2	100	7.205	0.0800167	3	7.19033	0.114602	3
FQSPGSAAKGSEL	16	28	2	900	7.1765	0.100021	3	7.195	0.0458112	3
FQSPGSAAKGSEL	16	28	2	10800	6.9935	0.226578	3	7.11767	0.122997	3
YFQSPGSAAKGSELSER	15	31	2	10	9.482	0	1	9.599	0.0551543	3
YFQSPGSAAKGSELSER	15	31	2	100	9.782	0	1	9.64867	0.0895669	3
YFQSPGSAAKGSELSER	15	31	2	900	9.533	0	1	9.631	0.18809	3
YFQSPGSAAKGSELSER	15	31	2	10800	9.247	0	1	9.49167	0.136236	3
YFQSPGSAAKGSELSER	15	31	3	10	10.1575	0.341704	3	9.78167	0.203175	3
YFQSPGSAAKGSELSER	15	31	3	100	10.0005	0.101654	3	9.837	0.0961665	3
YFQSPGSAAKGSELSER	15	31	3	900	9.8825	0.0967548	3	9.95833	0.0810816	3
YFQSPGSAAKGSELSER	15	31	3	10800	9.727	0.246582	3	9.82067	0.128222	3
FQSPGSAAKGSELSER	16	31	3	10	9.396	0	1	9.48933	0.148964	3
FQSPGSAAKGSELSER	16	31	3	100	9.606	0	1	9.51133	0.109366	3
FQSPGSAAKGSELSER	16	31	3	900	9.485	0	1	9.53933	0.037241	3
FQSPGSAAKGSELSER	16	31	3	10800	9.444	0	1	9.21333	0.140479	3
FQSPGSAAKGSELSER	16	31	2	10	9.26	0	1	9.162	0.243245	3
FQSPGSAAKGSELSER	16	31	2	100	9.562	0	1	9.27267	0.337526	3
FQSPGSAAKGSELSER	16	31	2	900	9.605	0	1	9.30733	0.208361	3
FQSPGSAAKGSELSER	16	31	2	10800	9.503	0	1	9.266	0.26163	3
FQSPGSAAKGSELSE	16	30	2	10	8.925	0	1	8.933	0.0834386	3
FQSPGSAAKGSELSE	16	30	2	100	8.96	0	1	8.85367	0.198933	3
FQSPGSAAKGSELSE	16	30	2	900	9.209	0	1	9.02933	0.00895669	3
FQSPGSAAKGSELSE	16	30	2	10800	9.062	0	1	8.94733	0.0669394	3
YFQSPGSAAKGSELSERIES	15	34	3	10	10.207	0	1	10.214	0	1
YFQSPGSAAKGSELSERIES	15	34	3	100	12.004	0	1	11.855	0	1
YFQSPGSAAKGSELSERIES	15	34	3	900	12.222	0	1	12.38	0	1
YFQSPGSAAKGSELSERIES	15	34	3	10800	12.209	0	1	12.106	0	1
SERIESF	29	35	1	10	1.075	0	1	1.14	0	1
SERIESF	29	35	1	100	3.466	0	1	3.436	0	1
SERIESF	29	35	1	900	3.843	0	1	3.911	0	1
SERIESF	29	35	1	10800	3.56	0	1	3.795	0	1
SFVETLKRGGGPR	34	46	4	10	3.585	0.47765	3	3.65067	0.173377	3
SFVETLKRGGGPR	34	46	4	100	5.669	0.163299	3	5.81	0.325039	3
SFVETLKRGGGPR	34	46	4	900	7.674	0.184528	3	7.66333	0.117207	3
SFVETLKRGGGPR	34	46	4	10800	7.358	0.262912	3	7.515	0.463802	3
SFVETLKRGGGPR	34	46	3	10	3.112	0	1	3.35267	0.0518545	3
SFVETLKRGGGPR	34	46	3	100	4.815	0	1	5.30033	0.820715	3
SFVETLKRGGGPR	34	46	3	900	8.267	0	1	7.59133	0.0193276	3
SFVETLKRGGGPR	34	46	3	10800	7.188	0	1	7.593	0.123037	3
FVETLKRGGGPRSSEE	35	50	3	10	5.772	0	1	5.60067	0.139064	3
FVETLKRGGGPRSSEE	35	50	3	100	7.104	0	1	7.08867	0.0773103	3
FVETLKRGGGPRSSEE	35	50	3	900	8.233	0	1	8.44333	0.0688251	3
FVETLKRGGGPRSSEE	35	50	3	10800	7.805	0	1	8.24	0.367696	3
SFVETLKRGGGPRSSEE	34	50	4	10	6.024	0.271077	3	5.649	0.245	2
SFVETLKRGGGPRSSEE	34	50	4	100	7.952	0.298021	3	8.209	0.012	2
SFVETLKRGGGPRSSEE	34	50	4	900	9.783	0.146969	3	9.956	0.067	2
SFVETLKRGGGPRSSEE	34	50	4	10800	9.756	0.304553	3	9.942	0.263	2
VETLKRGGGPRSSEE	36	50	3	10	5.743	0.121658	3	5.65633	0.235418	3
VETLKRGGGPRSSEE	36	50	3	100	7.2485	0.253522	3	7.212	0.273768	3
VETLKRGGGPRSSEE	36	50	3	900	8.095	0.208207	3	8.10033	0.148599	3
VETLKRGGGPRSSEE	36	50	3	10800	7.9375	0.329456	3	8.03233	0.220669	3
VETLKRGGGPRSSEEM	36	51	4	10	6.123	0	1	6.103	0	1
VETLKRGGGPRSSEEM	36	51	4	100	7.645	0	1	7.704	0	1
VETLKRGGGPRSSEEM	36	51	4	900	8.424	0	1	8.381	0	1
VETLKRGGGPRSSEEM	36	51	4	10800	8.425	0	1	8.406	0	1
TLKRGGGPRSSEEM	38	51	4	10	5.984	0	1	5.746	0	1
TLKRGGGPRSSEEM	38	51	4	100	6.584	0	1	6.691	0	1
TLKRGGGPRSSEEM	38	51	4	900	6.823	0	1	7.003	0	1
TLKRGGGPRSSEEM	38	51	4	10800	6.438	0	1	6.684	0	1
TLKRGGGPRSSEEMAR	38	53	4	10	6.656	0	1	6.522	0.0551543	3
TLKRGGGPRSSEEMAR	38	53	4	100	8.062	0	1	7.992	0.100409	3
TLKRGGGPRSSEEMAR	38	53	4	900	8.302	0	1	8.66733	0.101352	3
TLKRGGGPRSSEEMAR	38	53	4	10800	8.044	0	1	8.50633	0.14095	3
MARETLGL	51	58	2	10	0.2755	0.0347011	3	0.232	0.0497259	3
MARETLGL	51	58	2	100	0.995	0.0661362	3	0.896667	0.0808552	3
MARETLGL	51	58	2	900	1.291	0.104512	3	1.214	0.0788458	3
MARETLGL	51	58	2	10800	2.556	0.225353	3	2.32567	0.157726	3
GLLRQIITDHRWSNAGEL	57	74	4	10	2.8125	0.117167	3	2.384	0.258801	3
GLLRQIITDHRWSNAGEL	57	74	4	100	3.488	0.103695	3	3.06967	0.102766	3
GLLRQIITDHRWSNAGEL	57	74	4	900	4.765	0.300471	3	4.33033	0.157449	3
GLLRQIITDHRWSNAGEL	57	74	4	10800	6.5465	0.132681	3	6.082	0.308299	3
LRQIITDHRWSNAGEL	59	74	2	10	3.458	0	1	2.32233	0.233817	3
LRQIITDHRWSNAGEL	59	74	2	100	3.984	0	1	3.29033	0.232402	3
LRQIITDHRWSNAGEL	59	74	2	900	4.88	0	1	4.113	0.186676	3
LRQIITDHRWSNAGEL	59	74	2	10800	5.689	0	1	5.05633	0.238059	3
LRQIITDHRWSNAGEL	59	74	3	10	2.589	0.153501	3	2.19267	0.188952	3
LRQIITDHRWSNAGEL	59	74	3	100	3.366	0.148602	3	2.955	0.194866	3
LRQIITDHRWSNAGEL	59	74	3	900	4.2505	0.232293	3	3.915	0.187973	3
LRQIITDHRWSNAGEL	59	74	3	10800	5.255	0.27271	3	4.83567	0.249533	3
LRQIITDHRWSNAGEL	59	74	4	10	3.054	0.129006	3	2.31067	0.292525	3
LRQIITDHRWSNAGEL	59	74	4	100	3.6255	0.145745	3	3.22633	0.136563	3
LRQIITDHRWSNAGEL	59	74	4	900	4.54	0.150235	3	4.10333	0.214281	3
LRQIITDHRWSNAGEL	59	74	4	10800	5.4125	0.273118	3	4.86667	0.252299	3
RQIITDHRWSNAGEL	60	74	3	10	2.685	0.0685857	3	2.24767	0.165064	3
RQIITDHRWSNAGEL	60	74	3	100	3.4745	0.108186	3	3.035	0.223595	3
RQIITDHRWSNAGEL	60	74	3	900	4.2745	0.180037	3	3.84667	0.171288	3
RQIITDHRWSNAGEL	60	74	3	10800	5.2075	0.238825	3	4.81533	0.237734	3
RQIITDHRWSNAGEL	60	74	4	10	2.553	0	1	2.194	0.0947523	3
RQIITDHRWSNAGEL	60	74	4	100	3.453	0	1	2.918	0.113137	3
RQIITDHRWSNAGEL	60	74	4	900	4.323	0	1	3.791	0.108894	3
RQIITDHRWSNAGEL	60	74	4	10800	5.298	0	1	4.694	0.14425	3
RQIITDHRWSNAGEL	60	74	2	10	2.659	0.00163299	3	2.711	0.0127279	3
RQIITDHRWSNAGEL	60	74	2	100	3.6645	0.225761	3	3.27633	0.204118	3
RQIITDHRWSNAGEL	60	74	2	900	4.479	0.249031	3	4.18867	0.239945	3
RQIITDHRWSNAGEL	60	74	2	10800	5.355	0.331498	3	4.98733	0.239473	3
LRQIITDHRWSNAGELME	59	76	4	10	2.579	0	1	0.519	0	1
LRQIITDHRWSNAGELME	59	76	4	100	3.452	0	1	2.526	0	1
LRQIITDHRWSNAGELME	59	76	4	900	4.493	0	1	4.503	0	1
LRQIITDHRWSNAGELME	59	76	4	10800	6.139	0	1	5.396	0	1
IITDHRWSNAGEL	62	74	3	10	2.5795	0.103287	3	2.1995	0.2095	2
IITDHRWSNAGEL	62	74	3	100	3.4055	0.129415	3	2.9945	0.2045	2
IITDHRWSNAGEL	62	74	3	900	4.218	0.179629	3	3.878	0.186	2
IITDHRWSNAGEL	62	74	3	10800	4.9655	0.222495	3	4.592	0.261	2
IITDHRWSNAGEL	62	74	2	10	2.471	0.0832827	3	2.07633	0.168927	3
IITDHRWSNAGEL	62	74	2	100	3.159	0.0898146	3	2.779	0.156489	3
IITDHRWSNAGEL	62	74	2	900	3.9045	0.16779	3	3.61133	0.187162	3
IITDHRWSNAGEL	62	74	2	10800	4.4405	0.0665445	3	4.20633	0.226599	3
DHRWSNAGEL	65	74	3	10	2.76	0	1	2.32	0	1
DHRWSNAGEL	65	74	3	100	3.581	0	1	3.368	0	1
DHRWSNAGEL	65	74	3	900	4.692	0	1	4.053	0	1
DHRWSNAGEL	65	74	3	10800	4.73	0	1	4.485	0	1
IRREGRRMTAAQPSETTVGNM	78	98	3	10	2.835	0	1	3.145	0	1
IRREGRRMTAAQPSETTVGNM	78	98	3	100	6.098	0	1	6.342	0	1
IRREGRRMTAAQPSETTVGNM	78	98	3	900	8.674	0	1	8.856	0	1
IRREGRRMTAAQPSETTVGNM	78	98	3	10800	9.805	0	1	10.349	0	1
RMTAAQPSETTVGN	84	97	2	10	3.42	0	1	3.333	0	1
RMTAAQPSETTVGN	84	97	2	100	6.325	0	1	6.46	0	1
RMTAAQPSETTVGN	84	97	2	900	8.634	0	1	8.492	0	1
RMTAAQPSETTVGN	84	97	2	10800	8.797	0	1	8.897	0	1
MTAAQPSETTVGNM	85	98	2	10	3.341	0	1	3.295	0	1
MTAAQPSETTVGNM	85	98	2	100	7.452	0	1	7.19	0	1
MTAAQPSETTVGNM	85	98	2	900	8.88	0	1	8.375	0	1
MTAAQPSETTVGNM	85	98	2	10800	9.371	0	1	9.173	0	1
RMTAAQPSETTVGNM	84	98	2	10	3.326	0.231885	3	3.23267	0.21015	3
RMTAAQPSETTVGNM	84	98	2	100	6.072	0.150235	3	6.13067	0.210226	3
RMTAAQPSETTVGNM	84	98	2	900	8.237	0.171464	3	8.19567	0.0925863	3
RMTAAQPSETTVGNM	84	98	2	10800	8.75	0.235968	3	8.88033	0.141073	3
MTAAQPSETTVGN	85	97	2	10	3.066	0	1	2.788	0	1
MTAAQPSETTVGN	85	97	2	100	6.465	0	1	6.703	0	1
MTAAQPSETTVGN	85	97	2	900	7.972	0	1	8.238	0	1
MTAAQPSETTVGN	85	97	2	10800	8.026	0	1	8.481	0	1
RMTAAQPSETTVGNMVRR	84	101	3	10	3.617	0.0163299	3	3.57367	0.083284	3
RMTAAQPSETTVGNMVRR	84	101	3	100	6.2975	0.0738929	3	6.17767	0.225581	3
RMTAAQPSETTVGNMVRR	84	101	3	900	8.64	0.258829	3	8.57733	0.0223954	3
RMTAAQPSETTVGNMVRR	84	101	3	10800	9.619	0.281691	3	9.397	0.188023	3
RMTAAQPSETTVGNMVRR	84	101	4	10	3.293	0.165749	3	3.28433	0.138901	3
RMTAAQPSETTVGNMVRR	84	101	4	100	5.9955	0.20045	3	5.91667	0.256744	3
RMTAAQPSETTVGNMVRR	84	101	4	900	8.053	0.199225	3	7.989	0.133973	3
RMTAAQPSETTVGNMVRR	84	101	4	10800	8.69	0.307819	3	8.76833	0.15257	3
AAQPSETTVGN	87	97	2	10	3.783	0	1	3.596	0	1
AAQPSETTVGN	87	97	2	100	6.776	0	1	6.409	0	1
AAQPSETTVGN	87	97	2	900	8.035	0	1	7.425	0	1
AAQPSETTVGN	87	97	2	10800	7.719	0	1	7.526	0	1
RMTAAQPSETTVGNMVR	84	100	3	10	3.522	0	1	3.367	0.0989949	3
RMTAAQPSETTVGNMVR	84	100	3	100	6.242	0	1	6.01767	0.184791	3
RMTAAQPSETTVGNMVR	84	100	3	900	8.051	0	1	7.87	0.0537401	3
RMTAAQPSETTVGNMVR	84	100	3	10800	8.691	0	1	8.516	0.114551	3
AAQPSETTVGNMVR	87	100	2	10	3.158	0	1	3.417	0	1
AAQPSETTVGNMVR	87	100	2	100	5.11	0	1	5.108	0	1
AAQPSETTVGNMVR	87	100	2	900	6.42	0	1	5.885	0	1
AAQPSETTVGNMVR	87	100	2	10800	7.064	0	1	6.808	0	1
MTAAQPSETTVGNMVRR	85	101	3	10	3.331	0.155951	3	3.31233	0.153069	3
MTAAQPSETTVGNMVRR	85	101	3	100	5.9935	0.202899	3	6.051	0.166309	3
MTAAQPSETTVGNMVRR	85	101	3	900	7.7715	0.228211	3	7.812	0.118423	3
MTAAQPSETTVGNMVRR	85	101	3	10800	8.307	0.313535	3	8.42967	0.204975	3
TAAQPSETTVGNMVRR	86	101	3	10	3.781	0	1	3.80367	0.0457262	3
TAAQPSETTVGNMVRR	86	101	3	100	5.719	0	1	5.57	0.0452548	3
TAAQPSETTVGNMVRR	86	101	3	900	7.368	0	1	7.382	0.0905097	3
TAAQPSETTVGNMVRR	86	101	3	10800	7.67	0	1	7.88267	0.167349	3
AQPSETTVGNM	88	98	2	10	4.345	0	1	3.80133	0.0556257	3
AQPSETTVGNM	88	98	2	100	6.005	0	1	5.43833	0.396451	3
AQPSETTVGNM	88	98	2	900	6.682	0	1	6.189	0.236174	3
AQPSETTVGNM	88	98	2	10800	7.158	0	1	6.55333	0.113608	3
AQPSETTVGNMVRR	88	101	3	10	1.602	0	1	1.535	0	1
AQPSETTVGNMVRR	88	101	3	100	2.304	0	1	2.274	0	1
AQPSETTVGNMVRR	88	101	3	900	2.624	0	1	2.594	0	1
AQPSETTVGNMVRR	88	101	3	10800	3.735	0	1	3.595	0	1
AAQPSETTVGNMVRR	87	101	3	10	3.109	0	1	3.16	0.0721249	3
AAQPSETTVGNMVRR	87	101	3	100	5.466	0	1	4.698	0.0537401	3
AAQPSETTVGNMVRR	87	101	3	900	6.123	0	1	6.08	0.0353553	3
AAQPSETTVGNMVRR	87	101	3	10800	6.812	0	1	6.617	0.0169706	3
VLKIIR	102	107	2	10	0.0265	0.00285774	3	0.0333333	0.0115854	3
VLKIIR	102	107	2	100	-0.0125	0.0314351	3	0.0273333	0.00821922	3
VLKIIR	102	107	2	900	0.0235	0.0118392	3	0.0413333	0.00694422	3
VLKIIR	102	107	2	10800	0.033	0.0204124	3	0.0743333	0.0319409	3
LKIIR	103	107	2	10	0.038	0.0122474	3	0.0463333	0.010403	3
LKIIR	103	107	2	100	0.0485	0.00775672	3	0.0466667	0.024608	3
LKIIR	103	107	2	900	0.0465	0.0224537	3	0.0373333	0.0342377	3
LKIIR	103	107	2	10800	0.026	0.0204124	3	0.077	0.0341858	3
VLKIIREE	102	109	3	10	0.091	0	1	0.0973333	0.00659966	3
VLKIIREE	102	109	3	100	0.102	0	1	0.0906667	0.000942809	3
VLKIIREE	102	109	3	900	0.14	0	1	0.115667	0.000471405	3
VLKIIREE	102	109	3	10800	0.293	0	1	0.223	0.00141421	3
VLKIIREE	102	109	2	10	-0.048	0	1	-0.09	0	1
VLKIIREE	102	109	2	100	-0.007	0	1	-0.108	0	1
VLKIIREE	102	109	2	900	-0.097	0	1	-0.08	0	1
VLKIIREE	102	109	2	10800	0.099	0	1	-0.012	0	1
EEYGRLHGRSD	108	118	4	10	2.005	0	1	2.004	0	1
EEYGRLHGRSD	108	118	4	100	2.709	0	1	2.261	0	1
EEYGRLHGRSD	108	118	4	900	3.559	0	1	2.714	0	1
EEYGRLHGRSD	108	118	4	10800	3.766	0	1	3.565	0	1
EEYGRLHGRSDESDQQESL	108	126	3	10	5.355	0	1	4.25867	0.0546829	3
EEYGRLHGRSDESDQQESL	108	126	3	100	5.574	0	1	5.407	0.0183848	3
EEYGRLHGRSDESDQQESL	108	126	3	900	6.213	0	1	5.947	0.00989949	3
EEYGRLHGRSDESDQQESL	108	126	3	10800	6.252	0	1	6.46133	0.00659966	3
EEYGRLHGRSDESDQQESLHKL	108	129	5	10	6.5235	0.0444991	3	4.847	0.430633	3
EEYGRLHGRSDESDQQESLHKL	108	129	5	100	6.896	0.314351	3	6.37467	0.317211	3
EEYGRLHGRSDESDQQESLHKL	108	129	5	900	7.5315	0.330273	3	7.21533	0.269991	3
EEYGRLHGRSDESDQQESLHKL	108	129	5	10800	7.8545	0.416005	3	7.74767	0.34728	3
YGRLHGRSDESDQQESLHK	110	128	5	10	6.737	0	1	5.518	0	1
YGRLHGRSDESDQQESLHK	110	128	5	100	6.836	0	1	6.749	0	1
YGRLHGRSDESDQQESLHK	110	128	5	900	7.345	0	1	7.276	0	1
YGRLHGRSDESDQQESLHK	110	128	5	10800	7.009	0	1	7.378	0	1
SDESDQQESLH	117	127	2	10	6.11	0	1	5.333	0.135765	3
SDESDQQESLH	117	127	2	100	6.319	0	1	5.999	0.118794	3
SDESDQQESLH	117	127	2	900	6.346	0	1	6.32433	0.0895669	3
SDESDQQESLH	117	127	2	10800	6.787	0	1	6.233	0.124451	3
SDESDQQESLHKL	117	129	2	10	6.955	0	1	5.043	0.282843	3
SDESDQQESLHKL	117	129	2	100	7.164	0	1	6.526	0.230517	3
SDESDQQESLHKL	117	129	2	900	7.196	0	1	7.05233	0.12068	3
SDESDQQESLHKL	117	129	2	10800	7.102	0	1	6.95667	0.160749	3
HKLLTSGGLNED	127	138	2	10	6.207	0	1	4.508	0.0763675	3
HKLLTSGGLNED	127	138	2	100	6.03	0	1	5.47667	0.150849	3
HKLLTSGGLNED	127	138	2	900	5.993	0	1	5.89667	0.109837	3
HKLLTSGGLNED	127	138	2	10800	5.643	0	1	5.798	0.0933381	3
HKLLTSGGLNED	127	138	3	10	6.4795	0.116351	3	4.702	0.302096	3
HKLLTSGGLNED	127	138	3	100	6.1885	0.0738929	3	5.77833	0.233839	3
HKLLTSGGLNED	127	138	3	900	6.2575	0.0845074	3	6.232	0.181754	3
HKLLTSGGLNED	127	138	3	10800	5.983	0.22617	3	6.13467	0.156035	3
HKLLTSGGLNEDFSF	127	141	3	10	6.821	0.0269444	3	5.04033	0.381353	3
HKLLTSGGLNEDFSF	127	141	3	100	6.9525	0.0681775	3	6.381	0.353045	3
HKLLTSGGLNEDFSF	127	141	3	900	6.8085	0.10247	3	6.82233	0.215007	3
HKLLTSGGLNEDFSF	127	141	3	10800	6.4465	0.233926	3	6.58	0.176897	3
HKLLTSGGLNEDFSF	127	141	2	10	6.9355	0.238009	3	5.03533	0.625157	3
HKLLTSGGLNEDFSF	127	141	2	100	6.9275	0.223312	3	6.62133	0.39763	3
HKLLTSGGLNEDFSF	127	141	2	900	6.9085	0.330273	3	6.808	0.236035	3
HKLLTSGGLNEDFSF	127	141	2	10800	6.686	0.353543	3	6.68667	0.335214	3
LTSGGLNED	130	138	1	10	4.709	0	1	4.69033	0.0612826	3
LTSGGLNED	130	138	1	100	4.798	0	1	4.746	0.0608112	3
LTSGGLNED	130	138	1	900	4.792	0	1	4.778	0.019799	3
LTSGGLNED	130	138	1	10800	4.755	0	1	4.71367	0.041955	3
QSNIIEA	147	153	1	10	-0.062	0	1	-0.0365	0.0215	2
QSNIIEA	147	153	1	100	0.062	0	1	0.158	0.093	2
QSNIIEA	147	153	1	900	0.498	0	1	0.548	0.09	2
QSNIIEA	147	153	1	10800	1.066	0	1	1.0765	0.0615	2
QSNIIEAINELL	147	158	2	10	0.008	0	1	0.025	0	1
QSNIIEAINELL	147	158	2	100	0.37	0	1	0.123	0	1
QSNIIEAINELL	147	158	2	900	1.232	0	1	0.986	0	1
QSNIIEAINELL	147	158	2	10800	3.495	0	1	2.93	0	1
NIIEAINELL	149	158	2	10	0.434	0	1	0.31	0	1
NIIEAINELL	149	158	2	100	0.158	0	1	0.338	0	1
NIIEAINELL	149	158	2	900	1.203	0	1	0.974	0	1
NIIEAINELL	149	158	2	10800	3.069	0	1	2.728	0	1
IIEAINELL	150	158	2	10	0.19	0	1	1.106	0	1
IIEAINELL	150	158	2	100	0.426	0	1	0.292	0	1
IIEAINELL	150	158	2	900	1.238	0	1	1.056	0	1
IIEAINELL	150	158	2	10800	3.045	0	1	2.575	0	1
LVELEGTME	158	166	1	10	2.99	0	1	3.027	0	1
LVELEGTME	158	166	1	100	3.515	0	1	3.551	0	1
LVELEGTME	158	166	1	900	3.961	0	1	4.154	0	1
LVELEGTME	158	166	1	10800	4.727	0	1	4.873	0	1
LVELEGTMENIAAQA	158	172	2	10	4.528	0	1	3.977	0	1
LVELEGTMENIAAQA	158	172	2	100	5.467	0	1	4.92	0	1
LVELEGTMENIAAQA	158	172	2	900	7.454	0	1	7.678	0	1
LVELEGTMENIAAQA	158	172	2	10800	9.84	0	1	9.706	0	1
LLVELEGTMENIAAQALEHIHSNE	157	180	3	10	6.214	0.259646	3	5.9385	0.2575	2
LLVELEGTMENIAAQALEHIHSNE	157	180	3	100	8.3815	0.337621	3	8.017	0.307	2
LLVELEGTMENIAAQALEHIHSNE	157	180	3	900	11.7065	0.460912	3	11.104	0.421	2
LLVELEGTMENIAAQALEHIHSNE	157	180	3	10800	14.8815	0.5197	3	14.454	0.55	2
LVELEGTMENIAAQALEHIHSN	158	179	3	10	5.676	0	1	5.32667	0.215903	3
LVELEGTMENIAAQALEHIHSN	158	179	3	100	7.925	0	1	7.206	0.294156	3
LVELEGTMENIAAQALEHIHSN	158	179	3	900	10.67	0	1	9.79133	0.259272	3
LVELEGTMENIAAQALEHIHSN	158	179	3	10800	13.185	0	1	12.3603	0.0457262	3
LVELEGTMENIAAQALEHIHSNE	158	180	2	10	6.116	0	1	5.347	0	1
LVELEGTMENIAAQALEHIHSNE	158	180	2	100	7.633	0	1	7.117	0	1
LVELEGTMENIAAQALEHIHSNE	158	180	2	900	10.622	0	1	10.155	0	1
LVELEGTMENIAAQALEHIHSNE	158	180	2	10800	13.158	0	1	12.706	0	1
LVELEGTMENIAAQALEHIHSNE	158	180	3	10	5.8125	0.289448	3	5.36267	0.242342	3
LVELEGTMENIAAQALEHIHSNE	158	180	3	100	7.6265	0.386611	3	7.348	0.244279	3
LVELEGTMENIAAQALEHIHSNE	158	180	3	900	10.484	0.341296	3	9.86067	0.343373	3
LVELEGTMENIAAQALEHIHSNE	158	180	3	10800	12.947	0.51031	3	12.529	0.412236	3
LVELEGTMENIAAQALEHIHSNE	158	180	4	10	5.6565	0.199633	3	5.28333	0.207432	3
LVELEGTMENIAAQALEHIHSNE	158	180	4	100	7.5625	0.352318	3	7.191	0.319407	3
LVELEGTMENIAAQALEHIHSNE	158	180	4	900	10.339	0.322516	3	9.60733	0.402686	3
LVELEGTMENIAAQALEHIHSNE	158	180	4	10800	12.826	0.334764	3	12.302	0.394374	3
VELEGTMENIAAQALEHIHSNE	159	180	3	10	5.612	0.287407	3	5.23767	0.219521	3
VELEGTMENIAAQALEHIHSNE	159	180	3	100	7.5085	0.367015	3	7.15767	0.231099	3
VELEGTMENIAAQALEHIHSNE	159	180	3	900	10.259	0.30537	3	9.648	0.214234	3
VELEGTMENIAAQALEHIHSNE	159	180	3	10800	12.6425	0.339254	3	11.9283	0.456871	3
VELEGTMENIAAQALEHIHSNE	159	180	4	10	5.28	0	1	4.977	0	1
VELEGTMENIAAQALEHIHSNE	159	180	4	100	7.15	0	1	6.577	0	1
VELEGTMENIAAQALEHIHSNE	159	180	4	900	9.936	0	1	9.378	0	1
VELEGTMENIAAQALEHIHSNE	159	180	4	10800	12.195	0	1	11.358	0	1
LVELEGTMENIAAQALEHIHSNEVI	158	182	3	10	5.433	0	1	5.264	0.0325269	3
LVELEGTMENIAAQALEHIHSNEVI	158	182	3	100	7.273	0	1	7.24	0.13435	3
LVELEGTMENIAAQALEHIHSNEVI	158	182	3	900	9.993	0	1	9.71	0.0480833	3
LVELEGTMENIAAQALEHIHSNEVI	158	182	3	10800	12.768	0	1	12.3393	0.159335	3
VELEGTMENIAAQALEHIHSNEVI	159	182	3	10	6.15	0	1	5.35233	0.0872098	3
VELEGTMENIAAQALEHIHSNEVI	159	182	3	100	7.27	0	1	7.28267	0.239473	3
VELEGTMENIAAQALEHIHSNEVI	159	182	3	900	10.159	0	1	10.275	0.162635	3
VELEGTMENIAAQALEHIHSNEVI	159	182	3	10800	13.221	0	1	13.1797	0.752833	3
IAAQALEHIHSNE	168	180	3	10	2.052	0	1	1.276	0	1
IAAQALEHIHSNE	168	180	3	100	2.239	0	1	2.011	0	1
IAAQALEHIHSNE	168	180	3	900	3.566	0	1	2.945	0	1
IAAQALEHIHSNE	168	180	3	10800	5.196	0	1	4.804	0	1
NIAAQALEHIHSNEVI	167	182	3	10	1.4	0	1	1.098	0	1
NIAAQALEHIHSNEVI	167	182	3	100	2.603	0	1	2.171	0	1
NIAAQALEHIHSNEVI	167	182	3	900	5.183	0	1	3.653	0	1
NIAAQALEHIHSNEVI	167	182	3	10800	7.439	0	1	5.989	0	1
QALEHIHSNE	171	180	3	10	0.993	0	1	0.841	0	1
QALEHIHSNE	171	180	3	100	1.507	0	1	1.325	0	1
QALEHIHSNE	171	180	3	900	2.001	0	1	1.824	0	1
QALEHIHSNE	171	180	3	10800	2.406	0	1	2.169	0	1
EVIM	180	183	1	10	0.0055	0.00530723	3	0.00233333	0.0367454	3
EVIM	180	183	1	100	-0.006	0.0146969	3	-0.04	0.0219241	3
EVIM	180	183	1	900	-0.023	0.0375588	3	-0.01	0.0620322	3
EVIM	180	183	1	10800	0.001	0.0465403	3	-0.0436667	0.0280515	3
EVIMTIG	180	186	1	10	0.302	0	1	0.218	0	1
EVIMTIG	180	186	1	100	0.432	0	1	0.267	0	1
EVIMTIG	180	186	1	900	0.356	0	1	0.379	0	1
EVIMTIG	180	186	1	10800	0.578	0	1	0.509	0	1
VIMTIGF	181	187	1	10	0.586	0.0832827	3	0.653	0.0502593	3
VIMTIGF	181	187	1	100	0.651	0.143703	3	0.719	0.0396316	3
VIMTIGF	181	187	1	900	1.036	0.147786	3	0.646	0.0974098	3
VIMTIGF	181	187	1	10800	0.818	0.0163299	3	1.01333	0.0913832	3
TIGFSR	184	189	2	10	1.7255	0.0191877	3	1.69267	0.0318469	3
TIGFSR	184	189	2	100	1.9555	0.0322516	3	1.91467	0.0500755	3
TIGFSR	184	189	2	900	2.428	0.0342929	3	2.38767	0.0387327	3
TIGFSR	184	189	2	10800	2.5735	0.0755259	3	2.56333	0.0438279	3
MTIGFSR	183	189	2	10	1.605	0	1	1.66033	0.00754247	3
MTIGFSR	183	189	2	100	1.858	0	1	1.84933	0.0207418	3
MTIGFSR	183	189	2	900	2.466	0	1	2.33333	0.00188562	3
MTIGFSR	183	189	2	10800	2.649	0	1	2.60433	0.00754247	3
FLKEAARKRKFHVIVA	194	209	5	10	1.774	0	1	1.64333	0.00471405	3
FLKEAARKRKFHVIVA	194	209	5	100	2.211	0	1	2.125	0.0183848	3
FLKEAARKRKFHVIVA	194	209	5	900	2.502	0	1	2.51433	0.00377124	3
FLKEAARKRKFHVIVA	194	209	5	10800	2.614	0	1	2.68433	0.0744819	3
FLKEAARKRKFHVIVA	194	209	4	10	1.936	0	1	1.77533	0.0853242	3
FLKEAARKRKFHVIVA	194	209	4	100	2.534	0	1	2.29567	0.128222	3
FLKEAARKRKFHVIVA	194	209	4	900	2.996	0	1	2.65667	0.125394	3
FLKEAARKRKFHVIVA	194	209	4	10800	3.3	0	1	2.888	0.137179	3
FLKEAARKRKFHVIVAE	194	210	4	10	2.157	0	1	1.713	0	1
FLKEAARKRKFHVIVAE	194	210	4	100	2.489	0	1	1.531	0	1
FLKEAARKRKFHVIVAE	194	210	4	900	2.621	0	1	2.918	0	1
FLKEAARKRKFHVIVAE	194	210	4	10800	2.493	0	1	2.484	0	1
LKEAARKRKFHVIVAE	195	210	4	10	1.138	0	1	1.024	0	1
LKEAARKRKFHVIVAE	195	210	4	100	1.511	0	1	1.465	0	1
LKEAARKRKFHVIVAE	195	210	4	900	2.243	0	1	1.772	0	1
LKEAARKRKFHVIVAE	195	210	4	10800	1.823	0	1	1.976	0	1
LKEAARKRKFHVIVA	195	209	4	10	1.501	0	1	1.328	0	1
LKEAARKRKFHVIVA	195	209	4	100	1.896	0	1	1.852	0	1
LKEAARKRKFHVIVA	195	209	4	900	2.1	0	1	2.851	0	1
LKEAARKRKFHVIVA	195	209	4	10800	2.145	0	1	2.098	0	1
LKEAARKRKFHVIVA	195	209	3	10	1.39	0	1	1.304	0	1
LKEAARKRKFHVIVA	195	209	3	100	1.941	0	1	2.044	0	1
LKEAARKRKFHVIVA	195	209	3	900	2.488	0	1	2.441	0	1
LKEAARKRKFHVIVA	195	209	3	10800	2.216	0	1	2.156	0	1
AARKRKFHVIVA	198	209	2	10	0.973	0	1	0.747	0	1
AARKRKFHVIVA	198	209	2	100	1.312	0	1	1.291	0	1
AARKRKFHVIVA	198	209	2	900	1.448	0	1	1.484	0	1
AARKRKFHVIVA	198	209	2	10800	1.434	0	1	1.251	0	1
AARKRKFHVIVA	198	209	4	10	1.0525	0.0461321	3	0.969	0.107694	3
AARKRKFHVIVA	198	209	4	100	1.455	0.11431	3	1.38467	0.109959	3
AARKRKFHVIVA	198	209	4	900	1.6765	0.155543	3	1.61967	0.0957822	3
AARKRKFHVIVA	198	209	4	10800	1.683	0.19351	3	1.63567	0.178502	3
ARKRKFHVIVAE	199	210	3	10	0.365	0	1	0.446	0.147078	3
ARKRKFHVIVAE	199	210	3	100	0.667	0	1	0.774	0.0806102	3
ARKRKFHVIVAE	199	210	3	900	0.848	0	1	1.03467	0.0980521	3
ARKRKFHVIVAE	199	210	3	10800	0.825	0	1	0.972667	0.188562	3
AARKRKFHVIVAE	198	210	4	10	1.049	0.0832827	3	1.016	0.177496	3
AARKRKFHVIVAE	198	210	4	100	1.626	0.119209	3	1.443	0.123161	3
AARKRKFHVIVAE	198	210	4	900	1.8435	0.168607	3	1.67933	0.176114	3
AARKRKFHVIVAE	198	210	4	10800	1.856	0.241683	3	1.72233	0.256063	3
AARKRKFHVIVAE	198	210	3	10	1.137	0	1	0.934667	0.0414836	3
AARKRKFHVIVAE	198	210	3	100	1.281	0	1	1.34533	0.0235702	3
AARKRKFHVIVAE	198	210	3	900	1.501	0	1	1.59033	0.0136707	3
AARKRKFHVIVAE	198	210	3	10800	1.548	0	1	1.60167	0.122094	3
VIVAE	206	210	1	10	0.063	0	1	0.0473333	0.00612826	3
VIVAE	206	210	1	100	0.077	0	1	0.044	0.00565685	3
VIVAE	206	210	1	900	0.111	0	1	0.0476667	0.0136707	3
VIVAE	206	210	1	10800	0.147	0	1	0.0693333	0.0131993	3
FLKEAARKRKFHVIVAECAPFCQGHEMAVNL	194	224	6	10	2.701	0	1	2.667	0	1
FLKEAARKRKFHVIVAECAPFCQGHEMAVNL	194	224	6	100	3.118	0	1	3.056	0	1
FLKEAARKRKFHVIVAECAPFCQGHEMAVNL	194	224	6	900	3.587	0	1	3.598	0	1
FLKEAARKRKFHVIVAECAPFCQGHEMAVNL	194	224	6	10800	4.644	0	1	4.494	0	1
ECAPFCQGH	210	218	2	10	1.667	0	1	1.584	0.00565685	3
ECAPFCQGH	210	218	2	100	1.753	0	1	1.76167	0.0810816	3
ECAPFCQGH	210	218	2	900	2.231	0	1	2.42633	0.173477	3
ECAPFCQGH	210	218	2	10800	2.941	0	1	3.02833	0.0405408	3
ECAPFCQGHEM	210	220	2	10	1.6385	0.0232702	3	1.48867	0.149703	3
ECAPFCQGHEM	210	220	2	100	1.8825	0.108186	3	1.704	0.140501	3
ECAPFCQGHEM	210	220	2	900	2.485	0.182079	3	2.27133	0.207444	3
ECAPFCQGHEM	210	220	2	10800	3.1495	0.20045	3	3.00133	0.243203	3
CAPFCQGHEM	211	220	2	10	1.671	0.204941	3	1.8195	0.1265	2
CAPFCQGHEM	211	220	2	100	1.888	0.211473	3	1.79	0.075	2
CAPFCQGHEM	211	220	2	900	2.787	0.25638	3	2.5665	0.4675	2
CAPFCQGHEM	211	220	2	10800	3.556	0.0187794	3	4.304	0.893	2
AECAPFCQGHEMAVNL	209	224	2	10	1.746	0	1	1.751	0	1
AECAPFCQGHEMAVNL	209	224	2	100	1.855	0	1	1.791	0	1
AECAPFCQGHEMAVNL	209	224	2	900	2.08	0	1	2.051	0	1
AECAPFCQGHEMAVNL	209	224	2	10800	3.199	0	1	3.087	0	1
ECAPFCQGHEMAVNL	210	224	2	10	1.7255	0.0698105	3	1.69833	0.0968309	3
ECAPFCQGHEMAVNL	210	224	2	100	2.036	0.20739	3	1.886	0.136916	3
ECAPFCQGHEMAVNL	210	224	2	900	2.598	0.315168	3	2.407	0.213995	3
ECAPFCQGHEMAVNL	210	224	2	10800	3.652	0.418046	3	3.42333	0.354059	3
ECAPFCQGHEMAVNL	210	224	3	10	1.71	0.0424578	3	1.901	0.123061	3
ECAPFCQGHEMAVNL	210	224	3	100	2.0725	0.208615	3	2.05367	0.163267	3
ECAPFCQGHEMAVNL	210	224	3	900	2.6125	0.322924	3	2.585	0.28405	3
ECAPFCQGHEMAVNL	210	224	3	10800	3.618	0.395184	3	3.64333	0.377279	3
LSKAGIETTVM	224	234	2	10	1.5315	0.109002	3	1.342	0.087	2
LSKAGIETTVM	224	234	2	100	2.4065	0.188202	3	2.2345	0.1085	2
LSKAGIETTVM	224	234	2	900	2.9165	0.240458	3	2.7785	0.1885	2
LSKAGIETTVM	224	234	2	10800	3.6705	0.325374	3	3.509	0.353	2
SKAGIETTVM	225	234	1	10	1.351	0	1	1.263	0	1
SKAGIETTVM	225	234	1	100	2.192	0	1	2.295	0	1
SKAGIETTVM	225	234	1	900	2.488	0	1	2.406	0	1
SKAGIETTVM	225	234	1	10800	3.104	0	1	2.892	0	1
SKAGIETTVMTD	225	236	2	10	1.6945	0.0885899	3	1.56133	0.118716	3
SKAGIETTVMTD	225	236	2	100	2.5665	0.180037	3	2.41767	0.134329	3
SKAGIETTVMTD	225	236	2	900	3.0675	0.274751	3	2.882	0.180496	3
SKAGIETTVMTD	225	236	2	10800	4.3685	0.420087	3	4.02933	0.353305	3
LSKAGIETTVMTD	224	236	2	10	1.6795	0.107369	3	1.526	0.147262	3
LSKAGIETTVMTD	224	236	2	100	2.7065	0.221679	3	2.55633	0.156037	3
LSKAGIETTVMTD	224	236	2	900	3.4355	0.370281	3	3.114	0.165628	3
LSKAGIETTVMTD	224	236	2	10800	4.845	0.54542	3	4.46833	0.445197	3
GIETTVMTD	228	236	1	10	0.7045	0.217596	3	0.639333	0.18576	3
GIETTVMTD	228	236	1	100	0.9105	0.228211	3	0.940667	0.203034	3
GIETTVMTD	228	236	1	900	1.222	0.287407	3	1.11267	0.265511	3
GIETTVMTD	228	236	1	10800	2.258	0.502145	3	1.97333	0.443468	3
SKAGIETTVMTDAAI	225	239	2	10	1.368	0	1	2.453	0	1
SKAGIETTVMTDAAI	225	239	2	100	2.113	0	1	1.905	0	1
SKAGIETTVMTDAAI	225	239	2	900	2.39	0	1	2.74	0	1
SKAGIETTVMTDAAI	225	239	2	10800	4.328	0	1	3.979	0	1
TTVMTD	231	236	1	10	0.1925	0.0649115	3	0.148667	0.0330084	3
TTVMTD	231	236	1	100	0.2745	0.0836909	3	0.200333	0.0551745	3
TTVMTD	231	236	1	900	0.531	0.146153	3	0.42	0.0976149	3
TTVMTD	231	236	1	10800	1.31	0.300471	3	1.03033	0.173329	3
TDAAIF	235	240	1	10	-0.1	0	1	0.051	0	1
TDAAIF	235	240	1	100	0.241	0	1	0.094	0	1
TDAAIF	235	240	1	900	0.375	0	1	0.102	0	1
TDAAIF	235	240	1	10800	0.774	0	1	0.641	0	1
AAIF	237	240	1	10	0.0515	0.0167382	3	0.049	0.0255734	3
AAIF	237	240	1	100	0.067	0.0253114	3	0.058	0.0225536	3
AAIF	237	240	1	900	0.09	0.0351094	3	0.0623333	0.014522	3
AAIF	237	240	1	10800	0.1645	0.0567465	3	0.123	0.039598	3
SKAGIETTVMTDAAIFAVMSRVNKVIIGTKTIL	225	257	5	10	2.766	0	1	2.617	0.0692965	3
SKAGIETTVMTDAAIFAVMSRVNKVIIGTKTIL	225	257	5	100	3.726	0	1	3.754	0.066468	3
SKAGIETTVMTDAAIFAVMSRVNKVIIGTKTIL	225	257	5	900	4.4	0	1	4.22767	0.0122565	3
SKAGIETTVMTDAAIFAVMSRVNKVIIGTKTIL	225	257	5	10800	7.353	0	1	7.16367	0.361096	3
AVMSRVNKVIIGTKTIL	241	257	2	10	1.393	0	1	1.855	0	1
AVMSRVNKVIIGTKTIL	241	257	2	100	1.788	0	1	1.831	0	1
AVMSRVNKVIIGTKTIL	241	257	2	900	2.026	0	1	1.934	0	1
AVMSRVNKVIIGTKTIL	241	257	2	10800	3.214	0	1	3.027	0	1
AVMSRVNKVIIGTKTIL	241	257	3	10	1.26	0	1	1.069	0	1
AVMSRVNKVIIGTKTIL	241	257	3	100	1.662	0	1	1.422	0	1
AVMSRVNKVIIGTKTIL	241	257	3	900	1.621	0	1	1.596	0	1
AVMSRVNKVIIGTKTIL	241	257	3	10800	2.802	0	1	2.493	0	1
SRVNKVIIGTK	244	254	3	10	1.541	0.0743012	3	1.45733	0.0414756	3
SRVNKVIIGTK	244	254	3	100	1.8705	0.104103	3	1.82267	0.0415077	3
SRVNKVIIGTK	244	254	3	900	2.0475	0.117984	3	1.91767	0.076251	3
SRVNKVIIGTK	244	254	3	10800	2.682	0.217188	3	2.50133	0.178595	3
SRVNKVIIGTK	244	254	4	10	1.5055	0.0967548	3	1.48933	0.0798178	3
SRVNKVIIGTK	244	254	4	100	1.809	0.0498063	3	1.827	0.0620537	3
SRVNKVIIGTK	244	254	4	900	1.983	0.134722	3	1.91267	0.0922689	3
SRVNKVIIGTK	244	254	4	10800	2.7295	0.254339	3	2.46133	0.226018	3
VNKVIIGTK	246	254	3	10	1.4315	0.0420496	3	1.388	0.0328735	3
VNKVIIGTK	246	254	3	100	1.8905	0.0518475	3	1.86367	0.0217613	3
VNKVIIGTK	246	254	3	900	2.09	0.0938971	3	2.04533	0.0261449	3
VNKVIIGTK	246	254	3	10800	2.5185	0.161258	3	2.451	0.0955406	3
VNKVIIGTK	246	254	2	10	1.4635	0.0747094	3	1.36867	0.0668049	3
VNKVIIGTK	246	254	2	100	1.895	0.0555218	3	1.83867	0.0457991	3
VNKVIIGTK	246	254	2	900	2.001	0.0457238	3	2.043	0.0604207	3
VNKVIIGTK	246	254	2	10800	2.4695	0.157992	3	2.39167	0.0994731	3
SRVNKVIIGTKTIL	244	257	4	10	1.2715	0.067361	3	1.27167	0.116219	3
SRVNKVIIGTKTIL	244	257	4	100	1.6545	0.120433	3	1.55467	0.100745	3
SRVNKVIIGTKTIL	244	257	4	900	1.9035	0.20045	3	1.72833	0.235346	3
SRVNKVIIGTKTIL	244	257	4	10800	3.2035	0.446215	3	2.796	0.339343	3
SRVNKVIIGTKTIL	244	257	3	10	1.356	0.00489898	3	1.38733	0.0637303	3
SRVNKVIIGTKTIL	244	257	3	100	1.746	0.0832827	3	1.773	0.176403	3
SRVNKVIIGTKTIL	244	257	3	900	2.003	0.169831	3	1.90667	0.102844	3
SRVNKVIIGTKTIL	244	257	3	10800	3.342	0.438459	3	3.04967	0.285856	3
VIIGTK	249	254	2	10	1.169	0	1	1.188	0.0480833	3
VIIGTK	249	254	2	100	1.588	0	1	1.493	0.019799	3
VIIGTK	249	254	2	900	1.716	0	1	1.59167	0.0263987	3
VIIGTK	249	254	2	10800	2.167	0	1	2.02267	0.041955	3
AVMSRVNKVIIGTKTILANGAL	241	262	4	10	1.971	0	1	2.021	0.106066	3
AVMSRVNKVIIGTKTILANGAL	241	262	4	100	2.601	0	1	2.52033	0.088624	3
AVMSRVNKVIIGTKTILANGAL	241	262	4	900	3.532	0	1	3.224	0.101823	3
AVMSRVNKVIIGTKTILANGAL	241	262	4	10800	5.904	0	1	4.95	0.354968	3
VNKVIIGTKTIL	246	257	3	10	1.2425	0.0134722	3	1.26033	0.0779501	3
VNKVIIGTKTIL	246	257	3	100	1.5975	0.0469486	3	1.55567	0.0253026	3
VNKVIIGTKTIL	246	257	3	900	1.839	0.155134	3	1.766	0.0613569	3
VNKVIIGTKTIL	246	257	3	10800	2.896	0.240866	3	2.69433	0.156653	3
KVIIGTKTIL	248	257	3	10	1.164	0	1	1.157	0	1
KVIIGTKTIL	248	257	3	100	1.391	0	1	1.413	0	1
KVIIGTKTIL	248	257	3	900	1.618	0	1	1.635	0	1
KVIIGTKTIL	248	257	3	10800	2.43	0	1	2.385	0	1
SRVNKVIIGTKTILANGAL	244	262	3	10	1.62	0	1	1.583	0	1
SRVNKVIIGTKTILANGAL	244	262	3	100	1.991	0	1	2.024	0	1
SRVNKVIIGTKTILANGAL	244	262	3	900	2.602	0	1	2.407	0	1
SRVNKVIIGTKTILANGAL	244	262	3	10800	4.039	0	1	3.967	0	1
SRVNKVIIGTKTILANGAL	244	262	4	10	1.885	0	1	1.612	0	1
SRVNKVIIGTKTILANGAL	244	262	4	100	2.078	0	1	2.079	0	1
SRVNKVIIGTKTILANGAL	244	262	4	900	2.785	0	1	2.574	0	1
SRVNKVIIGTKTILANGAL	244	262	4	10800	4.474	0	1	4.049	0	1
VNKVIIGTKTILANGALR	246	263	4	10	2.093	0	1	2.26667	0.187619	3
VNKVIIGTKTILANGALR	246	263	4	100	2.723	0	1	2.87333	0.0669394	3
VNKVIIGTKTILANGALR	246	263	4	900	3.434	0	1	2.843	0.131522	3
VNKVIIGTKTILANGALR	246	263	4	10800	5.146	0	1	4.328	0.264458	3
VNKVIIGTKTILANGAL	246	262	3	10	1.488	0.0889981	3	1.47567	0.0991038	3
VNKVIIGTKTILANGAL	246	262	3	100	2	0.134722	3	1.85533	0.114788	3
VNKVIIGTKTILANGAL	246	262	3	900	2.714	0.257196	3	2.42967	0.167683	3
VNKVIIGTKTILANGAL	246	262	3	10800	4.3	0.353543	3	4.083	0.392043	3
KVIIGTKTILANGAL	248	262	2	10	1.145	0	1	1.182	0	1
KVIIGTKTILANGAL	248	262	2	100	1.503	0	1	1.439	0	1
KVIIGTKTILANGAL	248	262	2	900	1.921	0	1	1.679	0	1
KVIIGTKTILANGAL	248	262	2	10800	3.379	0	1	3.111	0	1
KVIIGTKTILANGAL	248	262	3	10	1.217	0.0179629	3	1.15033	0.0397436	3
KVIIGTKTILANGAL	248	262	3	100	1.66	0.109411	3	1.441	0.0229056	3
KVIIGTKTILANGAL	248	262	3	900	2.369	0.27026	3	2.00833	0.159571	3
KVIIGTKTILANGAL	248	262	3	10800	3.734	0.246582	3	3.41767	0.339736	3
AVMSRVNKVIIGTKTILANGALRAVTGTHTL	241	271	5	10	2.995	0.115126	3	2.932	0.113	2
AVMSRVNKVIIGTKTILANGALRAVTGTHTL	241	271	5	100	4.31	0.231885	3	4.129	0.274	2
AVMSRVNKVIIGTKTILANGALRAVTGTHTL	241	271	5	900	5.7265	0.291898	3	5.4745	0.2705	2
AVMSRVNKVIIGTKTILANGALRAVTGTHTL	241	271	5	10800	7.7235	0.580121	3	7.002	0.458	2
AVMSRVNKVIIGTKTILANGALRAVTGTHTL	241	271	4	10	3.146	0.0187794	3	3.091	0.004	2
AVMSRVNKVIIGTKTILANGALRAVTGTHTL	241	271	4	100	4.53	0.127373	3	4.469	0.267	2
AVMSRVNKVIIGTKTILANGALRAVTGTHTL	241	271	4	900	6.0085	0.113901	3	5.691	0.215	2
AVMSRVNKVIIGTKTILANGALRAVTGTHTL	241	271	4	10800	7.906	0.626253	3	7.336	0.353	2
SRVNKVIIGTKTILANGALRAVTGTHTL	244	271	4	10	2.8105	0.0910394	3	2.73867	0.103077	3
SRVNKVIIGTKTILANGALRAVTGTHTL	244	271	4	100	4.232	0.356809	3	3.93267	0.166738	3
SRVNKVIIGTKTILANGALRAVTGTHTL	244	271	4	900	5.5025	0.318025	3	5.329	0.324716	3
SRVNKVIIGTKTILANGALRAVTGTHTL	244	271	4	10800	6.876	0.308636	3	6.692	0.450957	3
SRVNKVIIGTKTILANGALRAVTGTHTL	244	271	5	10	2.8125	0.113085	3	2.77133	0.132329	3
SRVNKVIIGTKTILANGALRAVTGTHTL	244	271	5	100	4.048	0.130639	3	3.95867	0.194426	3
SRVNKVIIGTKTILANGALRAVTGTHTL	244	271	5	900	5.3725	0.207798	3	5.23133	0.279972	3
SRVNKVIIGTKTILANGALRAVTGTHTL	244	271	5	10800	6.902	0.338846	3	6.687	0.513518	3
TILANGAL	255	262	1	10	0.181	0.0440908	3	0.161	0.0184572	3
TILANGAL	255	262	1	100	0.32	0.0465403	3	0.199667	0.032887	3
TILANGAL	255	262	1	900	0.4885	0.064095	3	0.344667	0.0611465	3
TILANGAL	255	262	1	10800	0.687	0.0253114	3	0.687	0.100899	3
VNKVIIGTKTILANGALRAVTGTHTL	246	271	5	10	2.635	0.0759342	3	2.56667	0.123616	3
VNKVIIGTKTILANGALRAVTGTHTL	246	271	5	100	3.9035	0.210248	3	3.721	0.216713	3
VNKVIIGTKTILANGALRAVTGTHTL	246	271	5	900	5.349	0.308636	3	5.04233	0.237376	3
VNKVIIGTKTILANGALRAVTGTHTL	246	271	5	10800	6.764	0.347011	3	6.60233	0.483532	3
VNKVIIGTKTILANGALRAVTGTHTL	246	271	3	10	2.722	0	1	2.537	0.0551181	3
VNKVIIGTKTILANGALRAVTGTHTL	246	271	3	100	3.881	0	1	3.59433	0.0857956	3
VNKVIIGTKTILANGALRAVTGTHTL	246	271	3	900	5.455	0	1	4.91567	0.11666	3
VNKVIIGTKTILANGALRAVTGTHTL	246	271	3	10800	7.332	0	1	6.32867	0.34888	3
VNKVIIGTKTILANGALRAVTGTHTL	246	271	4	10	2.6645	0.0992043	3	2.61	0.106686	3
VNKVIIGTKTILANGALRAVTGTHTL	246	271	4	100	3.9975	0.250256	3	3.87333	0.245379	3
VNKVIIGTKTILANGALRAVTGTHTL	246	271	4	900	5.4605	0.348236	3	5.32333	0.298334	3
VNKVIIGTKTILANGALRAVTGTHTL	246	271	4	10800	7.0385	0.488673	3	6.91133	0.442325	3
SRVNKVIIGTKTILANGALRAVTGTHTLAL	244	273	5	10	2.842	0	1	2.79	0	1
SRVNKVIIGTKTILANGALRAVTGTHTLAL	244	273	5	100	3.878	0	1	3.978	0	1
SRVNKVIIGTKTILANGALRAVTGTHTLAL	244	273	5	900	5.315	0	1	5.095	0	1
SRVNKVIIGTKTILANGALRAVTGTHTLAL	244	273	5	10800	6.933	0	1	6.679	0	1
KVIIGTKTILANGALRAVTGTHTL	248	271	5	10	2.115	0.106145	3	2.08067	0.119025	3
KVIIGTKTILANGALRAVTGTHTL	248	271	5	100	3.3	0.250664	3	3.09967	0.2212	3
KVIIGTKTILANGALRAVTGTHTL	248	271	5	900	4.661	0.351094	3	4.43233	0.247106	3
KVIIGTKTILANGALRAVTGTHTL	248	271	5	10800	6.108	0.487448	3	5.50767	0.457225	3
KVIIGTKTILANGALRAVTGTHTL	248	271	3	10	2.0265	0.0289856	3	2.084	0.0771881	3
KVIIGTKTILANGALRAVTGTHTL	248	271	3	100	3.28	0.129823	3	3.06133	0.19508	3
KVIIGTKTILANGALRAVTGTHTL	248	271	3	900	4.4725	0.254339	3	4.26867	0.224484	3
KVIIGTKTILANGALRAVTGTHTL	248	271	3	10800	5.887	0.476018	3	5.34133	0.179697	3
KVIIGTKTILANGALRAVTGTHTL	248	271	4	10	2.1655	0.139213	3	2.07967	0.1188	3
KVIIGTKTILANGALRAVTGTHTL	248	271	4	100	3.3145	0.259238	3	3.13433	0.216201	3
KVIIGTKTILANGALRAVTGTHTL	248	271	4	900	4.6905	0.388244	3	4.45267	0.322296	3
KVIIGTKTILANGALRAVTGTHTL	248	271	4	10800	5.973	0.534805	3	5.79067	0.415927	3
TILANGALR	255	263	2	10	0.4545	0.068994	3	0.423333	0.0607582	3
TILANGALR	255	263	2	100	0.709	0.175547	3	0.559333	0.114744	3
TILANGALR	255	263	2	900	1.1955	0.224128	3	0.958667	0.162239	3
TILANGALR	255	263	2	10800	1.797	0.198409	3	1.54567	0.171255	3
TILANGALRAVTGTHTL	255	271	3	10	1.588	0.0685857	3	1.55267	0.0952342	3
TILANGALRAVTGTHTL	255	271	3	100	2.71	0.233518	3	2.49767	0.15399	3
TILANGALRAVTGTHTL	255	271	3	900	3.872	0.258013	3	3.58467	0.199944	3
TILANGALRAVTGTHTL	255	271	3	10800	4.4685	0.286182	3	4.228	0.22879	3
TILANGALRAVTGTHTL	255	271	2	10	1.543	0	1	1.352	0	1
TILANGALRAVTGTHTL	255	271	2	100	2.174	0	1	2.609	0	1
TILANGALRAVTGTHTL	255	271	2	900	2.999	0	1	3.041	0	1
TILANGALRAVTGTHTL	255	271	2	10800	3.61	0	1	3.996	0	1
ANGALRAVTGTHTL	258	271	3	10	1.7375	0.139213	3	1.61267	0.110744	3
ANGALRAVTGTHTL	258	271	3	100	2.7305	0.177588	3	2.59667	0.142423	3
ANGALRAVTGTHTL	258	271	3	900	3.561	0.19351	3	3.45233	0.135534	3
ANGALRAVTGTHTL	258	271	3	10800	3.68	0.204941	3	3.61833	0.158859	3
ANGALRAVTGTHTL	258	271	2	10	1.766	0.0106145	3	1.7495	0.0575	2
ANGALRAVTGTHTL	258	271	2	100	2.7425	0.0632785	3	2.634	0.108	2
ANGALRAVTGTHTL	258	271	2	900	3.4855	0.110635	3	3.532	0.028	2
ANGALRAVTGTHTL	258	271	2	10800	3.5025	0.126149	3	3.5675	0.2055	2
AVTGTHTL	264	271	2	10	0.744	0	1	0.689667	0.00471405	3
AVTGTHTL	264	271	2	100	1.743	0	1	1.51533	0.0768389	3
AVTGTHTL	264	271	2	900	2.405	0	1	2.34067	0.00612826	3
AVTGTHTL	264	271	2	10800	2.551	0	1	2.392	0.079196	3
RAVTGTHTLAL	263	273	3	10	1.732	0.522558	3	1.127	0.094	2
RAVTGTHTLAL	263	273	3	100	1.8905	0.178405	3	1.8215	0.1495	2
RAVTGTHTLAL	263	273	3	900	2.3255	0.23066	3	2.3855	0.0665	2
RAVTGTHTLAL	263	273	3	10800	2.507	0.173914	3	2.404	0.239	2
ALAAKHHSTPL	272	282	2	10	-0.215	0	1	0.22	0.0777817	3
ALAAKHHSTPL	272	282	2	100	0.371	0	1	0.382667	0.146135	3
ALAAKHHSTPL	272	282	2	900	1.125	0	1	1.15833	0.0824958	3
ALAAKHHSTPL	272	282	2	10800	1.504	0	1	1.48867	0.00377124	3
ALAAKHHSTPL	272	282	3	10	0.1845	0.0812414	3	0.181	0.0643584	3
ALAAKHHSTPL	272	282	3	100	0.586	0.11431	3	0.483333	0.0735587	3
ALAAKHHSTPL	272	282	3	900	1.211	0.0800167	3	1.11933	0.0800847	3
ALAAKHHSTPL	272	282	3	10800	1.5755	0.100837	3	1.548	0.0597551	3
ALAAKHHSTPLIVC	272	285	2	10	0.304	0	1	0.245	0	1
ALAAKHHSTPLIVC	272	285	2	100	0.501	0	1	0.503	0	1
ALAAKHHSTPLIVC	272	285	2	900	0.948	0	1	1.442	0	1
ALAAKHHSTPLIVC	272	285	2	10800	1.739	0	1	1.53	0	1
ALAAKHHSTPLIVC	272	285	3	10	0.414	0.271893	3	0.3015	0.0645	2
ALAAKHHSTPLIVC	272	285	3	100	0.455	0.267811	3	0.595	0.293	2
ALAAKHHSTPLIVC	272	285	3	900	1.3525	0.274751	3	1.194	0.21	2
ALAAKHHSTPLIVC	272	285	3	10800	1.5035	0.294347	3	1.446	0.318	2
ALAAKHHSTPLIVC	272	285	4	10	0.651	0.154318	3	0.372	0	1
ALAAKHHSTPLIVC	272	285	4	100	0.818	0.219638	3	0.752	0	1
ALAAKHHSTPLIVC	272	285	4	900	1.41	0.124107	3	1.496	0	1
ALAAKHHSTPLIVC	272	285	4	10800	1.72	0.117576	3	1.543	0	1
AAKHHSTPLIVC	274	285	3	10	0.1405	0.0216372	3	0.096	0.0475885	3
AAKHHSTPLIVC	274	285	3	100	0.536	0.0743012	3	0.396	0.0684738	3
AAKHHSTPLIVC	274	285	3	900	1.151	0.0987961	3	0.950333	0.106612	3
AAKHHSTPLIVC	274	285	3	10800	1.41	0.0587878	3	1.332	0.166495	3
AAKHHSTPLIVC	274	285	4	10	0.285	0.0506228	3	0.211	0	1
AAKHHSTPLIVC	274	285	4	100	0.5905	0.0151052	3	0.593	0	1
AAKHHSTPLIVC	274	285	4	900	1.1785	0.00285774	3	1.347	0	1
AAKHHSTPLIVC	274	285	4	10800	1.515	0.00326599	3	1.435	0	1
ALAAKHHSTPLIVCA	272	286	4	10	0.34	0	1	0.405	0.0721249	3
ALAAKHHSTPLIVCA	272	286	4	100	0.725	0	1	0.487	0.0565685	3
ALAAKHHSTPLIVCA	272	286	4	900	1.311	0	1	0.982333	0.109366	3
ALAAKHHSTPLIVCA	272	286	4	10800	1.763	0	1	1.48333	0.0584542	3
ALAAKHHSTPLIVCA	272	286	3	10	-0.267	0	1	0.123	0.195161	3
ALAAKHHSTPLIVCA	272	286	3	100	0.375	0	1	0.498667	0.235231	3
ALAAKHHSTPLIVCA	272	286	3	900	1.5	0	1	1.408	0.0240416	3
ALAAKHHSTPLIVCA	272	286	3	10800	1.436	0	1	1.67333	0.00377124	3
ALAAKHHSTPLIVCAPMF	272	289	4	10	1.911	0	1	1.901	0	1
ALAAKHHSTPLIVCAPMF	272	289	4	100	2.251	0	1	2.187	0	1
ALAAKHHSTPLIVCAPMF	272	289	4	900	2.783	0	1	2.735	0	1
ALAAKHHSTPLIVCAPMF	272	289	4	10800	3.089	0	1	2.989	0	1
AKHHSTPLIVC	275	285	3	10	0.4	0	1	0.588667	0.150378	3
AKHHSTPLIVC	275	285	3	100	0.771	0	1	0.821667	0.109837	3
AKHHSTPLIVC	275	285	3	900	1.41	0	1	1.952	0.173948	3
AKHHSTPLIVC	275	285	3	10800	1.632	0	1	1.694	0.019799	3
AKHHSTPLIVCAPMF	275	289	3	10	2.017	0	1	3.521	0	1
AKHHSTPLIVCAPMF	275	289	3	100	2.251	0	1	4.044	0	1
AKHHSTPLIVCAPMF	275	289	3	900	3.075	0	1	3.075	0	1
AKHHSTPLIVCAPMF	275	289	3	10800	2.868	0	1	3.319	0	1
AKHHSTPLIVCAPMF	275	289	4	10	2.016	0	1	2.05	0	1
AKHHSTPLIVCAPMF	275	289	4	100	2.223	0	1	2.236	0	1
AKHHSTPLIVCAPMF	275	289	4	900	2.815	0	1	2.874	0	1
AKHHSTPLIVCAPMF	275	289	4	10800	2.996	0	1	2.948	0	1
IVCAPMFK	283	290	2	10	1.903	0.00408248	3	1.78967	0.29568	3
IVCAPMFK	283	290	2	100	2.3735	0.101654	3	2.23867	0.490146	3
IVCAPMFK	283	290	2	900	2.4865	0.264137	3	2.46	0.428943	3
IVCAPMFK	283	290	2	10800	3.397	0.533989	3	2.75467	0.352574	3
IVCAPMF	283	289	1	10	1.784	0	1	1.819	0	1
IVCAPMF	283	289	1	100	1.89	0	1	1.992	0	1
IVCAPMF	283	289	1	900	1.94	0	1	1.868	0	1
IVCAPMF	283	289	1	10800	2.122	0	1	2.037	0	1
IVCAPMFKL	283	291	2	10	1.954	0	1	2.09433	0.150849	3
IVCAPMFKL	283	291	2	100	2.174	0	1	2.11433	0.0471405	3
IVCAPMFKL	283	291	2	900	2.67	0	1	2.365	0.0777817	3
IVCAPMFKL	283	291	2	10800	3.258	0	1	3.014	0.0834386	3
AAKHHSTPLIVCAPMFKLSPQFPNEEDSF	274	302	5	10	5.373	0	1	5.131	0	1
AAKHHSTPLIVCAPMFKLSPQFPNEEDSF	274	302	5	100	6.209	0	1	5.992	0	1
AAKHHSTPLIVCAPMFKLSPQFPNEEDSF	274	302	5	900	6.828	0	1	7.198	0	1
AAKHHSTPLIVCAPMFKLSPQFPNEEDSF	274	302	5	10800	7.4	0	1	7.643	0	1
PMF	287	289	1	10	0.837	0	1	0.755333	0.0457262	3
PMF	287	289	1	100	0.834	0	1	0.762333	0.0485547	3
PMF	287	289	1	900	0.841	0	1	0.779667	0.0405408	3
PMF	287	289	1	10800	0.815	0	1	0.800667	0.0164992	3
PMFKL	287	291	2	10	0.9505	0.00857321	3	0.93	0.0265456	3
PMFKL	287	291	2	100	1.0255	0.0159217	3	0.949333	0.0286744	3
PMFKL	287	291	2	900	1.3775	0.065728	3	1.24	0.0572014	3
PMFKL	287	291	2	10800	1.928	0.0898146	3	1.81333	0.0648811	3
APMFKLSPQFPNEEDSF	286	302	3	10	5.322	0	1	5.031	0	1
APMFKLSPQFPNEEDSF	286	302	3	100	5.549	0	1	5.704	0	1
APMFKLSPQFPNEEDSF	286	302	3	900	6.167	0	1	6.404	0	1
APMFKLSPQFPNEEDSF	286	302	3	10800	6.351	0	1	6.608	0	1
APMFKLSPQFPNEEDSF	286	302	2	10	5.541	0.146153	3	5.29833	0.21578	3
APMFKLSPQFPNEEDSF	286	302	2	100	5.871	0.196776	3	5.744	0.230488	3
APMFKLSPQFPNEEDSF	286	302	2	900	6.506	0.222904	3	6.774	0.438763	3
APMFKLSPQFPNEEDSF	286	302	2	10800	6.861	0.391102	3	6.84067	0.346741	3
FKLSPQFPNEED	289	300	2	10	3.486	0	1	4.01567	0.436049	3
FKLSPQFPNEED	289	300	2	100	3.891	0	1	3.60033	0.0754247	3
FKLSPQFPNEED	289	300	2	900	4.252	0	1	4.09267	0.0306413	3
FKLSPQFPNEED	289	300	2	10800	4.544	0	1	4.37533	0.024513	3
PMFKLSPQFPNEEDSF	287	302	2	10	5.5305	0.322924	3	5.06967	0.453979	3
PMFKLSPQFPNEEDSF	287	302	2	100	5.199	0.181262	3	5.063	0.155957	3
PMFKLSPQFPNEEDSF	287	302	2	900	5.8695	0.224128	3	5.64267	0.156789	3
PMFKLSPQFPNEEDSF	287	302	2	10800	6.226	0.315984	3	6.056	0.247289	3
MFKLSPQFPNEEDSF	288	302	2	10	3.489	0	1	3.406	0	1
MFKLSPQFPNEEDSF	288	302	2	100	3.57	0	1	3.618	0	1
MFKLSPQFPNEEDSF	288	302	2	900	4.008	0	1	4.307	0	1
MFKLSPQFPNEEDSF	288	302	2	10800	4.061	0	1	4.554	0	1
FKLSPQFPNEEDSF	289	302	2	10	3.17	0	1	2.455	0.0424264	3
FKLSPQFPNEEDSF	289	302	2	100	3.004	0	1	2.78733	0.0235702	3
FKLSPQFPNEEDSF	289	302	2	900	3.301	0	1	3.12467	0.0843814	3
FKLSPQFPNEEDSF	289	302	2	10800	3.022	0	1	3.10767	0.14095	3
KLSPQFPNEED	290	300	2	10	3.457	0	1	3.29067	0.132465	3
KLSPQFPNEED	290	300	2	100	3.559	0	1	3.59567	0.17772	3
KLSPQFPNEED	290	300	2	900	4.052	0	1	4.05167	0.224389	3
KLSPQFPNEED	290	300	2	10800	3.882	0	1	4.03	0.10748	3
KLSPQFPNEEDSF	290	302	2	10	4.5195	0.111452	3	4.40433	0.186577	3
KLSPQFPNEEDSF	290	302	2	100	4.8345	0.143295	3	4.75267	0.133297	3
KLSPQFPNEEDSF	290	302	2	900	5.1325	0.176772	3	5.184	0.116896	3
KLSPQFPNEEDSF	290	302	2	10800	5.0315	0.295164	3	5.22367	0.219879	3
LSPQFPNEEDSFHK	291	304	3	10	5.442	0	1	6.082	0	1
LSPQFPNEEDSFHK	291	304	3	100	5.772	0	1	6.084	0	1
LSPQFPNEEDSFHK	291	304	3	900	5.939	0	1	5.969	0	1
LSPQFPNEEDSFHK	291	304	3	10800	6.101	0	1	5.927	0	1
PMFKLSPQFPNEEDSFHKFVAPEEVLPFTEGDILEK	287	322	5	10	6.832	0	1	6.727	0	1
PMFKLSPQFPNEEDSFHKFVAPEEVLPFTEGDILEK	287	322	5	100	8.466	0	1	8.551	0	1
PMFKLSPQFPNEEDSFHKFVAPEEVLPFTEGDILEK	287	322	5	900	11.171	0	1	11.012	0	1
PMFKLSPQFPNEEDSFHKFVAPEEVLPFTEGDILEK	287	322	5	10800	14.228	0	1	13.138	0	1
KLSPQFPNEEDSFHKFVAPEEVLPFTEGD	290	318	4	10	5.327	0	1	5.895	0	1
KLSPQFPNEEDSFHKFVAPEEVLPFTEGD	290	318	4	100	7.054	0	1	7.116	0	1
KLSPQFPNEEDSFHKFVAPEEVLPFTEGD	290	318	4	900	9.011	0	1	8.879	0	1
KLSPQFPNEEDSFHKFVAPEEVLPFTEGD	290	318	4	10800	11.851	0	1	11.4	0	1
KLSPQFPNEEDSFHKFVAPEEVLPFTEGDIL	290	320	4	10	6.124	0.322516	3	5.75167	0.320329	3
KLSPQFPNEEDSFHKFVAPEEVLPFTEGDIL	290	320	4	100	7.5365	0.379263	3	7.262	0.255164	3
KLSPQFPNEEDSFHKFVAPEEVLPFTEGDIL	290	320	4	900	9.3345	0.381712	3	9.09333	0.229763	3
KLSPQFPNEEDSFHKFVAPEEVLPFTEGDIL	290	320	4	10800	11.571	0.38212	3	11.5653	0.323037	3
FKLSPQFPNEEDSFHKFVAPEEVLPFTEGDILEK	289	322	5	10	6.341	0	1	5.98333	0.232874	3
FKLSPQFPNEEDSFHKFVAPEEVLPFTEGDILEK	289	322	5	100	8.138	0	1	8.026	0.00989949	3
FKLSPQFPNEEDSFHKFVAPEEVLPFTEGDILEK	289	322	5	900	9.875	0	1	9.82333	0.0999378	3
FKLSPQFPNEEDSFHKFVAPEEVLPFTEGDILEK	289	322	5	10800	12.587	0	1	12.682	0.106066	3
FVAP	305	308	1	10	0.118	0	1	0.0726667	0.00942809	3
FVAP	305	308	1	100	0.161	0	1	0.0783333	0.0131993	3
FVAP	305	308	1	900	0.309	0	1	0.188667	0.041955	3
FVAP	305	308	1	10800	0.858	0	1	0.791667	0.0320555	3
FVAPE	305	309	1	10	0.238	0.0808332	3	0.192	0.0355059	3
FVAPE	305	309	1	100	0.247	0.0628702	3	0.237	0.0297993	3
FVAPE	305	309	1	900	0.457	0.0587878	3	0.399	0.0143062	3
FVAPE	305	309	1	10800	1.4435	0.0281691	3	1.39033	0.0327855	3
HKFVAPEEVLPFTEGD	303	318	3	10	1.887	0	1	1.516	0	1
HKFVAPEEVLPFTEGD	303	318	3	100	2.888	0	1	1.961	0	1
HKFVAPEEVLPFTEGD	303	318	3	900	3.718	0	1	3.5	0	1
HKFVAPEEVLPFTEGD	303	318	3	10800	5.993	0	1	5.76	0	1
HKFVAPEEVLPFTEGDIL	303	320	3	10	2.372	0.182895	3	2.23333	0.13882	3
HKFVAPEEVLPFTEGDIL	303	320	3	100	3.4895	0.260054	3	3.27933	0.169942	3
HKFVAPEEVLPFTEGDIL	303	320	3	900	5.091	0.269444	3	4.86133	0.184594	3
HKFVAPEEVLPFTEGDIL	303	320	3	10800	7.3975	0.24944	3	7.24633	0.173851	3
HKFVAPEEVLPFTEGDIL	303	320	2	10	2.363	0.208207	3	2.31433	0.221973	3
HKFVAPEEVLPFTEGDIL	303	320	2	100	3.5335	0.301695	3	3.283	0.262108	3
HKFVAPEEVLPFTEGDIL	303	320	2	900	4.8085	0.24944	3	4.538	0.165354	3
HKFVAPEEVLPFTEGDIL	303	320	2	10800	7.2025	0.371098	3	6.94867	0.323182	3
SFHKFVAPEEVLPFTEGDILEK	301	322	4	10	2.895	0	1	2.69433	0.0150849	3
SFHKFVAPEEVLPFTEGDILEK	301	322	4	100	4.58	0	1	4.46067	0.00518545	3
SFHKFVAPEEVLPFTEGDILEK	301	322	4	900	6.001	0	1	5.89767	0.0914525	3
SFHKFVAPEEVLPFTEGDILEK	301	322	4	10800	8.383	0	1	8.217	0.124451	3
FVAPEEVLPFTEGD	305	318	2	10	1.044	0	1	1.004	0	1
FVAPEEVLPFTEGD	305	318	2	100	2.304	0	1	1.959	0	1
FVAPEEVLPFTEGD	305	318	2	900	3.668	0	1	3.288	0	1
FVAPEEVLPFTEGD	305	318	2	10800	4.958	0	1	4.855	0	1
HKFVAPEEVLPFTEGDILEK	303	322	4	10	3.253	0.180446	3	3.30333	0.580995	3
HKFVAPEEVLPFTEGDILEK	303	322	4	100	4.8025	0.236376	3	4.416	0.168222	3
HKFVAPEEVLPFTEGDILEK	303	322	4	900	6.5145	0.253522	3	6.33067	0.387865	3
HKFVAPEEVLPFTEGDILEK	303	322	4	10800	9.0905	0.378446	3	8.71233	0.420967	3
FVAPEEVLPFTEGDIL	305	320	2	10	1.355	0	1	1.46267	0.000471405	3
FVAPEEVLPFTEGDIL	305	320	2	100	2.492	0	1	2.47633	0.0928667	3
FVAPEEVLPFTEGDIL	305	320	2	900	3.972	0	1	3.906	0.21496	3
FVAPEEVLPFTEGDIL	305	320	2	10800	5.856	0	1	6.052	0.127279	3
HKFVAPEEVLPFTEGDILE	303	321	3	10	2.7225	0.17024	3	2.65933	0.150885	3
HKFVAPEEVLPFTEGDILE	303	321	3	100	4.9815	0.0379671	3	4.75833	0.0949889	3
HKFVAPEEVLPFTEGDILE	303	321	3	900	6.414	0.606657	3	5.95367	0.4132	3
HKFVAPEEVLPFTEGDILE	303	321	3	10800	9.004	0.511943	3	8.85367	0.351197	3
EEVLPFTEGD	309	318	1	10	1.205	0	1	1.025	0	1
EEVLPFTEGD	309	318	1	100	1.747	0	1	1.713	0	1
EEVLPFTEGD	309	318	1	900	3.135	0	1	2.926	0	1
EEVLPFTEGD	309	318	1	10800	3.906	0	1	3.754	0	1
EEVLPFTEGDIL	309	320	2	10	1.658	0	1	1.604	0	1
EEVLPFTEGDIL	309	320	2	100	2.31	0	1	2.201	0	1
EEVLPFTEGDIL	309	320	2	900	3.468	0	1	3.484	0	1
EEVLPFTEGDIL	309	320	2	10800	4.603	0	1	4.431	0	1
EVLPFTEGD	310	318	1	10	1.0105	0.188202	3	0.868	0.143766	3
EVLPFTEGD	310	318	1	100	1.495	0.156767	3	1.427	0.181683	3
EVLPFTEGD	310	318	1	900	2.4585	0.212697	3	2.36167	0.178408	3
EVLPFTEGD	310	318	1	10800	2.8385	0.248623	3	2.75167	0.256367	3
EVLPFTEGDIL	310	320	2	10	1.625	0	1	1.66567	0.139064	3
EVLPFTEGDIL	310	320	2	100	2.266	0	1	2.25233	0.0702393	3
EVLPFTEGDIL	310	320	2	900	3.191	0	1	3.235	0.0410122	3
EVLPFTEGDIL	310	320	2	10800	3.841	0	1	3.98367	0.171591	3
EVLPFTEGDILEK	310	322	2	10	2.422	0	1	2.222	0.209304	3
EVLPFTEGDILEK	310	322	2	100	3.997	0	1	3.66333	0.204118	3
EVLPFTEGDILEK	310	322	2	900	4.857	0	1	4.472	0.164049	3
EVLPFTEGDILEK	310	322	2	10800	5.869	0	1	5.336	0.103238	3
PFTEGDIL	313	320	1	10	1.758	0	1	1.446	0.100409	3
PFTEGDIL	313	320	1	100	1.9	0	1	1.73233	0.0655252	3
PFTEGDIL	313	320	1	900	2.7	0	1	2.59433	0.0485547	3
PFTEGDIL	313	320	1	10800	3.417	0	1	3.48533	0.0457262	3
EKVSVHCPVF	321	330	3	10	1.245	0.0824662	3	1.13767	0.0688783	3
EKVSVHCPVF	321	330	3	100	2.6355	0.0796084	3	2.556	0.0992069	3
EKVSVHCPVF	321	330	3	900	3.6855	0.10247	3	3.67467	0.109886	3
EKVSVHCPVF	321	330	3	10800	4.2485	0.108186	3	4.34667	0.106177	3
KVSVHCPVF	322	330	3	10	1.5385	0.0779754	3	1.1015	0.1665	2
KVSVHCPVF	322	330	3	100	2.199	0.16085	3	2.1835	0.1395	2
KVSVHCPVF	322	330	3	900	2.7785	0.193101	3	3.322	0.209	2
KVSVHCPVF	322	330	3	10800	3.9945	0.599717	3	3.6805	0.3865	2
VSVHCPVF	323	330	2	10	1.0295	0.0902229	3	0.952667	0.0854413	3
VSVHCPVF	323	330	2	100	2.032	0.0930806	3	1.98367	0.0910397	3
VSVHCPVF	323	330	2	900	2.3245	0.114718	3	2.285	0.0834426	3
VSVHCPVF	323	330	2	10800	2.8895	0.10492	3	2.91667	0.0846023	3
SVHCPVF	324	330	2	10	0.468	0	1	0.595667	0.168763	3
SVHCPVF	324	330	2	100	1.022	0	1	1.218	0.159806	3
SVHCPVF	324	330	2	900	1.279	0	1	1.24033	0.00377124	3
SVHCPVF	324	330	2	10800	1.884	0	1	1.88533	0.0301699	3
CPVFD	327	331	1	10	0.839	0	1	1.038	0	1
CPVFD	327	331	1	100	0.959	0	1	1.328	0	1
CPVFD	327	331	1	900	1.87	0	1	1.601	0	1
CPVFD	327	331	1	10800	1.992	0	1	1.931	0	1
EKVSVHCPVFDYVPPEL	321	337	3	10	1.841	0.122474	3	1.75733	0.0631207	3
EKVSVHCPVFDYVPPEL	321	337	3	100	3.882	0.0122474	3	3.62867	0.119901	3
EKVSVHCPVFDYVPPEL	321	337	3	900	4.8675	0.0412331	3	4.66733	0.0625691	3
EKVSVHCPVFDYVPPEL	321	337	3	10800	5.5935	0.206165	3	5.507	0.129502	3
VSVHCPVFDYVPPEL	323	337	2	10	1.694	0	1	1.66	0	1
VSVHCPVFDYVPPEL	323	337	2	100	3.371	0	1	3.404	0	1
VSVHCPVFDYVPPEL	323	337	2	900	3.562	0	1	3.333	0	1
VSVHCPVFDYVPPEL	323	337	2	10800	3.948	0	1	4.516	0	1
DYVPPEL	331	337	2	10	0.557	0	1	0.459333	0.0160278	3
DYVPPEL	331	337	2	100	0.657	0	1	0.708	0.00424264	3
DYVPPEL	331	337	2	900	0.731	0	1	0.79	0.0537401	3
DYVPPEL	331	337	2	10800	0.841	0	1	0.789	0.046669	3
DYVPPEL	331	337	1	10	0.574	0	1	0.460667	0.0207418	3
DYVPPEL	331	337	1	100	0.759	0	1	0.746333	0.0202704	3
DYVPPEL	331	337	1	900	0.776	0	1	0.731	0.00707107	3
DYVPPEL	331	337	1	10800	0.95	0	1	0.849	0.0282843	3
DYVPPELIT	331	339	2	10	0.452	0.0163299	3	0.315333	0.0441915	3
DYVPPELIT	331	339	2	100	0.583	0.0155134	3	0.646333	0.153641	3
DYVPPELIT	331	339	2	900	0.83	0.0808332	3	0.686667	0.131338	3
DYVPPELIT	331	339	2	10800	2.082	0.38457	3	1.353	0.213403	3
DYVPPELIT	331	339	1	10	0.57	0	1	0.304	0	1
DYVPPELIT	331	339	1	100	0.776	0	1	0.528	0	1
DYVPPELIT	331	339	1	900	1.467	0	1	0.931	0	1
DYVPPELIT	331	339	1	10800	2.169	0	1	1.437	0	1
FISNIGGNAPSY	341	352	2	10	4.1535	0.369465	3	3.70433	0.363396	3
FISNIGGNAPSY	341	352	2	100	5.186	0.192693	3	4.70567	0.216841	3
FISNIGGNAPSY	341	352	2	900	5.9585	0.065728	3	5.27367	0.183638	3
FISNIGGNAPSY	341	352	2	10800	6.527	0.0832827	3	6.03267	0.125763	3
FISNIGGNAPSY	341	352	1	10	4.0875	0.341704	3	3.62033	0.335959	3
FISNIGGNAPSY	341	352	1	100	5.314	0.314351	3	4.70967	0.34972	3
FISNIGGNAPSY	341	352	1	900	6.078	0.252297	3	5.30033	0.307511	3
FISNIGGNAPSY	341	352	1	10800	6.725	0.252297	3	6.09533	0.310859	3
IGGNAPSY	345	352	1	10	1.832	0	1	1.762	0.10748	3
IGGNAPSY	345	352	1	100	2.564	0	1	2.14867	0.0344125	3
IGGNAPSY	345	352	1	900	3.273	0	1	2.64833	0.0575114	3
IGGNAPSY	345	352	1	10800	3.583	0	1	3.08767	0.0273415	3
FISNIGGNAPSYIYRL	341	356	2	10	3.305	0	1	2.881	0	1
FISNIGGNAPSYIYRL	341	356	2	100	5.075	0	1	4.305	0	1
FISNIGGNAPSYIYRL	341	356	2	900	6.773	0	1	5.108	0	1
FISNIGGNAPSYIYRL	341	356	2	10800	8.581	0	1	6.565	0	1
YIYR	352	355	2	10	0.2725	0.189019	3	0.200667	0.177521	3
YIYR	352	355	2	100	0.7495	0.139213	3	0.262667	0.185714	3
YIYR	352	355	2	900	1.271	0.102062	3	0.690667	0.137919	3
YIYR	352	355	2	10800	1.6025	0.057563	3	1.122	0.0996226	3
IYRLMSEL	353	360	2	10	1.254	0.0449073	3	0.604	0.0658686	3
IYRLMSEL	353	360	2	100	2.184	0.0424578	3	1.56667	0.103268	3
IYRLMSEL	353	360	2	900	3.206	0.0391918	3	2.32667	0.200508	3
IYRLMSEL	353	360	2	10800	4.2065	0.206165	3	3.254	0.0775801	3
SELYHPD	358	364	2	10	0.194	0.00816497	3	0.143667	0.0224846	3
SELYHPD	358	364	2	100	0.8495	0.20045	3	0.429667	0.0742129	3
SELYHPD	358	364	2	900	1.5775	0.0534805	3	1.14133	0.0552409	3
SELYHPD	358	364	2	10800	1.939	0.0759342	3	1.87033	0.0939018	3
ELYHPD	359	364	2	10	0.209	0	1	0.125667	0.0292271	3
ELYHPD	359	364	2	100	0.499	0	1	0.321333	0.0612826	3
ELYHPD	359	364	2	900	0.94	0	1	0.725667	0.0730677	3
ELYHPD	359	364	2	10800	1.17	0	1	0.91	0.0735391	3
ELYHP	359	363	2	10	-0.043	0	1	-0.013	0.0155563	3
ELYHP	359	363	2	100	0.43	0	1	0.155333	0.0655252	3
ELYHP	359	363	2	900	0.968	0	1	0.857	0.0381838	3
ELYHP	359	363	2	10800	1.149	0	1	0.926	0.00848528	3
SELYHPDDH	358	366	3	10	0.628	0	1	0.525333	0.0131993	3
SELYHPDDH	358	366	3	100	1.227	0	1	0.966333	0.157449	3
SELYHPDDH	358	366	3	900	2.002	0	1	1.78	0.219203	3
SELYHPDDH	358	366	3	10800	2.365	0	1	2.24367	0.123979	3
ELYHPDDH	359	366	3	10	0.523	0.00898146	3	0.496333	0.0346538	3
ELYHPDDH	359	366	3	100	0.7595	0.0502145	3	0.683667	0.0491619	3
ELYHPDDH	359	366	3	900	1.098	0.0906311	3	1.03567	0.0625158	3
ELYHPDDH	359	366	3	10800	1.3075	0.162075	3	1.157	0.11813	3
ELYHPDDH	359	366	2	10	0.5725	0.0338846	3	0.457	0.034322	3
ELYHPDDH	359	366	2	100	1.064	0.189427	3	0.715333	0.098625	3
ELYHPDDH	359	366	2	900	1.1235	0.060829	3	1.13167	0.138748	3
ELYHPDDH	359	366	2	10800	1.2725	0.0959383	3	1.244	0.084111	3
ELYHPDD	359	365	2	10	0.2115	0.0649115	3	0.198667	0.0348361	3
ELYHPDD	359	365	2	100	0.5975	0.0812414	3	0.398	0.044699	3
ELYHPDD	359	365	2	900	1.027	0.0710352	3	0.889	0.0647508	3
ELYHPDD	359	365	2	10800	1.221	0.0987961	3	1.08933	0.106403	3
SELYHPDDHVL	358	368	3	10	1.394	0	1	1.248	0	1
SELYHPDDHVL	358	368	3	100	1.931	0	1	2.215	0	1
SELYHPDDHVL	358	368	3	900	2.563	0	1	2.171	0	1
SELYHPDDHVL	358	368	3	10800	2.745	0	1	2.608	0	1
SELYHPDDHVL	358	368	2	10	1.418	0	1	1.122	0	1
SELYHPDDHVL	358	368	2	100	1.827	0	1	1.681	0	1
SELYHPDDHVL	358	368	2	900	2.6	0	1	2.056	0	1
SELYHPDDHVL	358	368	2	10800	2.648	0	1	2.461	0	1
ELYHPDDHVL	359	368	3	10	1.173	0	1	1.05633	0.0758961	3
ELYHPDDHVL	359	368	3	100	1.447	0	1	1.54467	0.0853242	3
ELYHPDDHVL	359	368	3	900	1.523	0	1	1.58433	0.218732	3
ELYHPDDHVL	359	368	3	10800	1.698	0	1	1.78933	0.129636	3
YHPDDHVL	361	368	2	10	1.37	0.0596043	3	1.30933	0.0838981	3
YHPDDHVL	361	368	2	100	1.674	0.0751177	3	1.72033	0.0688202	3
YHPDDHVL	361	368	2	900	1.6815	0.0681775	3	1.70233	0.0657335	3
YHPDDHVL	361	368	2	10800	1.6435	0.124516	3	1.704	0.0849156	3
LYHPDDHVL	360	368	3	10	1.4515	0.000408248	3	1.397	0.0698427	3
LYHPDDHVL	360	368	3	100	1.9325	0.0600125	3	1.97033	0.200595	3
LYHPDDHVL	360	368	3	900	2.172	0.0326599	3	2.14267	0.0603011	3
LYHPDDHVL	360	368	3	10800	2.1205	0.0885899	3	2.18033	0.0617756	3
SGSGMKAELPPGPGAVGR	380	397	2	10	9.238	0	1	9.307	0	1
SGSGMKAELPPGPGAVGR	380	397	2	100	9.4	0	1	9.429	0	1
SGSGMKAELPPGPGAVGR	380	397	2	900	9.535	0	1	9.593	0	1
SGSGMKAELPPGPGAVGR	380	397	2	10800	9.382	0	1	9.444	0	1
SGSGMKAELPPGPGAVGR	380	397	3	10	9.173	0	1	9.202	0	1
SGSGMKAELPPGPGAVGR	380	397	3	100	9.385	0	1	9.452	0	1
SGSGMKAELPPGPGAVGR	380	397	3	900	9.374	0	1	9.361	0	1
SGSGMKAELPPGPGAVGR	380	397	3	10800	9.445	0	1	9.468	0	1
AELPPGPGAVGR	386	397	2	10	5.6095	0.189019	3	5.63133	0.254512	3
AELPPGPGAVGR	386	397	2	100	5.63	0.258013	3	5.70867	0.267869	3
AELPPGPGAVGR	386	397	2	900	5.6375	0.277201	3	5.713	0.262802	3
AELPPGPGAVGR	386	397	2	10800	5.554	0.362524	3	5.68833	0.270696	3
AELPPGPGAVGREM	386	399	2	10	7.571	0	1	5.037	2.26981	3
AELPPGPGAVGREM	386	399	2	100	8.399	0	1	5.39133	1.95209	3
AELPPGPGAVGREM	386	399	2	900	8.088	0	1	5.86633	1.8842	3
AELPPGPGAVGREM	386	399	2	10800	7.99	0	1	5.75533	1.426	3
LPPGPGAVGR	388	397	2	10	4.407	0	1	4.677	0.271529	3
LPPGPGAVGR	388	397	2	100	4.314	0	1	4.85167	0.0626968	3
LPPGPGAVGR	388	397	2	900	4.365	0	1	4.75833	0.2753	3
LPPGPGAVGR	388	397	2	10800	4.075	0	1	4.658	0.260215	3
KKQQKKKRKEEKGAEPETGSAVSAAQCQVGPTR	411	443	6	10	16.991	0	1	16.268	0	1
KKQQKKKRKEEKGAEPETGSAVSAAQCQVGPTR	411	443	6	100	16.427	0	1	16.93	0	1
KKQQKKKRKEEKGAEPETGSAVSAAQCQVGPTR	411	443	6	900	16.592	0	1	16.744	0	1
KKQQKKKRKEEKGAEPETGSAVSAAQCQVGPTR	411	443	6	10800	15.912	0	1	16.077	0	1
PESGIQLGTPREK	446	458	2	10	8.371	0	1	8.40633	0.12068	3
PESGIQLGTPREK	446	458	2	100	8.622	0	1	8.496	0.0905097	3
PESGIQLGTPREK	446	458	2	900	8.665	0	1	8.55267	0.00895669	3
PESGIQLGTPREK	446	458	2	10800	8.425	0	1	8.55667	0.0659966	3
PESGIQLGTPREK	446	458	3	10	7.9295	0.0371506	3	7.896	0.229584	3
PESGIQLGTPREK	446	458	3	100	7.981	0.133089	3	7.90167	0.181292	3
PESGIQLGTPREK	446	458	3	900	7.983	0.0906311	3	8.03233	0.162822	3
PESGIQLGTPREK	446	458	3	10800	7.783	0.279242	3	7.941	0.168721	3
IQLGTPREKVPAGRSK	450	465	4	10	8.915	0	1	8.951	0	1
IQLGTPREKVPAGRSK	450	465	4	100	9.226	0	1	9.229	0	1
IQLGTPREKVPAGRSK	450	465	4	900	9.024	0	1	9.081	0	1
IQLGTPREKVPAGRSK	450	465	4	10800	8.639	0	1	9.004	0	1
AELRAERRAKQEAER	466	480	4	10	9.763	0	1	9.332	0	1
AELRAERRAKQEAER	466	480	4	100	9.371	0	1	9.944	0	1
AELRAERRAKQEAER	466	480	4	900	9.604	0	1	9.494	0	1
AELRAERRAKQEAER	466	480	4	10800	9.104	0	1	8.904	0	1
AELRAERRAKQEAER	466	480	5	10	10.53	0	1	9.87433	0.163577	3
AELRAERRAKQEAER	466	480	5	100	9.569	0	1	9.67733	0.535044	3
AELRAERRAKQEAER	466	480	5	900	9.907	0	1	10.1447	0.179134	3
AELRAERRAKQEAER	466	480	5	10800	9.77	0	1	9.76833	0.262101	3
ALKQARKGEQGGPPPKASPS	481	500	4	10	10.501	0	1	10.2033	0.000942809	3
ALKQARKGEQGGPPPKASPS	481	500	4	100	10.259	0	1	10.288	0.100409	3
ALKQARKGEQGGPPPKASPS	481	500	4	900	10.235	0	1	10.4	0.0127279	3
ALKQARKGEQGGPPPKASPS	481	500	4	10800	9.781	0	1	10.1407	0.000471405	3
ALKQARKGEQGGPPPKASPSTAGETPSGVKR	481	511	6	10	17.229	0.0391918	3	16.997	0.445983	3
ALKQARKGEQGGPPPKASPSTAGETPSGVKR	481	511	6	100	17.2415	0.331906	3	17.1657	0.419451	3
ALKQARKGEQGGPPPKASPSTAGETPSGVKR	481	511	6	900	17.2025	0.355584	3	17.2757	0.284322	3
ALKQARKGEQGGPPPKASPSTAGETPSGVKR	481	511	6	10800	16.843	0.59196	3	17.0157	0.474851	3
ALKQARKGEQGGPPPKASPSTAGETPSGVKR	481	511	5	10	17.4265	0.0616455	3	17.1487	0.349476	3
ALKQARKGEQGGPPPKASPSTAGETPSGVKR	481	511	5	100	17.3915	0.345786	3	17.345	0.421011	3
ALKQARKGEQGGPPPKASPSTAGETPSGVKR	481	511	5	900	17.2905	0.327007	3	17.393	0.294442	3
ALKQARKGEQGGPPPKASPSTAGETPSGVKR	481	511	5	10800	16.9705	0.638909	3	17.1373	0.479087	3
ALKQARKGEQGGPPPKASPSTAGETPSGVKRL	481	512	6	10	16.949	0	1	16.76	0.086267	3
ALKQARKGEQGGPPPKASPSTAGETPSGVKRL	481	512	6	100	16.645	0	1	16.662	0.158392	3
ALKQARKGEQGGPPPKASPSTAGETPSGVKRL	481	512	6	900	16.55	0	1	17.0417	0.0287557	3
ALKQARKGEQGGPPPKASPSTAGETPSGVKRL	481	512	6	10800	15.905	0	1	16.4153	0.0490261	3
ALKQARKGEQGGPPPKASPSTAGETPSGVKRLPEY	481	515	6	10	17.2405	0.0428661	3	17.1087	0.34575	3
ALKQARKGEQGGPPPKASPSTAGETPSGVKRLPEY	481	515	6	100	17.3165	0.272302	3	17.2763	0.351094	3
ALKQARKGEQGGPPPKASPSTAGETPSGVKRLPEY	481	515	6	900	17.2815	0.3613	3	17.4023	0.288146	3
ALKQARKGEQGGPPPKASPSTAGETPSGVKRLPEY	481	515	6	10800	16.8235	0.528682	3	17.1577	0.492026	3
ALKQARKGEQGGPPPKASPSTAGETPSGVKRLPEY	481	515	5	10	17.116	0	1	16.3963	0.157449	3
ALKQARKGEQGGPPPKASPSTAGETPSGVKRLPEY	481	515	5	100	16.646	0	1	16.561	0.270115	3
ALKQARKGEQGGPPPKASPSTAGETPSGVKRLPEY	481	515	5	900	16.662	0	1	16.6233	0.303113	3
ALKQARKGEQGGPPPKASPSTAGETPSGVKRLPEY	481	515	5	10800	16.146	0	1	16.469	0.108894	3
ARKGEQGGPPPKASPSTAGETPSGVKR	485	511	5	10	14.862	0.0163299	3	14.693	0.28851	3
ARKGEQGGPPPKASPSTAGETPSGVKR	485	511	5	100	14.8515	0.26332	3	14.8387	0.295146	3
ARKGEQGGPPPKASPSTAGETPSGVKR	485	511	5	900	14.814	0.288223	3	14.9113	0.171624	3
ARKGEQGGPPPKASPSTAGETPSGVKR	485	511	5	10800	14.5105	0.471527	3	14.6427	0.362376	3
KGEQGGPPPKASPSTAGETPSGVKR	487	511	4	10	13.498	0	1	13.05	0	1
KGEQGGPPPKASPSTAGETPSGVKR	487	511	4	100	13.262	0	1	13.373	0	1
KGEQGGPPPKASPSTAGETPSGVKR	487	511	4	900	13.334	0	1	13.486	0	1
KGEQGGPPPKASPSTAGETPSGVKR	487	511	4	10800	12.794	0	1	13.229	0	1
KGEQGGPPPKASPSTAGETPSGVKR	487	511	5	10	13.147	0	1	12.9763	0.0546829	3
KGEQGGPPPKASPSTAGETPSGVKR	487	511	5	100	12.844	0	1	13.0983	0.081553	3
KGEQGGPPPKASPSTAGETPSGVKR	487	511	5	900	12.929	0	1	13.198	0.0678823	3
KGEQGGPPPKASPSTAGETPSGVKR	487	511	5	10800	12.321	0	1	12.9743	0.109837	3
GEQGGPPPKASPSTAGETPSGVKR	488	511	4	10	13.311	0	1	13.017	0	1
GEQGGPPPKASPSTAGETPSGVKR	488	511	4	100	12.953	0	1	13.229	0	1
GEQGGPPPKASPSTAGETPSGVKR	488	511	4	900	13.076	0	1	13.132	0	1
GEQGGPPPKASPSTAGETPSGVKR	488	511	4	10800	12.58	0	1	13.015	0	1
ALKQARKGEQGGPPPKASPSTAGETPSGVKRLPEYPQVDD	481	520	6	10	18.466	0	1	18.207	0	1
ALKQARKGEQGGPPPKASPSTAGETPSGVKRLPEYPQVDD	481	520	6	100	18.245	0	1	18.683	0	1
ALKQARKGEQGGPPPKASPSTAGETPSGVKRLPEYPQVDD	481	520	6	900	18.268	0	1	18.741	0	1
ALKQARKGEQGGPPPKASPSTAGETPSGVKRLPEYPQVDD	481	520	6	10800	17.481	0	1	18.253	0	1
ALKQARKGEQGGPPPKASPSTAGETPSGVKRLPEYPQVDDLL	481	522	5	10	18.4895	0.197184	3	18.0143	0.421442	3
ALKQARKGEQGGPPPKASPSTAGETPSGVKRLPEYPQVDDLL	481	522	5	100	18.338	0.327415	3	18.3837	0.42882	3
ALKQARKGEQGGPPPKASPSTAGETPSGVKRLPEYPQVDDLL	481	522	5	900	18.494	0.404982	3	18.5797	0.34692	3
ALKQARKGEQGGPPPKASPSTAGETPSGVKRLPEYPQVDDLL	481	522	5	10800	18.0575	0.597267	3	18.2927	0.466299	3
ALKQARKGEQGGPPPKASPSTAGETPSGVKRLPEYPQVDDLL	481	522	6	10	18.626	0.154318	3	18.3057	0.404588	3
ALKQARKGEQGGPPPKASPSTAGETPSGVKRLPEYPQVDDLL	481	522	6	100	18.5715	0.274751	3	18.482	0.456138	3
ALKQARKGEQGGPPPKASPSTAGETPSGVKRLPEYPQVDDLL	481	522	6	900	18.459	0.402533	3	18.596	0.31396	3
ALKQARKGEQGGPPPKASPSTAGETPSGVKRLPEYPQVDDLL	481	522	6	10800	17.969	0.639317	3	18.3477	0.554829	3
ALKQARKGEQGGPPPKASPSTAGETPSGVKRLPEYPQVDDL	481	521	6	10	18.622	0.113493	3	18.3963	0.427948	3
ALKQARKGEQGGPPPKASPSTAGETPSGVKRLPEYPQVDDL	481	521	6	100	18.6105	0.374364	3	18.6017	0.46001	3
ALKQARKGEQGGPPPKASPSTAGETPSGVKRLPEYPQVDDL	481	521	6	900	18.658	0.482549	3	18.7483	0.365942	3
ALKQARKGEQGGPPPKASPSTAGETPSGVKRLPEYPQVDDL	481	521	6	10800	18.1755	0.683816	3	18.4703	0.544079	3
ALKQARKGEQGGPPPKASPSTAGETPSGVKRLPEYPQVDDL	481	521	5	10	18.009	0	1	17.741	0.14425	3
ALKQARKGEQGGPPPKASPSTAGETPSGVKRLPEYPQVDDL	481	521	5	100	17.847	0	1	17.8347	0.0117851	3
ALKQARKGEQGGPPPKASPSTAGETPSGVKRLPEYPQVDDL	481	521	5	900	17.723	0	1	18.2893	0.0108423	3
ALKQARKGEQGGPPPKASPSTAGETPSGVKRLPEYPQVDDL	481	521	5	10800	17.171	0	1	18.058	0.222032	3
LPEY	512	515	1	10	1.617	0	1	1.712	0	1
LPEY	512	515	1	100	1.606	0	1	1.668	0	1
LPEY	512	515	1	900	1.684	0	1	1.714	0	1
LPEY	512	515	1	10800	1.536	0	1	1.61	0	1
PQVDDL	516	521	1	10	2.712	0.0163299	3	2.67067	0.115506	3
PQVDDL	516	521	1	100	2.547	0.0506228	3	2.59467	0.140272	3
PQVDDL	516	521	1	900	2.726	0.0914476	3	2.41767	0.248481	3
PQVDDL	516	521	1	10800	2.4595	0.180854	3	2.73267	0.251871	3
LLRRL	522	526	2	10	2.357	0	1	2.27433	0.0202704	3
LLRRL	522	526	2	100	2.362	0	1	2.34033	0.0315841	3
LLRRL	522	526	2	900	2.373	0	1	2.35867	0.00377124	3
LLRRL	522	526	2	10800	2.366	0	1	2.24467	0.0971093	3
VKKPERQQVPTRKD	527	540	4	10	7.716	0.00734847	3	7.67633	0.171721	3
VKKPERQQVPTRKD	527	540	4	100	7.661	0.113493	3	7.755	0.124967	3
VKKPERQQVPTRKD	527	540	4	900	7.677	0.0563383	3	7.79133	0.0746652	3
VKKPERQQVPTRKD	527	540	4	10800	7.48	0.213106	3	7.59667	0.12995	3
VKKPERQQVPTRKD	527	540	5	10	7.618	0	1	7.612	0.128693	3
VKKPERQQVPTRKD	527	540	5	100	7.498	0	1	7.69833	0.0546829	3
VKKPERQQVPTRKD	527	540	5	900	7.5	0	1	7.746	0.0834386	3
VKKPERQQVPTRKD	527	540	5	10800	7.205	0	1	7.57	0.0890955	3
LVKKPERQQVPTRKD	526	540	5	10	8.87	0.0122474	3	8.85467	0.159588	3
LVKKPERQQVPTRKD	526	540	5	100	8.899	0.107778	3	8.9	0.133269	3
LVKKPERQQVPTRKD	526	540	5	900	8.8665	0.117167	3	8.91967	0.0599463	3
LVKKPERQQVPTRKD	526	540	5	10800	8.701	0.232702	3	8.80467	0.127002	3
LVKKPERQQVPTRKD	526	540	4	10	8.901	0.0538888	3	8.81967	0.130809	3
LVKKPERQQVPTRKD	526	540	4	100	8.928	0.0987961	3	8.93067	0.138189	3
LVKKPERQQVPTRKD	526	540	4	900	8.8945	0.0983878	3	8.93633	0.0555118	3
LVKKPERQQVPTRKD	526	540	4	10800	8.733	0.230252	3	8.853	0.121007	3
LLRRLVKKPERQQVPTRKDYGSKVSL	522	547	6	10	14.317	0.0889981	3	14.0107	0.396947	3
LLRRLVKKPERQQVPTRKDYGSKVSL	522	547	6	100	14.5115	0.260054	3	14.45	0.38036	3
LLRRLVKKPERQQVPTRKDYGSKVSL	522	547	6	900	14.471	0.337213	3	14.358	0.44805	3
LLRRLVKKPERQQVPTRKDYGSKVSL	522	547	6	10800	14.2405	0.491939	3	14.431	0.386689	3
VKKPERQQVPTRKDYGSK	527	544	6	10	10.097	0	1	9.92533	0.109837	3
VKKPERQQVPTRKDYGSK	527	544	6	100	9.845	0	1	10.0517	0.037241	3
VKKPERQQVPTRKDYGSK	527	544	6	900	9.858	0	1	10.1813	0.0645824	3
VKKPERQQVPTRKDYGSK	527	544	6	10800	9.387	0	1	9.91033	0.0985235	3
VKKPERQQVPTRKDYGSK	527	544	4	10	10.624	0	1	10.3057	0.0249844	3
VKKPERQQVPTRKDYGSK	527	544	4	100	10.45	0	1	10.4593	0.0768389	3
VKKPERQQVPTRKDYGSK	527	544	4	900	10.412	0	1	10.577	0.00282843	3
VKKPERQQVPTRKDYGSK	527	544	4	10800	9.912	0	1	10.3403	0.0164992	3
VKKPERQQVPTRKDYGSK	527	544	5	10	10.312	0.0163299	3	10.2263	0.22844	3
VKKPERQQVPTRKDYGSK	527	544	5	100	10.333	0.17473	3	10.3553	0.182737	3
VKKPERQQVPTRKDYGSK	527	544	5	900	10.31	0.186161	3	10.3927	0.118798	3
VKKPERQQVPTRKDYGSK	527	544	5	10800	10.047	0.36824	3	10.2123	0.231501	3
LVKKPERQQVPTRKDYGSK	526	544	5	10	11.116	0	1	10.773	0.0155563	3
LVKKPERQQVPTRKDYGSK	526	544	5	100	10.905	0	1	10.8503	0.0542115	3
LVKKPERQQVPTRKDYGSK	526	544	5	900	10.926	0	1	11.0387	0.0546829	3
LVKKPERQQVPTRKDYGSK	526	544	5	10800	10.355	0	1	10.7607	0.0273415	3
VKKPERQQVPTRKDYGSKVSL	527	547	4	10	11.86	0	1	11.465	0.0240416	3
VKKPERQQVPTRKDYGSKVSL	527	547	4	100	11.782	0	1	11.8097	0.112666	3
VKKPERQQVPTRKDYGSKVSL	527	547	4	900	11.768	0	1	11.947	0.0141421	3
VKKPERQQVPTRKDYGSKVSL	527	547	4	10800	11.218	0	1	11.665	0.0438406	3
VKKPERQQVPTRKDYGSKVSL	527	547	5	10	11.72	0.0212289	3	11.5043	0.258428	3
VKKPERQQVPTRKDYGSKVSL	527	547	5	100	11.8715	0.172689	3	11.8743	0.224179	3
VKKPERQQVPTRKDYGSKVSL	527	547	5	900	11.8535	0.187386	3	11.908	0.143257	3
VKKPERQQVPTRKDYGSKVSL	527	547	5	10800	11.6075	0.39396	3	11.748	0.234772	3
VKKPERQQVPTRKDYGSKVSL	527	547	3	10	11.878	0	1	11.411	0	1
VKKPERQQVPTRKDYGSKVSL	527	547	3	100	11.778	0	1	11.944	0	1
VKKPERQQVPTRKDYGSKVSL	527	547	3	900	11.727	0	1	11.889	0	1
VKKPERQQVPTRKDYGSKVSL	527	547	3	10800	11.287	0	1	11.668	0	1
VKKPERQQVPTRKDYGSKVSL	527	547	6	10	11.728	0	1	11.3283	0.00801388	3
VKKPERQQVPTRKDYGSKVSL	527	547	6	100	11.639	0	1	11.6623	0.0938095	3
VKKPERQQVPTRKDYGSKVSL	527	547	6	900	11.598	0	1	11.7647	0.0306413	3
VKKPERQQVPTRKDYGSKVSL	527	547	6	10800	11.069	0	1	11.54	0.0113137	3
YGSKVSL	541	547	2	10	3.7475	0.0379671	3	3.563	0.011	2
YGSKVSL	541	547	2	100	3.8525	0.000408248	3	3.8565	0.0025	2
YGSKVSL	541	547	2	900	3.8485	0.0110227	3	3.876	0.005	2
YGSKVSL	541	547	2	10800	3.833	0.0228619	3	3.854	0.039	2
FSHLPQ	548	553	2	10	0.6635	0.134314	3	0.421	0.172362	3
FSHLPQ	548	553	2	100	1.345	0.0261279	3	1.019	0.117067	3
FSHLPQ	548	553	2	900	1.598	0.00898146	3	1.52833	0.0480093	3
FSHLPQ	548	553	2	10800	1.605	0.0204124	3	1.60967	0.0673713	3
FSHLPQY	548	554	1	10	0.805	0	1	0.516333	0.0575114	3
FSHLPQY	548	554	1	100	2.714	0	1	2.07133	0.0872098	3
FSHLPQY	548	554	1	900	2.427	0	1	3.053	0.0282843	3
FSHLPQY	548	554	1	10800	2.696	0	1	2.755	0.183848	3
FSHLPQY	548	554	2	10	1.397	0.323333	3	0.816	0.299347	3
FSHLPQY	548	554	2	100	2.516	0.0408248	3	2.08733	0.12554	3
FSHLPQY	548	554	2	900	2.895	0.0645032	3	2.684	0.00571548	3
FSHLPQY	548	554	2	10800	2.8415	0.0436826	3	2.71767	0.0744998	3
FSHLPQYSRQ	548	557	3	10	3.4	0.209023	3	2.9265	0.3425	2
FSHLPQYSRQ	548	557	3	100	4.6235	0.0649115	3	4.3025	0.1245	2
FSHLPQYSRQ	548	557	3	900	4.842	0.011431	3	4.755	0.035	2
FSHLPQYSRQ	548	557	3	10800	4.8425	0.115534	3	4.8605	0.0575	2
FSHLPQYSRQ	548	557	2	10	2.844	0	1	2.233	0	1
FSHLPQYSRQ	548	557	2	100	4.205	0	1	3.831	0	1
FSHLPQYSRQ	548	557	2	900	4.256	0	1	4.774	0	1
FSHLPQYSRQ	548	557	2	10800	4.448	0	1	5.001	0	1
FSHLPQYSRQN	548	558	3	10	3.994	0.222904	3	3.44667	0.302853	3
FSHLPQYSRQN	548	558	3	100	5.28	0.120841	3	4.88967	0.170001	3
FSHLPQYSRQN	548	558	3	900	5.532	0.118392	3	5.538	0.0492003	3
FSHLPQYSRQN	548	558	3	10800	5.4675	0.202083	3	5.562	0.148865	3
FSHLPQYSRQNSLTQF	548	563	3	10	6.5485	0.161258	3	6.09333	0.284058	3
FSHLPQYSRQNSLTQF	548	563	3	100	7.644	0.119209	3	7.31567	0.190167	3
FSHLPQYSRQNSLTQF	548	563	3	900	7.952	0.129006	3	7.948	0.0757672	3
FSHLPQYSRQNSLTQF	548	563	3	10800	7.7635	0.166157	3	7.80967	0.15647	3
FSHLPQYSRQNSLTQF	548	563	2	10	6.578	0.281691	3	6.02867	0.403477	3
FSHLPQYSRQNSLTQF	548	563	2	100	7.71	0.222904	3	7.32533	0.306987	3
FSHLPQYSRQNSLTQF	548	563	2	900	7.9705	0.238009	3	8.14833	0.24891	3
FSHLPQYSRQNSLTQF	548	563	2	10800	7.8095	0.329456	3	7.93167	0.254298	3
MSIPSSVIH	564	572	2	10	4.2125	0.00122474	3	4.34267	0.092881	3
MSIPSSVIH	564	572	2	100	4.604	0.133089	3	4.778	0.150827	3
MSIPSSVIH	564	572	2	900	5.0515	0.0461321	3	5.10167	0.0251042	3
MSIPSSVIH	564	572	2	10800	5.137	0.145336	3	5.14567	0.166734	3
SLTQFMSIPSSVIHPAMVR	559	577	3	10	6.813	0	1	6.618	0	1
SLTQFMSIPSSVIHPAMVR	559	577	3	100	8	0	1	8.221	0	1
SLTQFMSIPSSVIHPAMVR	559	577	3	900	9.133	0	1	8.939	0	1
SLTQFMSIPSSVIHPAMVR	559	577	3	10800	9.717	0	1	9.607	0	1
FMSIPSSVIHPAM	563	575	2	10	4.289	0	1	3.97633	0.265401	3
FMSIPSSVIHPAM	563	575	2	100	4.509	0	1	5.17033	0.358739	3
FMSIPSSVIHPAM	563	575	2	900	5.707	0	1	5.44867	0.276243	3
FMSIPSSVIHPAM	563	575	2	10800	6.069	0	1	6.03433	0.0117851	3
MSIPSSVIHPAM	564	575	2	10	3.97	0.0653197	3	3.89467	0.111682	3
MSIPSSVIHPAM	564	575	2	100	4.8985	0.142479	3	4.81433	0.139533	3
MSIPSSVIHPAM	564	575	2	900	5.553	0.129823	3	5.47233	0.118345	3
MSIPSSVIHPAM	564	575	2	10800	5.873	0.164932	3	5.639	0.196117	3
MSIPSSVIHPA	564	574	2	10	4.775	0	1	4.994	0	1
MSIPSSVIHPA	564	574	2	100	5.678	0	1	5.57	0	1
MSIPSSVIHPA	564	574	2	900	6.527	0	1	6.365	0	1
MSIPSSVIHPA	564	574	2	10800	6.445	0	1	6.387	0	1
MSIPSSVIHPAMVR	564	577	3	10	3.913	0.101246	3	3.72833	0.0841995	3
MSIPSSVIHPAMVR	564	577	3	100	4.6995	0.142479	3	4.58667	0.113409	3
MSIPSSVIHPAMVR	564	577	3	900	5.572	0.22617	3	5.39433	0.162527	3
MSIPSSVIHPAMVR	564	577	3	10800	6.499	0.249031	3	6.01633	0.290114	3
MSIPSSVIHPAMVR	564	577	2	10	3.584	0	1	3.451	0	1
MSIPSSVIHPAMVR	564	577	2	100	3.884	0	1	3.974	0	1
MSIPSSVIHPAMVR	564	577	2	900	5.011	0	1	4.642	0	1
MSIPSSVIHPAMVR	564	577	2	10800	5.569	0	1	5.301	0	1
VRLGLQ	576	581	2	10	0.171	0	1	-0.031	0	1
VRLGLQ	576	581	2	100	0.06	0	1	0.207	0	1
VRLGLQ	576	581	2	900	2.06	0	1	0.43	0	1
VRLGLQ	576	581	2	10800	3.262	0	1	3.443	0	1
VRLGLQY	576	582	2	10	0.346	0	1	0.319	0	1
VRLGLQY	576	582	2	100	0.591	0	1	0.438	0	1
VRLGLQY	576	582	2	900	1.649	0	1	1.19	0	1
VRLGLQY	576	582	2	10800	3.358	0	1	2.687	0	1
LGLQY	578	582	1	10	0.315	0	1	0.169333	0.0824958	3
LGLQY	578	582	1	100	0.579	0	1	0.234667	0.13105	3
LGLQY	578	582	1	900	1.508	0	1	0.652667	0.214489	3
LGLQY	578	582	1	10800	2.471	0	1	1.75733	0.189976	3
VRLGLQYSQGLVSGSN	576	591	2	10	9.927	0	1	9.906	0	1
VRLGLQYSQGLVSGSN	576	591	2	100	10.412	0	1	10.288	0	1
VRLGLQYSQGLVSGSN	576	591	2	900	10.582	0	1	10.385	0	1
VRLGLQYSQGLVSGSN	576	591	2	10800	11.39	0	1	10.342	0	1
LGLQYSQGLVSGSNAR	578	593	2	10	5.2395	0.207798	3	4.83867	0.230912	3
LGLQYSQGLVSGSNAR	578	593	2	100	7.0965	0.208615	3	6.67533	0.278809	3
LGLQYSQGLVSGSNAR	578	593	2	900	8.767	0.280058	3	8.32567	0.307529	3
LGLQYSQGLVSGSNAR	578	593	2	10800	9.8195	0.273118	3	9.504	0.249785	3
LGLQYSQGLVSGSNAR	578	593	3	10	5.324	0	1	5.306	0	1
LGLQYSQGLVSGSNAR	578	593	3	100	7.142	0	1	6.7	0	1
LGLQYSQGLVSGSNAR	578	593	3	900	8.979	0	1	8.528	0	1
LGLQYSQGLVSGSNAR	578	593	3	10800	9.716	0	1	9.445	0	1
VRLGLQYSQGLVSGSNARC	576	594	3	10	5.926	0.33803	3	5.57167	0.29669	3
VRLGLQYSQGLVSGSNARC	576	594	3	100	7.777	0.378854	3	7.37233	0.380225	3
VRLGLQYSQGLVSGSNARC	576	594	3	900	9.578	0.471119	3	9.03067	0.427085	3
VRLGLQYSQGLVSGSNARC	576	594	3	10800	11.347	0.435193	3	10.603	0.447223	3
VRLGLQYSQGLVSGSNARC	576	594	2	10	5.6075	0.229027	3	5.275	0.330539	3
VRLGLQYSQGLVSGSNARC	576	594	2	100	7.714	0.381304	3	7.45433	0.44011	3
VRLGLQYSQGLVSGSNARC	576	594	2	900	9.5655	0.513168	3	9.24433	0.367428	3
VRLGLQYSQGLVSGSNARC	576	594	2	10800	11.479	0.467036	3	10.8087	0.484669	3
LGLQYSQGLVSGSNARC	578	594	2	10	5.621	0.0187794	3	5.33133	0.16991	3
LGLQYSQGLVSGSNARC	578	594	2	100	7.545	0.0947136	3	7.26233	0.308238	3
LGLQYSQGLVSGSNARC	578	594	2	900	9.3785	0.210248	3	9.034	0.173582	3
LGLQYSQGLVSGSNARC	578	594	2	10800	10.4545	0.310677	3	10.1813	0.159157	3
LGLQYSQGLVSGSNARC	578	594	3	10	5.085	0	1	5.451	0.335	2
LGLQYSQGLVSGSNARC	578	594	3	100	7.156	0	1	6.951	0	2
LGLQYSQGLVSGSNARC	578	594	3	900	8.66	0	1	8.6845	0.0215	2
LGLQYSQGLVSGSNARC	578	594	3	10800	9.814	0	1	10.106	0.48	2
LQYSQGLVSGSNAR	580	593	2	10	6.068	0	1	5.508	0	1
LQYSQGLVSGSNAR	580	593	2	100	8.45	0	1	7.964	0	1
LQYSQGLVSGSNAR	580	593	2	900	9.875	0	1	9.641	0	1
LQYSQGLVSGSNAR	580	593	2	10800	10.024	0	1	10.326	0	1
YSQGLVSGSNAR	582	593	2	10	5.561	0.11186	3	5.12033	0.351718	3
YSQGLVSGSNAR	582	593	2	100	7.1805	0.204532	3	6.57833	0.419838	3
YSQGLVSGSNAR	582	593	2	900	7.999	0.124924	3	7.47367	0.352672	3
YSQGLVSGSNAR	582	593	2	10800	7.894	0.258013	3	7.53167	0.431408	3
QYSQGLVSGSNAR	581	593	2	10	5.6105	0.166974	3	5.26133	0.299731	3
QYSQGLVSGSNAR	581	593	2	100	7.286	0.218005	3	7.01367	0.271522	3
QYSQGLVSGSNAR	581	593	2	900	8.4875	0.149827	3	8.32767	0.204539	3
QYSQGLVSGSNAR	581	593	2	10800	8.4115	0.292714	3	8.586	0.193344	3
SQGLVSGSNARC	583	594	2	10	6.2235	0.0167382	3	6.0715	0.1835	2
SQGLVSGSNARC	583	594	2	100	7.601	0.131456	3	7.4675	0.0895	2
SQGLVSGSNARC	583	594	2	900	8.024	0.0620537	3	7.9625	0.0375	2
SQGLVSGSNARC	583	594	2	10800	7.8435	0.193101	3	7.967	0.082	2
SQGLVSGSNAR	583	593	2	10	5.515	0.0636867	3	5.253	0.216575	3
SQGLVSGSNAR	583	593	2	100	6.864	0.104512	3	6.70233	0.195725	3
SQGLVSGSNAR	583	593	2	900	7.3395	0.0738929	3	7.27233	0.110382	3
SQGLVSGSNAR	583	593	2	10800	7.2225	0.168607	3	7.283	0.125913	3
LRALQQVIQD	598	607	2	10	0.566	0.239233	3	0.233667	0.00449691	3
LRALQQVIQD	598	607	2	100	1.1845	0.0551135	3	1.03067	0.0596341	3
LRALQQVIQD	598	607	2	900	2.0335	0.119617	3	1.90233	0.0476399	3
LRALQQVIQD	598	607	2	10800	3.029	0.194326	3	2.684	0.185053	3
ALQQVIQD	600	607	2	10	0.338	0	1	0.321	0	1
ALQQVIQD	600	607	2	100	1.567	0	1	1.358	0	1
ALQQVIQD	600	607	2	900	2.181	0	1	2.325	0	1
ALQQVIQD	600	607	2	10800	3.133	0	1	3.381	0	1
LQQVIQ	601	606	1	10	0.139	0	1	0.0923333	0.0292271	3
LQQVIQ	601	606	1	100	0.491	0	1	0.409667	0.0179134	3
LQQVIQ	601	606	1	900	1.234	0	1	1.04633	0.0542115	3
LQQVIQ	601	606	1	10800	2.16	0	1	1.78967	0.125394	3
RALQQVIQD	599	607	2	10	4.9865	0.226578	3	4.97133	0.138182	3
RALQQVIQD	599	607	2	100	5.082	0.197592	3	5.02367	0.218547	3
RALQQVIQD	599	607	2	900	5.2385	0.261687	3	5.28367	0.152434	3
RALQQVIQD	599	607	2	10800	5.7395	0.20045	3	5.60567	0.116405	3
ALQQVIQ	600	606	1	10	0.1355	0.0371506	3	0.139333	0.0394321	3
ALQQVIQ	600	606	1	100	0.54	0.0547053	3	0.444333	0.0387327	3
ALQQVIQ	600	606	1	900	1.152	0.124924	3	1.04467	0.0328667	3
ALQQVIQ	600	606	1	10800	2.081	0.275976	3	1.87	0.191031	3
LQQVIQD	601	607	1	10	0.1365	0.0224537	3	0.165667	0.0726101	3
LQQVIQD	601	607	1	100	1.1055	0.106553	3	0.948	0.129802	3
LQQVIQD	601	607	1	900	1.927	0.218005	3	1.785	0.117881	3
LQQVIQD	601	607	1	10800	2.664	0.246582	3	2.47533	0.222771	3
QQVIQD	602	607	1	10	0.242	0.0261279	3	0.177667	0.0401857	3
QQVIQD	602	607	1	100	0.858	0.0628702	3	0.731667	0.0657284	3
QQVIQD	602	607	1	900	1.196	0.11186	3	1.10667	0.0997742	3
QQVIQD	602	607	1	10800	1.9185	0.18412	3	1.70433	0.17065	3
LRALQQVIQDYTTPPNEEL	598	616	2	10	4.504	0.0571548	3	4.35767	0.204368	3
LRALQQVIQDYTTPPNEEL	598	616	2	100	6.4095	0.0436826	3	6.11433	0.205372	3
LRALQQVIQDYTTPPNEEL	598	616	2	900	7.5885	0.266586	3	7.298	0.188023	3
LRALQQVIQDYTTPPNEEL	598	616	2	10800	8.2175	0.424986	3	8.18933	0.310752	3
DYTTPP	607	612	1	10	1.391	0	1	1.624	0	1
DYTTPP	607	612	1	100	1.31	0	1	1.622	0	1
DYTTPP	607	612	1	900	1.414	0	1	1.571	0	1
DYTTPP	607	612	1	10800	1.596	0	1	1.58	0	1
YTTPP	608	612	1	10	0.9475	0.00530723	3	0.916	0.011225	3
YTTPP	608	612	1	100	0.959	0.0138804	3	0.916333	0.00984322	3
YTTPP	608	612	1	900	0.9575	0.00775672	3	0.911667	0.0194822	3
YTTPP	608	612	1	10800	0.9515	0.0216372	3	0.917333	0.010274	3
DYTTPPNEEL	607	616	1	10	4.469	0	1	4.343	0	1
DYTTPPNEEL	607	616	1	100	4.918	0	1	4.928	0	1
DYTTPPNEEL	607	616	1	900	4.874	0	1	4.935	0	1
DYTTPPNEEL	607	616	1	10800	4.685	0	1	4.881	0	1
DYTTPPNEEL	607	616	2	10	4.187	0	1	4.054	0	1
DYTTPPNEEL	607	616	2	100	4.638	0	1	4.627	0	1
DYTTPPNEEL	607	616	2	900	4.584	0	1	4.716	0	1
DYTTPPNEEL	607	616	2	10800	4.396	0	1	4.545	0	1
DYTTPPNEE	607	615	2	10	3.7275	0.065728	3	3.52467	0.12014	3
DYTTPPNEE	607	615	2	100	4.099	0.0228619	3	4.09533	0.121426	3
DYTTPPNEE	607	615	2	900	4.197	0.0816497	3	4.00833	0.100679	3
DYTTPPNEE	607	615	2	10800	4.0135	0.0265361	3	4.126	0.179055	3
DYTTPPNEE	607	615	1	10	3.676	0	1	3.611	0	1
DYTTPPNEE	607	615	1	100	4.092	0	1	4.092	0	1
DYTTPPNEE	607	615	1	900	4.095	0	1	4.127	0	1
DYTTPPNEE	607	615	1	10800	4.008	0	1	4.08	0	1
VIQDYTTPPNEELSR	604	618	2	10	4.107	0	1	4.08	0	1
VIQDYTTPPNEELSR	604	618	2	100	6.176	0	1	6.284	0	1
VIQDYTTPPNEELSR	604	618	2	900	7.081	0	1	7.039	0	1
VIQDYTTPPNEELSR	604	618	2	10800	7.531	0	1	7.527	0	1
DYTTPPNEELSR	607	618	2	10	5.121	0.0506228	3	4.98167	0.117548	3
DYTTPPNEELSR	607	618	2	100	6.518	0.0538888	3	6.46533	0.10862	3
DYTTPPNEELSR	607	618	2	900	6.7105	0.0894064	3	6.77033	0.0237954	3
DYTTPPNEELSR	607	618	2	10800	6.505	0.164116	3	6.63767	0.089444	3
YTTPPNEEL	608	616	1	10	3.151	0	1	3.077	0	1
YTTPPNEEL	608	616	1	100	4.308	0	1	3.725	0	1
YTTPPNEEL	608	616	1	900	3.568	0	1	3.607	0	1
YTTPPNEEL	608	616	1	10800	3.402	0	1	3.799	0	1
YTTPPNEELSR	608	618	2	10	4.108	0.0269444	3	3.931	0.130248	3
YTTPPNEELSR	608	618	2	100	5.4535	0.0347011	3	5.37333	0.115066	3
YTTPPNEELSR	608	618	2	900	5.7225	0.062462	3	5.743	0.0376652	3
YTTPPNEELSR	608	618	2	10800	5.593	0.123291	3	5.67533	0.0896264	3
YTTPPNEELSRD	608	619	2	10	5.116	0.0449073	3	4.96933	0.1059	3
YTTPPNEELSRD	608	619	2	100	6.4995	0.0371506	3	6.45367	0.094588	3
YTTPPNEELSRD	608	619	2	900	6.7195	0.0951219	3	6.78167	0.0343058	3
YTTPPNEELSRD	608	619	2	10800	6.52	0.164932	3	6.64267	0.0864112	3
LRALQQVIQDYTTPPNEELSRDLVNKLKPYMSF	598	630	5	10	6.098	0	1	5.674	0	1
LRALQQVIQDYTTPPNEELSRDLVNKLKPYMSF	598	630	5	100	10.487	0	1	10.355	0	1
LRALQQVIQDYTTPPNEELSRDLVNKLKPYMSF	598	630	5	900	14.668	0	1	15.052	0	1
LRALQQVIQDYTTPPNEELSRDLVNKLKPYMSF	598	630	5	10800	17.673	0	1	17.182	0	1
YTTPPNEELSRDLVNKLKPYMSF	608	630	3	10	3.675	0	1	3.334	0	1
YTTPPNEELSRDLVNKLKPYMSF	608	630	3	100	7.327	0	1	6.231	0	1
YTTPPNEELSRDLVNKLKPYMSF	608	630	3	900	10.618	0	1	10.71	0	1
YTTPPNEELSRDLVNKLKPYMSF	608	630	3	10800	12.673	0	1	12.61	0	1
YTTPPNEELSRDLVNKLKPYMSF	608	630	4	10	4.452	0.189427	3	4.28	0.255	2
YTTPPNEELSRDLVNKLKPYMSF	608	630	4	100	7.9655	0.302512	3	7.643	0.292	2
YTTPPNEELSRDLVNKLKPYMSF	608	630	4	900	11.3515	0.0926724	3	11.202	0.006	2
YTTPPNEELSRDLVNKLKPYMSF	608	630	4	10800	13.316	0.112677	3	13.4375	0.1215	2
DLVNKLKP	619	626	3	10	0.299	0.00489898	3	0.240667	0.0461471	3
DLVNKLKP	619	626	3	100	1.3725	0.0175547	3	1.03933	0.0723617	3
DLVNKLKP	619	626	3	900	2.5825	0.00204124	3	2.6	0.19489	3
DLVNKLKP	619	626	3	10800	3.7225	0.000408248	3	3.59433	0.0844841	3
LSRDLVNKLKPYMSF	616	630	3	10	1.523	0	1	1.185	0	1
LSRDLVNKLKPYMSF	616	630	3	100	2.919	0	1	2.667	0	1
LSRDLVNKLKPYMSF	616	630	3	900	5.875	0	1	5.325	0	1
LSRDLVNKLKPYMSF	616	630	3	10800	8.264	0	1	7.481	0	1
LSRDLVNKLKPYMSF	616	630	4	10	1.93	0	1	1.59767	0.0108423	3
LSRDLVNKLKPYMSF	616	630	4	100	4.149	0	1	3.5	0.162635	3
LSRDLVNKLKPYMSF	616	630	4	900	6.911	0	1	6.19467	0.186205	3
LSRDLVNKLKPYMSF	616	630	4	10800	8.639	0	1	8.418	0.159806	3
SRDLVNKLKPYMSF	617	630	3	10	1.4665	0.0583795	3	1.276	0.0539073	3
SRDLVNKLKPYMSF	617	630	3	100	3.233	0.116759	3	2.85533	0.210986	3
SRDLVNKLKPYMSF	617	630	3	900	5.6605	0.156359	3	5.45367	0.130334	3
SRDLVNKLKPYMSF	617	630	3	10800	7.3805	0.157992	3	7.31033	0.1231	3
SRDLVNKLKPYMSF	617	630	4	10	1.41	0.106961	3	1.263	0.0759474	3
SRDLVNKLKPYMSF	617	630	4	100	3.223	0.139621	3	2.80433	0.157595	3
SRDLVNKLKPYMSF	617	630	4	900	5.7035	0.223312	3	5.48133	0.169883	3
SRDLVNKLKPYMSF	617	630	4	10800	7.3905	0.100837	3	7.34667	0.0662336	3
DLVNKLKPYM	619	628	3	10	0.566	0	1	0.385333	0.0556257	3
DLVNKLKPYM	619	628	3	100	1.921	0	1	1.499	0.158392	3
DLVNKLKPYM	619	628	3	900	4.028	0	1	3.349	0.322441	3
DLVNKLKPYM	619	628	3	10800	5.584	0	1	4.863	0.309713	3
DLVNKLKPYMSF	619	630	3	10	1.375	0.0922641	3	1.35767	0.12458	3
DLVNKLKPYMSF	619	630	3	100	3.2125	0.133497	3	2.94133	0.206679	3
DLVNKLKPYMSF	619	630	3	900	5.3335	0.0755259	3	5.30267	0.164311	3
DLVNKLKPYMSF	619	630	3	10800	6.907	0.116759	3	6.87833	0.122227	3
DLVNKLKPYMSF	619	630	2	10	1.5015	0.420904	3	1.16367	0.28469	3
DLVNKLKPYMSF	619	630	2	100	3.439	0.330681	3	3.07867	0.295974	3
DLVNKLKPYMSF	619	630	2	900	5.728	0.307819	3	5.57367	0.213183	3
DLVNKLKPYMSF	619	630	2	10800	6.9375	0.350685	3	7.119	0.257196	3
DLVNKLKPYMS	619	629	3	10	1.0465	0.150644	3	1.04033	0.155952	3
DLVNKLKPYMS	619	629	3	100	2.646	0.133905	3	2.31067	0.0856401	3
DLVNKLKPYMS	619	629	3	900	4.748	0.121658	3	4.376	0.348529	3
DLVNKLKPYMS	619	629	3	10800	6.1445	0.160442	3	6.021	0.329294	3
VNKLKPYMSF	621	630	3	10	1.264	0	1	1.157	0	1
VNKLKPYMSF	621	630	3	100	2.561	0	1	2.373	0	1
VNKLKPYMSF	621	630	3	900	4.067	0	1	3.957	0	1
VNKLKPYMSF	621	630	3	10800	4.865	0	1	4.824	0	1
VNKLKPYMSF	621	630	2	10	0.993	0	1	0.473	0.333805	3
VNKLKPYMSF	621	630	2	100	2.749	0	1	2.52933	0.170248	3
VNKLKPYMSF	621	630	2	900	3.985	0	1	3.773	0.278088	3
VNKLKPYMSF	621	630	2	10800	4.481	0	1	4.653	0.273237	3
DLVNKLKPYMSFL	619	631	2	10	1.002	0	1	1.078	0.0933381	3
DLVNKLKPYMSFL	619	631	2	100	2.578	0	1	2.374	0.019799	3
DLVNKLKPYMSFL	619	631	2	900	4.82	0	1	4.75367	0.0584542	3
DLVNKLKPYMSFL	619	631	2	10800	6.357	0	1	6.56033	0.0702393	3
DLVNKLKPYMSFL	619	631	3	10	0.6095	0.304961	3	0.526667	0.236386	3
DLVNKLKPYMSFL	619	631	3	100	2.5145	0.0314351	3	2.212	0.670691	3
DLVNKLKPYMSFL	619	631	3	900	4.3285	0.306594	3	4.38167	0.215896	3
DLVNKLKPYMSFL	619	631	3	10800	6.3775	0.367832	3	5.911	0.375538	3
LVNKLKPYMSF	620	630	3	10	1.32	0.0743012	3	1.15333	0.111572	3
LVNKLKPYMSF	620	630	3	100	2.59	0.137988	3	2.279	0.21486	3
LVNKLKPYMSF	620	630	3	900	4.136	0.152685	3	4.052	0.0886604	3
LVNKLKPYMSF	620	630	3	10800	5.327	0.115126	3	5.243	0.119602	3
VNKLKPYMSFL	621	631	3	10	0.913	0	1	1.09133	0.139536	3
VNKLKPYMSFL	621	631	3	100	2.265	0	1	2.10533	0.0532687	3
VNKLKPYMSFL	621	631	3	900	3.503	0	1	3.577	0.0721249	3
VNKLKPYMSFL	621	631	3	10800	4.343	0	1	4.48033	0.132465	3
YMSF	627	630	1	10	0.885	0	1	0.778333	0.00235702	3
YMSF	627	630	1	100	1.163	0	1	1.10033	0.024513	3
YMSF	627	630	1	900	1.572	0	1	1.581	0.0141421	3
YMSF	627	630	1	10800	1.536	0	1	1.57633	0.0249844	3
FLTQCR	630	635	2	10	0.7565	0.0714435	3	0.5255	0.0615	2
FLTQCR	630	635	2	100	1.548	0.343745	3	1.1885	0.4395	2
FLTQCR	630	635	2	900	2.1215	0.199633	3	2.1165	0.0325	2
FLTQCR	630	635	2	10800	2.9695	0.169423	3	2.8615	0.0725	2
LTQCRPL	631	637	2	10	0.86	0	1	1.27433	0.00754247	3
LTQCRPL	631	637	2	100	0.997	0	1	1.28733	0.0801388	3
LTQCRPL	631	637	2	900	2.371	0	1	1.66667	0.2852	3
LTQCRPL	631	637	2	10800	2.717	0	1	2.093	0.424264	3
LTQCRPLSASM	631	641	2	10	4.053	0	1	3.95067	0.156035	3
LTQCRPLSASM	631	641	2	100	5.41	0	1	5.32267	0.148964	3
LTQCRPLSASM	631	641	2	900	5.992	0	1	5.89767	0.133407	3
LTQCRPLSASM	631	641	2	10800	6.361	0	1	6.32067	0.0542115	3
LTQCRPLSASMHNAIK	631	646	3	10	3.097	0	1	3.402	0	1
LTQCRPLSASMHNAIK	631	646	3	100	4.902	0	1	4.571	0	1
LTQCRPLSASMHNAIK	631	646	3	900	5.966	0	1	5.525	0	1
LTQCRPLSASMHNAIK	631	646	3	10800	7.485	0	1	7.152	0	1
PLSASMHNAIK	636	646	3	10	2.0435	0.281283	3	1.352	0.527547	3
PLSASMHNAIK	636	646	3	100	2.6565	0.211064	3	2.14433	0.561898	3
PLSASMHNAIK	636	646	3	900	3.467	0.230252	3	2.89833	0.559908	3
PLSASMHNAIK	636	646	3	10800	4.613	0.353543	3	4.15833	0.457001	3
PLSASMHNAIKFL	636	648	3	10	1.165	0.151868	3	0.875667	0.13843	3
PLSASMHNAIKFL	636	648	3	100	1.5745	0.0992043	3	1.44	0.232656	3
PLSASMHNAIKFL	636	648	3	900	2.8825	0.219229	3	2.51933	0.164609	3
PLSASMHNAIKFL	636	648	3	10800	4.271	0.237601	3	4.113	0.210829	3
LTQCRPLSASMHNAIKFLNKEITSVGSSKREEEAKSEL	631	668	6	10	6.9315	0.299246	3	6.56033	0.468979	3
LTQCRPLSASMHNAIKFLNKEITSVGSSKREEEAKSEL	631	668	6	100	10.382	0.796901	3	9.28867	0.295707	3
LTQCRPLSASMHNAIKFLNKEITSVGSSKREEEAKSEL	631	668	6	900	13.946	0.688307	3	13.2167	0.681097	3
LTQCRPLSASMHNAIKFLNKEITSVGSSKREEEAKSEL	631	668	6	10800	16.9455	0.811189	3	16.5573	0.695962	3
PLSASMHNAIKFLNKEITSVGSSKREEEAKSEL	636	668	5	10	5.606	0	1	5.169	0	1
PLSASMHNAIKFLNKEITSVGSSKREEEAKSEL	636	668	5	100	8.188	0	1	8.087	0	1
PLSASMHNAIKFLNKEITSVGSSKREEEAKSEL	636	668	5	900	11.82	0	1	11.284	0	1
PLSASMHNAIKFLNKEITSVGSSKREEEAKSEL	636	668	5	10800	14.348	0	1	14.572	0	1
PLSASMHNAIKFLNKEITSVGSSKREEEAKSEL	636	668	6	10	5.198	0	1	4.834	0	1
PLSASMHNAIKFLNKEITSVGSSKREEEAKSEL	636	668	6	100	7.977	0	1	7.879	0	1
PLSASMHNAIKFLNKEITSVGSSKREEEAKSEL	636	668	6	900	11.858	0	1	11.204	0	1
PLSASMHNAIKFLNKEITSVGSSKREEEAKSEL	636	668	6	10800	14.744	0	1	14.76	0	1
HNAIKFLNKEITSVGSSKREEEAKSEL	642	668	5	10	6.007	0.115943	3	5.802	0.273	2
HNAIKFLNKEITSVGSSKREEEAKSEL	642	668	5	100	8.4775	0.238825	3	8.45	0.377	2
HNAIKFLNKEITSVGSSKREEEAKSEL	642	668	5	900	11.042	0.360891	3	10.868	0.323	2
HNAIKFLNKEITSVGSSKREEEAKSEL	642	668	5	10800	13.4885	0.598084	3	13.518	0.594	2
FLNKEITSVGSSKREEEAK	647	665	4	10	5.5195	0.202899	3	5.199	0.38813	3
FLNKEITSVGSSKREEEAK	647	665	4	100	7.427	0.274343	3	6.98067	0.392096	3
FLNKEITSVGSSKREEEAK	647	665	4	900	8.328	0.27271	3	8.10933	0.384288	3
FLNKEITSVGSSKREEEAK	647	665	4	10800	9.2335	0.339254	3	8.828	0.334236	3
FLNKEITSVGSSKREEEAKSEL	647	668	5	10	5.572	0	1	5.47	0.168	2
FLNKEITSVGSSKREEEAKSEL	647	668	5	100	7.253	0	1	8.155	0.237	2
FLNKEITSVGSSKREEEAKSEL	647	668	5	900	9.375	0	1	9.615	0.159	2
FLNKEITSVGSSKREEEAKSEL	647	668	5	10800	10.152	0	1	10.667	0.293	2
FLNKEITSVGSSKREEEAKSEL	647	668	4	10	6.044	0.222904	3	5.67267	0.304216	3
FLNKEITSVGSSKREEEAKSEL	647	668	4	100	8.1915	0.353135	3	7.932	0.496504	3
FLNKEITSVGSSKREEEAKSEL	647	668	4	900	9.813	0.360891	3	9.51833	0.335313	3
FLNKEITSVGSSKREEEAKSEL	647	668	4	10800	10.85	0.573997	3	10.7133	0.35662	3
FLNKEITSVGSSKREEEAKSEL	647	668	3	10	5.542	0	1	5.79367	0.526559	3
FLNKEITSVGSSKREEEAKSEL	647	668	3	100	7.628	0	1	8.20333	0.415307	3
FLNKEITSVGSSKREEEAKSEL	647	668	3	900	9.127	0	1	9.59067	0.199876	3
FLNKEITSVGSSKREEEAKSEL	647	668	3	10800	9.965	0	1	10.7227	0.379481	3
NKEITSVGSSKREEEAK	649	665	4	10	5.824	0	1	5.241	0	1
NKEITSVGSSKREEEAK	649	665	4	100	7.515	0	1	7.645	0	1
NKEITSVGSSKREEEAK	649	665	4	900	8.522	0	1	8.533	0	1
NKEITSVGSSKREEEAK	649	665	4	10800	8.406	0	1	8.803	0	1
EITSVGSSKREEEAK	651	665	3	10	5.697	0	1	5.352	0	1
EITSVGSSKREEEAK	651	665	3	100	7.405	0	1	7.298	0	1
EITSVGSSKREEEAK	651	665	3	900	8.051	0	1	8.397	0	1
EITSVGSSKREEEAK	651	665	3	10800	7.997	0	1	8.193	0	1
EITSVGSSKREEEAK	651	665	4	10	5.758	0	1	5.412	0	1
EITSVGSSKREEEAK	651	665	4	100	7.111	0	1	7.208	0	1
EITSVGSSKREEEAK	651	665	4	900	7.951	0	1	8.145	0	1
EITSVGSSKREEEAK	651	665	4	10800	7.858	0	1	7.911	0	1
NKEITSVGSSKREEEAKSEL	649	668	4	10	5.589	0	1	5.617	0	1
NKEITSVGSSKREEEAKSEL	649	668	4	100	7.726	0	1	7.876	0	1
NKEITSVGSSKREEEAKSEL	649	668	4	900	9.61	0	1	9.652	0	1
NKEITSVGSSKREEEAKSEL	649	668	4	10800	10.051	0	1	10.478	0	1
FLNKEITSVGSSKREEEAKSELRA	647	670	4	10	5.951	0	1	5.29833	0.0938095	3
FLNKEITSVGSSKREEEAKSELRA	647	670	4	100	7.817	0	1	7.104	0.459619	3
FLNKEITSVGSSKREEEAKSELRA	647	670	4	900	9.516	0	1	9.35833	0.320084	3
FLNKEITSVGSSKREEEAKSELRA	647	670	4	10800	10.962	0	1	11.393	0.272943	3
EITSVGSSKREEEAKSEL	651	668	4	10	5.714	0	1	5.518	0	1
EITSVGSSKREEEAKSEL	651	668	4	100	7.817	0	1	7.729	0	1
EITSVGSSKREEEAKSEL	651	668	4	900	9.46	0	1	9.642	0	1
EITSVGSSKREEEAKSEL	651	668	4	10800	9.645	0	1	10.414	0	1
ITSVGSSKREEEAKSEL	652	668	3	10	5.102	0	1	4.946	0	1
ITSVGSSKREEEAKSEL	652	668	3	100	7.049	0	1	6.759	0	1
ITSVGSSKREEEAKSEL	652	668	3	900	8.118	0	1	7.939	0	1
ITSVGSSKREEEAKSEL	652	668	3	10800	8.161	0	1	8.696	0	1
ITSVGSSKREEEAKSEL	652	668	4	10	5.3365	0.186569	3	5.105	0	1
ITSVGSSKREEEAKSEL	652	668	4	100	7.154	0.0971631	3	7.38	0	1
ITSVGSSKREEEAKSEL	652	668	4	900	8.3055	0.109002	3	8.279	0	1
ITSVGSSKREEEAKSEL	652	668	4	10800	8.55	0.0702187	3	8.513	0	1
ITSVGSSKREEEAKSELRA	652	670	4	10	6.198	0	1	5.155	0	1
ITSVGSSKREEEAKSELRA	652	670	4	100	7.936	0	1	7.887	0	1
ITSVGSSKREEEAKSELRA	652	670	4	900	9.011	0	1	8.929	0	1
ITSVGSSKREEEAKSELRA	652	670	4	10800	9.425	0	1	10.424	0	1
ITSVGSSKREEEAKSELRAAIDRYVQEK	652	679	5	10	4.741	0	1	4.516	0	1
ITSVGSSKREEEAKSELRAAIDRYVQEK	652	679	5	100	6.36	0	1	5.993	0	1
ITSVGSSKREEEAKSELRAAIDRYVQEK	652	679	5	900	7.704	0	1	7.57	0	1
ITSVGSSKREEEAKSELRAAIDRYVQEK	652	679	5	10800	9.237	0	1	9.127	0	1
RAAIDRYVQE	669	678	2	10	0.163	0	1	0.161	0	1
RAAIDRYVQE	669	678	2	100	0.195	0	1	0.181	0	1
RAAIDRYVQE	669	678	2	900	0.238	0	1	0.217	0	1
RAAIDRYVQE	669	678	2	10800	0.918	0	1	0.649	0	1
RAAIDRYVQE	669	678	3	10	-0.1455	0.0453156	3	-0.207	0.041	2
RAAIDRYVQE	669	678	3	100	-0.0845	0.0289856	3	-0.208	0.063	2
RAAIDRYVQE	669	678	3	900	-0.044	0.0547053	3	-0.1055	0.0585	2
RAAIDRYVQE	669	678	3	10800	0.752	0.242499	3	0.408	0.276	2
RAAIDRYVQEK	669	679	4	10	0.354	0	1	0.24	0	1
RAAIDRYVQEK	669	679	4	100	0.324	0	1	0.286	0	1
RAAIDRYVQEK	669	679	4	900	0.376	0	1	0.288	0	1
RAAIDRYVQEK	669	679	4	10800	1.164	0	1	0.752	0	1
RAAIDRYVQEK	669	679	3	10	0.366	0	1	0.135	0	1
RAAIDRYVQEK	669	679	3	100	0.206	0	1	0.17	0	1
RAAIDRYVQEK	669	679	3	900	0.273	0	1	0.236	0	1
RAAIDRYVQEK	669	679	3	10800	1.042	0	1	0.646	0	1
RAAIDRYVQEK	669	679	2	10	0.202	0	1	0.182	0	1
RAAIDRYVQEK	669	679	2	100	0.352	0	1	0.228	0	1
RAAIDRYVQEK	669	679	2	900	0.27	0	1	0.493	0	1
RAAIDRYVQEK	669	679	2	10800	1.072	0	1	0.709	0	1
AIDRYVQEK	671	679	3	10	0.028	0	1	-0.074	0.00989949	3
AIDRYVQEK	671	679	3	100	0.019	0	1	0.0136667	0.00895669	3
AIDRYVQEK	671	679	3	900	0.159	0	1	-0.00933333	0.0688251	3
AIDRYVQEK	671	679	3	10800	1.07	0	1	0.420667	0.164992	3
RAAIDRYVQEKIVL	669	682	3	10	0.345	0.0155134	3	0.2335	0.0055	2
RAAIDRYVQEKIVL	669	682	3	100	0.339	0.00979796	3	0.364	0.045	2
RAAIDRYVQEKIVL	669	682	3	900	0.532	0.011431	3	0.4795	0.0535	2
RAAIDRYVQEKIVL	669	682	3	10800	1.426	0.0808332	3	1.062	0.192	2
IVLA	680	683	1	10	0.01	0	1	-0.001	0	1
IVLA	680	683	1	100	-0.028	0	1	0.019	0	1
IVLA	680	683	1	900	0.157	0	1	0.08	0	1
IVLA	680	683	1	10800	0.512	0	1	0.308	0	1
AAQAISRF	683	690	2	10	0.813	0	1	0.276	0	1
AAQAISRF	683	690	2	100	1.499	0	1	1.002	0	1
AAQAISRF	683	690	2	900	2.047	0	1	1.788	0	1
AAQAISRF	683	690	2	10800	3.004	0	1	2.47	0	1
AAQAISRFAYQKISNGDVIL	683	702	2	10	1.673	0.0979796	3	1.362	0.129849	3
AAQAISRFAYQKISNGDVIL	683	702	2	100	3.351	0.220454	3	2.531	0.253946	3
AAQAISRFAYQKISNGDVIL	683	702	2	900	4.8265	0.208615	3	4.24133	0.265832	3
AAQAISRFAYQKISNGDVIL	683	702	2	10800	6.873	0.418863	3	5.84767	0.311411	3
AAQAISRFAYQKISNGDVIL	683	702	3	10	1.6455	0.128598	3	1.36567	0.138413	3
AAQAISRFAYQKISNGDVIL	683	702	3	100	3.328	0.30292	3	2.52867	0.316582	3
AAQAISRFAYQKISNGDVIL	683	702	3	900	4.8975	0.381712	3	4.20267	0.347928	3
AAQAISRFAYQKISNGDVIL	683	702	3	10800	6.866	0.488265	3	5.83967	0.456035	3
FAYQK	690	694	2	10	0.383	0	1	0.304	0	1
FAYQK	690	694	2	100	1.179	0	1	0.804	0	1
FAYQK	690	694	2	900	1.688	0	1	1.424	0	1
FAYQK	690	694	2	10800	2.161	0	1	2.07	0	1
AISRFAYQKISNGDVIL	686	702	3	10	0.928	0	1	1.784	0	1
AISRFAYQKISNGDVIL	686	702	3	100	2.201	0	1	2.725	0	1
AISRFAYQKISNGDVIL	686	702	3	900	3.883	0	1	4.205	0	1
AISRFAYQKISNGDVIL	686	702	3	10800	5.129	0	1	5.814	0	1
FAYQKISNGDVIL	690	702	2	10	1.305	0.102879	3	1.08633	0.109515	3
FAYQKISNGDVIL	690	702	2	100	2.502	0.199225	3	1.97633	0.218547	3
FAYQKISNGDVIL	690	702	2	900	3.7365	0.207798	3	3.295	0.215696	3
FAYQKISNGDVIL	690	702	2	10800	4.588	0.225353	3	4.324	0.214681	3
QKISNGDVIL	693	702	2	10	1.0685	0.0175547	3	0.938	0.047	2
QKISNGDVIL	693	702	2	100	1.6855	0.0567465	3	1.5405	0.0125	2
QKISNGDVIL	693	702	2	900	2.518	0.0987961	3	2.271	0.027	2
QKISNGDVIL	693	702	2	10800	2.936	0.11186	3	2.7525	0.1125	2
ISNGDVIL	695	702	1	10	0.906	0.00734847	3	1.11133	0.0567587	3
ISNGDVIL	695	702	1	100	2.051	0.342112	3	1.57567	0.186959	3
ISNGDVIL	695	702	1	900	1.917	0.0498063	3	1.939	0.0812076	3
ISNGDVIL	695	702	1	10800	1.952	0.0857321	3	2.022	0.0227596	3
GDVIL	698	702	1	10	0.0305	0.0102062	3	0.0426667	0.00524934	3
GDVIL	698	702	1	100	0.392	0.00898146	3	0.340667	0.0299147	3
GDVIL	698	702	1	900	0.799	0.011431	3	0.788667	0.015456	3
GDVIL	698	702	1	10800	0.8095	0.00938971	3	0.814667	0.00410961	3
SLVSRILQEA	708	717	2	10	0.296	0.0857321	3	0.0936667	0.140194	3
SLVSRILQEA	708	717	2	100	0.747	0.236784	3	0.529	0.039598	3
SLVSRILQEA	708	717	2	900	1.7545	0.0191877	3	1.6	0.218009	3
SLVSRILQEA	708	717	2	10800	2.8915	0.00857321	3	2.53833	0.088703	3
VSRILQEAWTEGRRFR	710	725	4	10	1.462	0	1	1.075	0	1
VSRILQEAWTEGRRFR	710	725	4	100	2.623	0	1	2.522	0	1
VSRILQEAWTEGRRFR	710	725	4	900	4.104	0	1	3.72	0	1
VSRILQEAWTEGRRFR	710	725	4	10800	5.217	0	1	4.791	0	1
VSRILQEAWTEGRRF	710	724	4	10	1.3265	0.0428661	3	0.802333	0.14585	3
VSRILQEAWTEGRRF	710	724	4	100	2.8655	0.0314351	3	2.47867	0.172529	3
VSRILQEAWTEGRRF	710	724	4	900	4.311	0.0743012	3	3.66367	0.276923	3
VSRILQEAWTEGRRF	710	724	4	10800	5.3165	0.0142887	3	4.966	0.259401	3
QEAWTEGRR	715	723	3	10	1.054	0.0179629	3	0.848333	0.0830515	3
QEAWTEGRR	715	723	3	100	2.7295	0.0412331	3	2.564	0.225195	3
QEAWTEGRR	715	723	3	900	3.997	0.0571548	3	4.624	0.619844	3
QEAWTEGRR	715	723	3	10800	4.483	0.108594	3	4.87333	0.292224	3
QEAWTEGRR	715	723	2	10	0.9955	0.00285774	3	0.961	0	1
QEAWTEGRR	715	723	2	100	2.6625	0.0322516	3	2.474	0	1
QEAWTEGRR	715	723	2	900	3.9025	0.114718	3	3.885	0	1
QEAWTEGRR	715	723	2	10800	4.4775	0.144928	3	4.568	0	1
VSRILQEAWTEGRRFRVVV	710	728	4	10	1.192	0	1	0.863	0	1
VSRILQEAWTEGRRFRVVV	710	728	4	100	2.868	0	1	2.541	0	1
VSRILQEAWTEGRRFRVVV	710	728	4	900	4.667	0	1	4.06	0	1
VSRILQEAWTEGRRFRVVV	710	728	4	10800	5.407	0	1	6.561	0	1
VSRILQEAWTEGRRFRVVV	710	728	5	10	1.106	0	1	0.888	0	1
VSRILQEAWTEGRRFRVVV	710	728	5	100	2.792	0	1	2.787	0	1
VSRILQEAWTEGRRFRVVV	710	728	5	900	4.237	0	1	3.977	0	1
VSRILQEAWTEGRRFRVVV	710	728	5	10800	5.207	0	1	5.025	0	1
QEAWTEGRRF	715	724	3	10	1.5545	0.194734	3	1.8445	0.5945	2
QEAWTEGRRF	715	724	3	100	3.1035	0.189019	3	2.9375	0.3155	2
QEAWTEGRRF	715	724	3	900	3.599	0.0538888	3	3.535	0.156	2
QEAWTEGRRF	715	724	3	10800	4.4295	0.127782	3	4.2175	0.0295	2
VVVVD	726	730	1	10	0.061	0	1	0.0473333	0.00612826	3
VVVVD	726	730	1	100	0.077	0	1	0.044	0.00565685	3
VVVVD	726	730	1	900	0.107	0	1	0.0483333	0.0131993	3
VVVVD	726	730	1	10800	0.147	0	1	0.0693333	0.0131993	3
VVVVDSR	726	732	2	10	0.093	0	1	-0.0166667	0.154621	3
VVVVDSR	726	732	2	100	0.475	0	1	0.201333	0.134822	3
VVVVDSR	726	732	2	900	0.874	0	1	0.784667	0.0320555	3
VVVVDSR	726	732	2	10800	1.431	0	1	1.17167	0.115494	3
VVVVDSRPWLEGR	726	738	3	10	1.7495	0.0632785	3	1.64	0.107576	3
VVVVDSRPWLEGR	726	738	3	100	3.088	0.0816497	3	2.89667	0.127918	3
VVVVDSRPWLEGR	726	738	3	900	4.027	0.0914476	3	3.87667	0.126908	3
VVVVDSRPWLEGR	726	738	3	10800	4.8575	0.139213	3	4.759	0.119155	3
VVVVDSRPWLEGR	726	738	2	10	1.7125	0.0453156	3	1.64133	0.111792	3
VVVVDSRPWLEGR	726	738	2	100	3.0775	0.0216372	3	2.90067	0.0858849	3
VVVVDSRPWLEGR	726	738	2	900	3.9295	0.05593	3	3.844	0.109739	3
VVVVDSRPWLEGR	726	738	2	10800	4.797	0.106961	3	4.73333	0.0989287	3
VVDSRPWLEGR	728	738	3	10	1.501	0	1	1.467	0	1
VVDSRPWLEGR	728	738	3	100	2.811	0	1	2.73	0	1
VVDSRPWLEGR	728	738	3	900	3.7	0	1	3.71	0	1
VVDSRPWLEGR	728	738	3	10800	4.273	0	1	4.352	0	1
SRPWLEGR	731	738	2	10	1.4705	0.154726	3	1.37933	0.151469	3
SRPWLEGR	731	738	2	100	2.7465	0.244541	3	2.44733	0.139939	3
SRPWLEGR	731	738	2	900	2.928	0.00244949	3	3.01	0.139387	3
SRPWLEGR	731	738	2	10800	3.606	0.151868	3	3.66667	0.0711352	3
VVVVDSRPWLEGRHTLR	726	742	5	10	1.6625	0.0347011	3	1.59233	0.0918852	3
VVVVDSRPWLEGRHTLR	726	742	5	100	3.165	0.0359258	3	3.02567	0.107704	3
VVVVDSRPWLEGRHTLR	726	742	5	900	4.628	0.0571548	3	4.464	0.133427	3
VVVVDSRPWLEGRHTLR	726	742	5	10800	5.2525	0.136763	3	5.21467	0.163814	3
RVVVVDSRPWLEGRHTLRSLVHAGVPASY	725	753	4	10	2.428	0	1	2.541	0	1
RVVVVDSRPWLEGRHTLRSLVHAGVPASY	725	753	4	100	4.625	0	1	4.674	0	1
RVVVVDSRPWLEGRHTLRSLVHAGVPASY	725	753	4	900	6.743	0	1	6.596	0	1
RVVVVDSRPWLEGRHTLRSLVHAGVPASY	725	753	4	10800	7.734	0	1	7.699	0	1
RVVVVDSRPWLEGRHTLRSLVHAGVPASY	725	753	5	10	2.614	0.0261279	3	2.45867	0.113085	3
RVVVVDSRPWLEGRHTLRSLVHAGVPASY	725	753	5	100	4.8315	0.117167	3	4.446	0.318202	3
RVVVVDSRPWLEGRHTLRSLVHAGVPASY	725	753	5	900	7.1515	0.0722599	3	6.95567	0.316959	3
RVVVVDSRPWLEGRHTLRSLVHAGVPASY	725	753	5	10800	9.173	0.309452	3	8.782	0.517419	3
HTLRSLVH	739	746	3	10	1.43	0.169831	3	1.277	0.111	2
HTLRSLVH	739	746	3	100	1.841	0.0661362	3	1.846	0.118	2
HTLRSLVH	739	746	3	900	2.5535	0.130231	3	2.6965	0.1045	2
HTLRSLVH	739	746	3	10800	3.3885	0.196367	3	3.397	0.226	2
LVHAGVPASY	744	753	2	10	0.5985	0.0918559	3	0.531333	0.0404173	3
LVHAGVPASY	744	753	2	100	1.695	0.115943	3	1.28533	0.280248	3
LVHAGVPASY	744	753	2	900	2.493	0.0204124	3	2.28967	0.113456	3
LVHAGVPASY	744	753	2	10800	3.0605	0.177588	3	2.82767	0.0682267	3
SLVHAGVPASY	743	753	2	10	0.554	0.0375588	3	0.456	0.0653809	3
SLVHAGVPASY	743	753	2	100	1.202	0.0832827	3	1.04033	0.165574	3
SLVHAGVPASY	743	753	2	900	2.1015	0.154726	3	1.91133	0.151669	3
SLVHAGVPASY	743	753	2	10800	2.6535	0.187386	3	2.62733	0.144431	3
VHAGVPASY	745	753	2	10	0.3125	0.0649115	3	0.167333	0.129477	3
VHAGVPASY	745	753	2	100	0.9345	0.103287	3	0.715	0.189505	3
VHAGVPASY	745	753	2	900	2.008	0.242499	3	1.647	0.190137	3
VHAGVPASY	745	753	2	10800	2.306	0.162483	3	2.16267	0.161927	3
YLLIP	753	757	1	10	0.051	0	1	0.00266667	0.00329983	3
YLLIP	753	757	1	100	0.21	0	1	0.134	0.0183848	3
YLLIP	753	757	1	900	0.791	0	1	0.535667	0.157921	3
YLLIP	753	757	1	10800	1.009	0	1	0.628667	0.234288	3
LLIPAAS	754	760	1	10	0.542	0.0489898	3	0.465667	0.0452573	3
LLIPAAS	754	760	1	100	0.9775	0.0518475	3	0.919333	0.0375263	3
LLIPAAS	754	760	1	900	1.007	0.0636867	3	0.939333	0.0451836	3
LLIPAAS	754	760	1	10800	1.0995	0.0951219	3	1.02467	0.0650965	3
LLIPAASYVLPEVSKVL	754	770	2	10	0.7015	0.0943054	3	0.6115	0.0315	2
LLIPAASYVLPEVSKVL	754	770	2	100	1.053	0.0571548	3	1.0705	0.0875	2
LLIPAASYVLPEVSKVL	754	770	2	900	1.8355	0.117167	3	1.673	0.064	2
LLIPAASYVLPEVSKVL	754	770	2	10800	3.3375	0.430702	3	2.795	0.194	2
LLIPAASYVLPEVSKVLLGA	754	773	3	10	1.245	0	1	1.3	0	1
LLIPAASYVLPEVSKVLLGA	754	773	3	100	2.169	0	1	2.187	0	1
LLIPAASYVLPEVSKVLLGA	754	773	3	900	3.112	0	1	3.169	0	1
LLIPAASYVLPEVSKVLLGA	754	773	3	10800	4.11	0	1	3.991	0	1
YVLPEVSK	761	768	2	10	0.3925	0.0632785	3	0.201	0.0569269	3
YVLPEVSK	761	768	2	100	0.4515	0.0387836	3	0.263	0.0751576	3
YVLPEVSK	761	768	2	900	0.6205	0.125332	3	0.477	0.0938225	3
YVLPEVSK	761	768	2	10800	1.405	0.146969	3	1.25867	0.101906	3
YVLPEVSK	761	768	1	10	0.161	0.0253114	3	0.134	0.0520064	3
YVLPEVSK	761	768	1	100	0.232	0.00979796	3	0.190333	0.0309444	3
YVLPEVSK	761	768	1	900	0.484	0	3	0.373	0.048833	3
YVLPEVSK	761	768	1	10800	1.308	0.0677692	3	1.18667	0.0920664	3
YVLPEVS	761	767	1	10	0.03	0	1	0.459	0	1
YVLPEVS	761	767	1	100	0.255	0	1	0.347	0	1
YVLPEVS	761	767	1	900	0.462	0	1	0.648	0	1
YVLPEVS	761	767	1	10800	1.609	0	1	1.545	0	1
YVLPEVSKVL	761	770	2	10	0.175	0	1	0.164	0.00424264	3
YVLPEVSKVL	761	770	2	100	0.219	0	1	0.189333	0.000471405	3
YVLPEVSKVL	761	770	2	900	0.39	0	1	1.36367	0.728791	3
YVLPEVSKVL	761	770	2	10800	1.01	0	1	2.195	0.906511	3
LLIPAASYVLPEVSKVLLGAHAL	754	776	3	10	1.428	0.124924	3	1.174	0	1
LLIPAASYVLPEVSKVLLGAHAL	754	776	3	100	2.3255	0.155543	3	2.043	0	1
LLIPAASYVLPEVSKVLLGAHAL	754	776	3	900	3.398	0.288223	3	3.047	0	1
LLIPAASYVLPEVSKVLLGAHAL	754	776	3	10800	4.469	0.287407	3	4.06	0	1
YVLPEVSKVLLGA	761	773	2	10	0.91	0.0171464	3	0.868	0.0371753	3
YVLPEVSKVLLGA	761	773	2	100	1.4455	0.0404166	3	1.28567	0.0624731	3
YVLPEVSKVLLGA	761	773	2	900	1.944	0.133089	3	1.75	0.104665	3
YVLPEVSKVLLGA	761	773	2	10800	2.4445	0.21678	3	2.25833	0.1125	3
YVLPEVSKVLLGAH	761	774	3	10	0.581	0	1	0.727	0	1
YVLPEVSKVLLGAH	761	774	3	100	1.175	0	1	2.079	0	1
YVLPEVSKVLLGAH	761	774	3	900	2.307	0	1	2.143	0	1
YVLPEVSKVLLGAH	761	774	3	10800	2.989	0	1	2.991	0	1
YVLPEVSKVLLGAHAL	761	776	3	10	1.057	0.0367423	3	0.989667	0.0580192	3
YVLPEVSKVLLGAHAL	761	776	3	100	1.641	0.0571548	3	1.458	0.0510359	3
YVLPEVSKVLLGAHAL	761	776	3	900	2.058	0.143703	3	1.83533	0.233718	3
YVLPEVSKVLLGAHAL	761	776	3	10800	2.5925	0.213514	3	2.432	0.164987	3
YVLPEVSKVLLGAHALL	761	777	3	10	1.113	0.00734847	3	1.05767	0.0409905	3
YVLPEVSKVLLGAHALL	761	777	3	100	1.735	0.0391918	3	1.62233	0.0562396	3
YVLPEVSKVLLGAHALL	761	777	3	900	2.179	0.120025	3	2.05933	0.117273	3
YVLPEVSKVLLGAHALL	761	777	3	10800	2.712	0.186161	3	2.54067	0.15529	3
KVLLGAHALL	768	777	3	10	0.799	0	1	0.693	0	1
KVLLGAHALL	768	777	3	100	1.076	0	1	1.423	0	1
KVLLGAHALL	768	777	3	900	1.553	0	1	1.43	0	1
KVLLGAHALL	768	777	3	10800	1.585	0	1	1.485	0	1
YVLPEVSKVLLGAHALLANGSVM	761	783	3	10	1.863	0	1	1.791	0	1
YVLPEVSKVLLGAHALLANGSVM	761	783	3	100	2.752	0	1	2.502	0	1
YVLPEVSKVLLGAHALLANGSVM	761	783	3	900	3.725	0	1	3.292	0	1
YVLPEVSKVLLGAHALLANGSVM	761	783	3	10800	4.847	0	1	3.882	0	1
VLLGAHAL	769	776	2	10	0.859	0.00489898	3	1.01933	0.199957	3
VLLGAHAL	769	776	2	100	1.3865	0.0461321	3	1.44633	0.118438	3
VLLGAHAL	769	776	2	900	1.737	0.0792002	3	1.859	0.0885927	3
VLLGAHAL	769	776	2	10800	1.7065	0.070627	3	1.90433	0.0725366	3
KVLLGAHALLANGSVM	768	783	3	10	1.182	0	1	1.236	0	1
KVLLGAHALLANGSVM	768	783	3	100	1.975	0	1	1.779	0	1
KVLLGAHALLANGSVM	768	783	3	900	2.558	0	1	2.182	0	1
KVLLGAHALLANGSVM	768	783	3	10800	3.23	0	1	2.367	0	1
HALLANGSVM	774	783	2	10	0.403	0	1	0.185	0	1
HALLANGSVM	774	783	2	100	0.28	0	1	0.414	0	1
HALLANGSVM	774	783	2	900	0.699	0	1	0.512	0	1
HALLANGSVM	774	783	2	10800	1.59	0	1	0.37	0	1
LANGSVM	777	783	1	10	0.3005	0.104103	3	0.518667	0.0766304	3
LANGSVM	777	783	1	100	0.3985	0.13758	3	0.580333	0.0963685	3
LANGSVM	777	783	1	900	0.616	0.189427	3	0.757	0.147845	3
LANGSVM	777	783	1	10800	1.1075	0.201266	3	0.939	0.0984005	3
LANGSVMSR	777	785	2	10	1.205	0.196776	3	1.16233	0.200648	3
LANGSVMSR	777	785	2	100	1.3255	0.253522	3	1.17967	0.217618	3
LANGSVMSR	777	785	2	900	1.5525	0.31231	3	1.27867	0.265825	3
LANGSVMSR	777	785	2	10800	2.0235	0.331089	3	1.46233	0.323166	3
SRVGTAQL	784	791	2	10	0.2585	0.0885899	3	0.209	0.07	2
SRVGTAQL	784	791	2	100	0.297	0.0979796	3	0.218	0.077	2
SRVGTAQL	784	791	2	900	0.3075	0.0820579	3	0.2445	0.0855	2
SRVGTAQL	784	791	2	10800	0.4855	0.108186	3	0.3345	0.1305	2
VGTAQL	786	791	1	10	0.1435	0.054297	3	0.103333	0.0373482	3
VGTAQL	786	791	1	100	0.167	0.0645032	3	0.0993333	0.0318364	3
VGTAQL	786	791	1	900	0.1695	0.0616455	3	0.105333	0.0381255	3
VGTAQL	786	791	1	10800	0.1865	0.0461321	3	0.116333	0.0582199	3
SRVGTAQLAL	784	793	2	10	0.309	0.0571548	3	0.257333	0.044582	3
SRVGTAQLAL	784	793	2	100	0.322	0.0587878	3	0.270667	0.0412338	3
SRVGTAQLAL	784	793	2	900	0.304	0.0702187	3	0.256	0.065823	3
SRVGTAQLAL	784	793	2	10800	0.4685	0.0934889	3	0.331	0.073991	3
VGTAQLAL	786	793	2	10	0.1845	0.052664	3	0.145333	0.0253026	3
VGTAQLAL	786	793	2	100	0.2	0.0244949	3	0.143	0.0272764	3
VGTAQLAL	786	793	2	900	0.284	0.0653197	3	0.197	0.0139523	3
VGTAQLAL	786	793	2	10800	0.366	0.0457238	3	0.272667	0.0756498	3
ALVARAHNVPVL	792	803	3	10	0.1845	0.052664	3	0.136	0.0318434	3
ALVARAHNVPVL	792	803	3	100	0.281	0.0955301	3	0.177333	0.0542177	3
ALVARAHNVPVL	792	803	3	900	0.4255	0.13758	3	0.285	0.103354	3
ALVARAHNVPVL	792	803	3	10800	0.9745	0.162891	3	0.666333	0.151112	3
ALVARAHNVPVL	792	803	2	10	0.163	0.0179629	3	0.104667	0.024931	3
ALVARAHNVPVL	792	803	2	100	0.285	0.0473568	3	0.159333	0.0469775	3
ALVARAHNVPVL	792	803	2	900	0.432	0.120841	3	0.247667	0.0831638	3
ALVARAHNVPVL	792	803	2	10800	0.993	0.168198	3	0.643667	0.136138	3
VARAHNVPVL	794	803	3	10	0.181	0	1	0.130667	0.017442	3
VARAHNVPVL	794	803	3	100	0.296	0	1	0.115	0.0438406	3
VARAHNVPVL	794	803	3	900	0.526	0	1	0.215333	0.0980521	3
VARAHNVPVL	794	803	3	10800	1.055	0	1	0.606	0.131522	3
ALVARAHNVPVLVC	792	805	3	10	0.121	0.137988	3	0.0905	0.1445	2
ALVARAHNVPVLVC	792	805	3	100	0.2135	0.168607	3	0.1415	0.1495	2
ALVARAHNVPVLVC	792	805	3	900	0.438	0.252297	3	0.3095	0.2465	2
ALVARAHNVPVLVC	792	805	3	10800	1.037	0.280875	3	0.751	0.253	2
ALVARAHNVPVLVC	792	805	2	10	0.182	0	1	0.153	0	1
ALVARAHNVPVLVC	792	805	2	100	0.193	0	1	0.293	0	1
ALVARAHNVPVLVC	792	805	2	900	0.547	0	1	0.524	0	1
ALVARAHNVPVLVC	792	805	2	10800	1.107	0	1	0.868	0	1
VARAHNVPVLVC	794	805	3	10	0.1385	0.065728	3	0.103	0.0438406	3
VARAHNVPVLVC	794	805	3	100	0.2205	0.0926724	3	0.137333	0.0640954	3
VARAHNVPVLVC	794	805	3	900	0.365	0.152685	3	0.229333	0.11255	3
VARAHNVPVLVC	794	805	3	10800	0.916	0.187794	3	0.591333	0.169431	3
VARAHNVPVLVC	794	805	2	10	0.306	0.0228619	3	0.226667	0.0230988	3
VARAHNVPVLVC	794	805	2	100	0.2975	0.0502145	3	0.258333	0.031436	3
VARAHNVPVLVC	794	805	2	900	0.523	0.0840991	3	0.315667	0.0928954	3
VARAHNVPVLVC	794	805	2	10800	0.9705	0.171873	3	0.690333	0.11018	3
NVPVL	799	803	1	10	0.0645	0.0151052	3	-0.007	0.0788712	3
NVPVL	799	803	1	100	0.0625	0.0338846	3	0.105333	0.241407	3
NVPVL	799	803	1	900	0.103	0.0824662	3	-0.00433333	0.0552349	3
NVPVL	799	803	1	10800	0.174	0.0383753	3	0.0646667	0.106541	3
CETYKF	806	811	2	10	0.155	0	3	0.067	0.017	2
CETYKF	806	811	2	100	0.293	0.0326599	3	0.157	0.03	2
CETYKF	806	811	2	900	0.8875	0.0755259	3	0.7815	0.1335	2
CETYKF	806	811	2	10800	1.791	0.166565	3	1.6675	0.1625	2
TYKFCER	808	814	3	10	1.26	0.0604207	3	1.136	0.120974	3
TYKFCER	808	814	3	100	2.218	0.102879	3	1.712	0.117757	3
TYKFCER	808	814	3	900	2.0245	0.108186	3	1.84033	0.107896	3
TYKFCER	808	814	3	10800	2.449	0.16085	3	1.851	0.154054	3
VQTDAF	815	820	1	10	2.2935	0.0934889	3	2.15333	0.154165	3
VQTDAF	815	820	1	100	2.439	0.135538	3	2.37833	0.103722	3
VQTDAF	815	820	1	900	2.705	0.102062	3	2.54767	0.11611	3
VQTDAF	815	820	1	10800	2.995	0.0849156	3	2.93433	0.0856362	3
AFVSNE	819	824	1	10	1.661	0	1	1.41	0	1
AFVSNE	819	824	1	100	2.293	0	1	2.051	0	1
AFVSNE	819	824	1	900	2.855	0	1	2.684	0	1
AFVSNE	819	824	1	10800	2.949	0	1	2.903	0	1
ELDDP	824	828	1	10	0.133	0.0212289	3	0.0926667	0.0301367	3
ELDDP	824	828	1	100	0.2	0.0457238	3	0.123333	0.0400361	3
ELDDP	824	828	1	900	0.327	0.0538888	3	0.231333	0.0603343	3
ELDDP	824	828	1	10800	0.522	0.0555218	3	0.373667	0.0634262	3
ELDDPDD	824	830	1	10	0.323	0	1	0.309333	0.0249844	3
ELDDPDD	824	830	1	100	0.407	0	1	0.377333	0.0334697	3
ELDDPDD	824	830	1	900	0.777	0	1	0.629667	0.0216846	3
ELDDPDD	824	830	1	10800	1.255	0	1	1.195	0.0282843	3
AFVSNELDDPDDLQCKRGEH	819	838	4	10	4.061	0	1	3.494	0	1
AFVSNELDDPDDLQCKRGEH	819	838	4	100	4.857	0	1	4.495	0	1
AFVSNELDDPDDLQCKRGEH	819	838	4	900	6.675	0	1	5.971	0	1
AFVSNELDDPDDLQCKRGEH	819	838	4	10800	7.386	0	1	7.535	0	1
VSNELDDPDDLQCKRGEH	821	838	3	10	3.7485	0.349869	3	3.49533	0.635453	3
VSNELDDPDDLQCKRGEH	821	838	3	100	4.489	0.467853	3	4.11433	0.594441	3
VSNELDDPDDLQCKRGEH	821	838	3	900	5.8675	0.472343	3	5.16033	0.66798	3
VSNELDDPDDLQCKRGEH	821	838	3	10800	6.808	0.531539	3	6.74933	0.515245	3
VSNELDDPDDLQCKRGEH	821	838	4	10	3.845	0.151052	3	3.501	0.331931	3
VSNELDDPDDLQCKRGEH	821	838	4	100	4.61	0.415597	3	4.03067	0.476006	3
VSNELDDPDDLQCKRGEH	821	838	4	900	6.151	0.342112	3	5.19267	0.443495	3
VSNELDDPDDLQCKRGEH	821	838	4	10800	7.131	0.345378	3	6.68633	0.339549	3
AFVSNELDDPDDLQCKRGEHVA	819	840	4	10	4.985	0	1	5.479	0	1
AFVSNELDDPDDLQCKRGEHVA	819	840	4	100	9.12	0	1	8.259	0	1
AFVSNELDDPDDLQCKRGEHVA	819	840	4	900	10.284	0	1	9.411	0	1
AFVSNELDDPDDLQCKRGEHVA	819	840	4	10800	10.847	0	1	11.977	0	1
ELDDPDDLQCK	824	834	2	10	1.951	0	1	1.71633	0.122094	3
ELDDPDDLQCK	824	834	2	100	2.58	0	1	1.94767	0.228631	3
ELDDPDDLQCK	824	834	2	900	3.258	0	1	2.61133	0.219675	3
ELDDPDDLQCK	824	834	2	10800	4.054	0	1	3.536	0.179605	3
LDDPDDLQCK	825	834	2	10	1.917	0	1	1.666	0	1
LDDPDDLQCK	825	834	2	100	2.15	0	1	1.997	0	1
LDDPDDLQCK	825	834	2	900	2.898	0	1	2.528	0	1
LDDPDDLQCK	825	834	2	10800	3.48	0	1	3.277	0	1
VSNELDDPDDLQCKRGEHVA	821	840	4	10	4.402	0.310269	3	4.474	0.347	2
VSNELDDPDDLQCKRGEHVA	821	840	4	100	5.1455	0.58502	3	4.7765	0.5745	2
VSNELDDPDDLQCKRGEHVA	821	840	4	900	6.5985	0.542562	3	5.7785	0.7015	2
VSNELDDPDDLQCKRGEHVA	821	840	4	10800	7.5775	0.550727	3	7.1365	0.5985	2
DDPDDLQCK	826	834	2	10	1.887	0	1	1.807	0	1
DDPDDLQCK	826	834	2	100	2.291	0	1	2.137	0	1
DDPDDLQCK	826	834	2	900	3.66	0	1	2.952	0	1
DDPDDLQCK	826	834	2	10800	4.393	0	1	4.174	0	1
LDDPDDLQCKRGEH	825	838	3	10	3.6205	0.0273526	3	3.38567	0.207095	3
LDDPDDLQCKRGEH	825	838	3	100	3.913	0.153501	3	3.597	0.255556	3
LDDPDDLQCKRGEH	825	838	3	900	4.748	0.0800167	3	4.202	0.304557	3
LDDPDDLQCKRGEH	825	838	3	10800	5.3045	0.211064	3	5.022	0.265214	3
LDDPDDLQCKRGEH	825	838	4	10	3.642	0.0122474	3	3.376	0.307835	3
LDDPDDLQCKRGEH	825	838	4	100	3.9145	0.157176	3	3.57133	0.442413	3
LDDPDDLQCKRGEH	825	838	4	900	4.6785	0.213514	3	4.17233	0.465683	3
LDDPDDLQCKRGEH	825	838	4	10800	5.2905	0.152277	3	4.822	0.47276	3
ELDDPDDLQCKRGEHVA	824	840	4	10	4.137	0	1	4.414	0	1
ELDDPDDLQCKRGEHVA	824	840	4	100	4.224	0	1	4.706	0	1
ELDDPDDLQCKRGEHVA	824	840	4	900	5.013	0	1	4.935	0	1
ELDDPDDLQCKRGEHVA	824	840	4	10800	5.648	0	1	6.012	0	1
VSNELDDPDDLQCKRGEHVALANWQNHASL	821	850	5	10	8.117	0.308636	3	7.6435	0.5835	2
VSNELDDPDDLQCKRGEHVALANWQNHASL	821	850	5	100	10.0155	0.411106	3	9.886	0.462	2
VSNELDDPDDLQCKRGEHVALANWQNHASL	821	850	5	900	12.061	0.30537	3	11.6945	0.3865	2
VSNELDDPDDLQCKRGEHVALANWQNHASL	821	850	5	10800	12.75	0.401716	3	12.811	0.302	2
VSNELDDPDDLQCKRGEHVALANWQNHASL	821	850	4	10	7.925	0	1	7.658	0	1
VSNELDDPDDLQCKRGEHVALANWQNHASL	821	850	4	100	9.854	0	1	9.508	0	1
VSNELDDPDDLQCKRGEHVALANWQNHASL	821	850	4	900	11.874	0	1	11.786	0	1
VSNELDDPDDLQCKRGEHVALANWQNHASL	821	850	4	10800	12.463	0	1	12.625	0	1
FVSNELDDPDDLQCKRGEHVALANWQNHASL	820	850	5	10	8.394	0	1	8.563	0	1
FVSNELDDPDDLQCKRGEHVALANWQNHASL	820	850	5	100	11.871	0	1	11.425	0	1
FVSNELDDPDDLQCKRGEHVALANWQNHASL	820	850	5	900	14.372	0	1	13.063	0	1
FVSNELDDPDDLQCKRGEHVALANWQNHASL	820	850	5	10800	14.225	0	1	14.155	0	1
VSNELDDPDDLQCKRGEHVALANWQNHASLRL	821	852	6	10	8.2375	0.0918559	3	7.485	0.409713	3
VSNELDDPDDLQCKRGEHVALANWQNHASLRL	821	852	6	100	10.0015	0.526232	3	9.91367	0.526973	3
VSNELDDPDDLQCKRGEHVALANWQNHASLRL	821	852	6	900	12.517	0.646665	3	11.617	0.715408	3
VSNELDDPDDLQCKRGEHVALANWQNHASLRL	821	852	6	10800	13.9525	0.48704	3	13.5637	0.504007	3
ANWQNH	842	847	2	10	0.9535	0.690348	3	0.939	0.846	2
ANWQNH	842	847	2	100	1.396	0.99286	3	1.357	1.206	2
ANWQNH	842	847	2	900	1.6365	0.905903	3	1.6135	1.1215	2
ANWQNH	842	847	2	10800	1.784	0.767507	3	1.7945	0.9875	2
LANWQNH	841	847	1	10	2.461	0	1	2.244	0.0636396	3
LANWQNH	841	847	1	100	3.085	0	1	3.15133	0.193276	3
LANWQNH	841	847	1	900	3.32	0	1	3.487	0.13435	3
LANWQNH	841	847	1	10800	3.636	0	1	3.522	0.151321	3
LANWQNH	841	847	2	10	2.4445	0.0812414	3	2.25	0.16611	3
LANWQNH	841	847	2	100	3.257	0.0481733	3	3.19767	0.118272	3
LANWQNH	841	847	2	900	3.4055	0.0551135	3	3.418	0.0398246	3
LANWQNH	841	847	2	10800	3.3245	0.115534	3	3.38933	0.0910397	3
VALANWQNHASLR	839	851	3	10	4.041	0	1	3.923	0.190919	3
VALANWQNHASLR	839	851	3	100	6.071	0	1	5.61633	0.20129	3
VALANWQNHASLR	839	851	3	900	5.978	0	1	6.82933	0.0942809	3
VALANWQNHASLR	839	851	3	10800	7.174	0	1	7.124	0.0141421	3
LANWQNHASLRL	841	852	3	10	2.527	0.25638	3	1.79367	0.704539	3
LANWQNHASLRL	841	852	3	100	3.438	0.324966	3	3.367	0.361605	3
LANWQNHASLRL	841	852	3	900	4.5305	0.353135	3	4.42967	0.334326	3
LANWQNHASLRL	841	852	3	10800	5.2755	0.251073	3	5.22567	0.319072	3
ANWQNHASLR	842	851	2	10	2.52	0	1	2.428	0	1
ANWQNHASLR	842	851	2	100	3.198	0	1	3.019	0	1
ANWQNHASLR	842	851	2	900	3.393	0	1	3.32	0	1
ANWQNHASLR	842	851	2	10800	3.289	0	1	3.493	0	1
ANWQNHASLR	842	851	3	10	2.9265	0.131864	3	2.701	0.24338	3
ANWQNHASLR	842	851	3	100	3.8635	0.205349	3	3.62933	0.240708	3
ANWQNHASLR	842	851	3	900	4.6115	0.189835	3	4.436	0.185323	3
ANWQNHASLR	842	851	3	10800	5.4035	0.619313	3	5.115	0.603833	3
LANWQNHASLR	841	851	3	10	3.295	0	1	2.87367	0.222974	3
LANWQNHASLR	841	851	3	100	4.327	0	1	3.84433	0.229574	3
LANWQNHASLR	841	851	3	900	5.068	0	1	4.721	0.151321	3
LANWQNHASLR	841	851	3	10800	5.464	0	1	5.15767	0.128222	3
ANWQNHASLRL	842	852	2	10	2.465	0	1	1.767	0	1
ANWQNHASLRL	842	852	2	100	2.691	0	1	2.668	0	1
ANWQNHASLRL	842	852	2	900	3.568	0	1	3.502	0	1
ANWQNHASLRL	842	852	2	10800	4.012	0	1	4.24	0	1
LRLLNL	850	855	2	10	0.186	0	1	0.157	0	1
LRLLNL	850	855	2	100	0.332	0	1	0.251	0	1
LRLLNL	850	855	2	900	0.977	0	1	0.592	0	1
LRLLNL	850	855	2	10800	2.326	0	1	1.819	0	1
RLLNL	851	855	2	10	0.111	0.0400083	3	0.055	0.036	2
RLLNL	851	855	2	100	0.271	0.0955301	3	0.176	0.095	2
RLLNL	851	855	2	900	0.715	0.165749	3	0.47	0.198	2
RLLNL	851	855	2	10800	1.47	0.145336	3	1.11	0.176	2
RLLNLVY	851	857	2	10	0.166	0	1	0.116667	0.0542361	3
RLLNLVY	851	857	2	100	0.66	0	1	0.292667	0.13843	3
RLLNLVY	851	857	2	900	1.464	0	1	0.587	0.25344	3
RLLNLVY	851	857	2	10800	2.722	0	1	1.506	0.279943	3
NLVYDVTPPEL	854	864	1	10	0.861	0.00734847	3	0.789667	0.023214	3
NLVYDVTPPEL	854	864	1	100	0.948	0.0228619	3	1.00633	0.0468069	3
NLVYDVTPPEL	854	864	1	900	1.6485	0.186569	3	1.316	0.172814	3
NLVYDVTPPEL	854	864	1	10800	2.76	0.0987961	3	2.20867	0.159069	3
NLVYDVTPPEL	854	864	2	10	0.5395	0.05593	3	0.563	0.190653	3
NLVYDVTPPEL	854	864	2	100	0.993	0.302104	3	0.666333	0.144297	3
NLVYDVTPPEL	854	864	2	900	1.5385	0.302512	3	1.227	0.344564	3
NLVYDVTPPEL	854	864	2	10800	2.5515	0.234743	3	1.888	0.260086	3
VYDVTPPEL	856	864	2	10	0.79	0.0955301	3	0.787667	0.0853906	3
VYDVTPPEL	856	864	2	100	1.097	0.191877	3	1.20533	0.256445	3
VYDVTPPEL	856	864	2	900	1.4085	0.18412	3	1.43267	0.209132	3
VYDVTPPEL	856	864	2	10800	1.8365	0.199633	3	2.15567	0.253725	3
VYDVTPPEL	856	864	1	10	0.855	0.00734847	3	0.790333	0.0425232	3
VYDVTPPEL	856	864	1	100	1.1295	0.05593	3	1.042	0.0421663	3
VYDVTPPEL	856	864	1	900	1.4405	0.0877734	3	1.276	0.0928332	3
VYDVTPPEL	856	864	1	10800	1.8415	0.0943054	3	1.76167	0.0716721	3
NLVYDVTPPELVD	854	866	2	10	0.896	0	1	0.8505	0.0905	2
NLVYDVTPPELVD	854	866	2	100	1.2	0	1	0.8795	0.0205	2
NLVYDVTPPELVD	854	866	2	900	2.453	0	1	1.3935	0.1625	2
NLVYDVTPPELVD	854	866	2	10800	2.994	0	1	2.5215	0.1655	2
VYDVTPPELVD	856	866	1	10	0.8145	0.000408248	3	0.766667	0.043645	3
VYDVTPPELVD	856	866	1	100	1.1165	0.00367423	3	0.938333	0.0520406	3
VYDVTPPELVD	856	866	1	900	1.437	0.141254	3	1.20967	0.098205	3
VYDVTPPELVD	856	866	1	10800	2.057	0.157584	3	1.92033	0.111751	3
VTPPEL	859	864	1	10	0.6325	0.0461321	3	0.672	0.123	2
VTPPEL	859	864	1	100	0.825	0.0808332	3	0.882	0.127	2
VTPPEL	859	864	1	900	0.8335	0.062462	3	0.7915	0.1115	2
VTPPEL	859	864	1	10800	0.8545	0.131864	3	0.955	0.12	2
DVTPPELVD	858	866	1	10	0.862	0.160033	3	0.796	0.204387	3
DVTPPELVD	858	866	1	100	0.9375	0.140029	3	0.716667	0.0767043	3
DVTPPELVD	858	866	1	900	0.7525	0.0428661	3	0.745	0.00432049	3
DVTPPELVD	858	866	1	10800	0.9105	0.0951219	3	0.885	0.0365057	3
DVTPPELVD	858	866	2	10	0.4015	0.0151052	3	0.1955	0.0145	2
DVTPPELVD	858	866	2	100	0.491	0.0204124	3	0.328	0.044	2
DVTPPELVD	858	866	2	900	0.372	0.000816497	3	0.332	0.037	2
DVTPPELVD	858	866	2	10800	0.6595	0.0200042	3	0.465	0.034	2
VTPPELVD	859	866	1	10	0.581	0	1	0.594333	0.081553	3
VTPPELVD	859	866	1	100	0.7	0	1	0.769	0.0650538	3
VTPPELVD	859	866	1	900	0.737	0	1	0.854333	0.0872098	3
VTPPELVD	859	866	1	10800	0.854	0	1	1.05567	0.181491	3
LVITE	867	871	1	10	0.038	0.0179629	3	0.0186667	0.00601849	3
LVITE	867	871	1	100	0.0725	0.0363341	3	0.034	0.0177951	3
LVITE	867	871	1	900	0.13	0.0685857	3	0.0813333	0.0691199	3
LVITE	867	871	1	10800	0.306	0.11431	3	0.155667	0.0856517	3
LVITEL	867	872	1	10	0.115	0	1	0.0543333	0.00895669	3
LVITEL	867	872	1	100	0.213	0	1	0.0976667	0.0207418	3
LVITEL	867	872	1	900	0.581	0	1	0.233667	0.0476119	3
LVITEL	867	872	1	10800	1.386	0	1	0.959333	0.0966379	3
VITELGMIPCSSVPVVLR	868	885	2	10	2.559	0.650748	3	1.374	0.389749	3
VITELGMIPCSSVPVVLR	868	885	2	100	3.5715	0.638092	3	2.25933	0.526993	3
VITELGMIPCSSVPVVLR	868	885	2	900	5.5805	0.518067	3	2.66267	0.545538	3
VITELGMIPCSSVPVVLR	868	885	2	10800	8.395	0.342112	3	4.19967	0.753143	3
VITELGMIPCSSVPVVLR	868	885	3	10	1.692	0	1	1.50667	0.562889	3
VITELGMIPCSSVPVVLR	868	885	3	100	2.569	0	1	2.37867	0.557425	3
VITELGMIPCSSVPVVLR	868	885	3	900	4.593	0	1	2.65533	0.630645	3
VITELGMIPCSSVPVVLR	868	885	3	10800	8.211	0	1	4.20667	0.892053	3
LVITELGMIPCSSVPVVLR	867	885	2	10	3.762	0	1	2.738	0	1
LVITELGMIPCSSVPVVLR	867	885	2	100	5.167	0	1	3.684	0	1
LVITELGMIPCSSVPVVLR	867	885	2	900	6.822	0	1	4.097	0	1
LVITELGMIPCSSVPVVLR	867	885	2	10800	9.198	0	1	5.917	0	1
GMIPCSSVPVVL	873	884	2	10	1.6505	0.442133	3	1.491	0.513344	3
GMIPCSSVPVVL	873	884	2	100	2.4765	0.794859	3	1.609	0.405123	3
GMIPCSSVPVVL	873	884	2	900	3.7845	0.542562	3	1.63133	0.472077	3
GMIPCSSVPVVL	873	884	2	10800	5.643	0.262912	3	2.18533	0.830423	3
LGMIPCSSVPVVLR	872	885	3	10	2.2685	0.573589	3	1.14367	0.489381	3
LGMIPCSSVPVVLR	872	885	3	100	3.171	0.572364	3	1.84767	0.495447	3
LGMIPCSSVPVVLR	872	885	3	900	4.76	0.379671	3	2.187	0.577651	3
LGMIPCSSVPVVLR	872	885	3	10800	6.625	0.194326	3	3.08667	0.677083	3
LGMIPCSSVPVVLR	872	885	2	10	2.18	0.51031	3	1.36367	0.43173	3
LGMIPCSSVPVVLR	872	885	2	100	3.1185	0.50582	3	2.131	0.676418	3
LGMIPCSSVPVVLR	872	885	2	900	4.7545	0.402941	3	2.50533	0.693444	3
LGMIPCSSVPVVLR	872	885	2	10800	6.6595	0.190652	3	3.223	0.566781	3
LGMIPCSSVPVVL	872	884	1	10	1.398	0	1	0.967667	0.0810816	3
LGMIPCSSVPVVL	872	884	1	100	1.835	0	1	1.60467	0.127751	3
LGMIPCSSVPVVL	872	884	1	900	3.381	0	1	1.82467	0.185733	3
LGMIPCSSVPVVL	872	884	1	10800	5.623	0	1	2.14633	0.261158	3
LGMIPCSSVPVVL	872	884	2	10	2.0945	0.510719	3	1.38867	0.484741	3
LGMIPCSSVPVVL	872	884	2	100	2.586	0.563383	3	1.991	0.541566	3
LGMIPCSSVPVVL	872	884	2	900	3.9205	0.453564	3	2.22	0.571689	3
LGMIPCSSVPVVL	872	884	2	10800	5.6955	0.203716	3	2.46833	0.610076	3
GMIPCSSVPVVLR	873	885	2	10	1.7	0.469486	3	1.28867	0.399321	3
GMIPCSSVPVVLR	873	885	2	100	2.4435	0.378446	3	1.47033	0.403893	3
GMIPCSSVPVVLR	873	885	2	900	4.1765	0.37518	3	1.78233	0.42572	3
GMIPCSSVPVVLR	873	885	2	10800	6.066	0.132272	3	2.596	0.471042	3
CSSVPVVLR	877	885	2	10	0.014	0	1	0.226667	0.338225	3
CSSVPVVLR	877	885	2	100	0.988	0	1	0.243333	0.299458	3
CSSVPVVLR	877	885	2	900	2.38	0	1	0.433	0.334043	3
CSSVPVVLR	877	885	2	10800	4.743	0	1	1.39833	0.487062	3
MEFQA	892	896	1	10	0.349	0.00244949	3	0.348333	0.00368179	3
MEFQA	892	896	1	100	0.9265	0.0102062	3	0.907667	0.0206774	3
MEFQA	892	896	1	900	1.3495	0.00775672	3	1.29067	0.0364173	3
MEFQA	892	896	1	10800	1.7845	0.0208207	3	1.76133	0.020822	3
MEFQAVVM	892	899	1	10	0.627	0.0449073	3	0.773333	0.330065	3
MEFQAVVM	892	899	1	100	1.197	0.210656	3	1.17167	0.189908	3
MEFQAVVM	892	899	1	900	2.2815	0.112268	3	1.77033	0.261705	3
MEFQAVVM	892	899	1	10800	2.7865	0.0298021	3	3.10267	0.234915	3
MEFQAVVM	892	899	2	10	0.578	0	1	0.746333	0.266815	3
MEFQAVVM	892	899	2	100	1.137	0	1	0.989667	0.123979	3
MEFQAVVM	892	899	2	900	2.202	0	1	1.977	0.0636396	3
MEFQAVVM	892	899	2	10800	3.034	0	1	3.18967	0.0697679	3
QAVVM	895	899	1	10	0.081	0.0285774	3	0.114	0.0122474	3
QAVVM	895	899	1	100	0.1285	0.0787919	3	0.116333	0.0482862	3
QAVVM	895	899	1	900	0.444	0.0293939	3	0.549667	0.108143	3
QAVVM	895	899	1	10800	1.078	0.0481733	3	1.04367	0.0948871	3
VMAVGGGSRMTDL	898	910	2	10	7.759	0	1	7.503	0	1
VMAVGGGSRMTDL	898	910	2	100	7.838	0	1	7.973	0	1
VMAVGGGSRMTDL	898	910	2	900	7.88	0	1	8.413	0	1
VMAVGGGSRMTDL	898	910	2	10800	7.74	0	1	7.68	0	1
AVGGGSRMTDL	900	910	2	10	5.771	0.0530723	3	5.75633	0.122981	3
AVGGGSRMTDL	900	910	2	100	5.8095	0.0910394	3	5.77767	0.104678	3
AVGGGSRMTDL	900	910	2	900	5.7325	0.05593	3	5.75667	0.03516	3
AVGGGSRMTDL	900	910	2	10800	5.6065	0.236376	3	5.72067	0.0948133	3
LTSSIP	910	915	1	10	2.2515	0.0257196	3	2.19933	0.0699778	3
LTSSIP	910	915	1	100	2.2455	0.0600125	3	2.20333	0.0845472	3
LTSSIP	910	915	1	900	2.1875	0.0861404	3	2.23733	0.0450654	3
LTSSIP	910	915	1	10800	2.1345	0.128598	3	2.201	0.0850568	3
AVGGGSRMTDLTSSIPKPLLPVGNKPLIWYPLNL	900	933	4	10	7.6155	0.126965	3	7.385	0.053	2
AVGGGSRMTDLTSSIPKPLLPVGNKPLIWYPLNL	900	933	4	100	7.5075	0.290265	3	7.585	0.19	2
AVGGGSRMTDLTSSIPKPLLPVGNKPLIWYPLNL	900	933	4	900	9.555	0.652381	3	9.1725	0.4315	2
AVGGGSRMTDLTSSIPKPLLPVGNKPLIWYPLNL	900	933	4	10800	12.691	0.307003	3	12.918	0.109	2
LTSSIPKPLLPVGNKPLIWYPL	910	931	3	10	2.892	0.129823	3	2.8055	0.0915	2
LTSSIPKPLLPVGNKPLIWYPL	910	931	3	100	3.2585	0.237192	3	3.212	0.168	2
LTSSIPKPLLPVGNKPLIWYPL	910	931	3	900	5.923	0.482549	3	5.241	0.737	2
LTSSIPKPLLPVGNKPLIWYPL	910	931	3	10800	8.8235	0.256788	3	8.753	0.1	2
TDLTSSIPKPLLPVGNKPLIWYPLNL	908	933	4	10	4.346	0	1	4.348	0	1
TDLTSSIPKPLLPVGNKPLIWYPLNL	908	933	4	100	4.709	0	1	4.86	0	1
TDLTSSIPKPLLPVGNKPLIWYPLNL	908	933	4	900	6.146	0	1	6.275	0	1
[truncated: 12,881 more rows]

## Sheet: 2g NSs uptake
Seq	Start	End	Time	Charge	#D1	#D2	#D3	Avg	StDev	Reps
MHHHHHHGGGSENL	1	14	10	4	2.927			2.927	0	1
LYFQSPGSAAKGSEL	14	28	10	2	7.361	8.063		7.712	0.351	2
YFQSPGSAAKGSE	15	27	10	2	7.116	7.052	7.052	7.07333	0.0301699	3
YFQSPGSAAKGSEL	15	28	10	2	7.54	7.816	7.607	7.65433	0.117542	3
YFQSPGSAAKGSELSER	15	31	10	2	9.521	9.638	9.638	9.599	0.0551543	3
FQSPGSAAKGSE	16	27	10	2	6.689	6.943	6.622	6.75133	0.138261	3
FQSPGSAAKGSEL	16	28	10	2	7.028	7.242	7.089	7.11967	0.090016	3
SERIESF	29	35	10	1	1.14			1.14	0	1
SFVETLKRGGGPR	34	46	10	4	3.418	3.834	3.7	3.65067	0.173377	3
SFVETLKRGGGPRSSEE	34	50	10	4	5.404	5.894		5.649	0.245	2
FVETLKRGGGPRSSEE	35	50	10	3	5.404	5.699	5.699	5.60067	0.139064	3
VETLKRGGGPRSSEE	36	50	10	3	5.446	5.985	5.538	5.65633	0.235418	3
TLKRGGGPRSSEEM	38	51	10	4	5.746			5.746	0	1
TLKRGGGPRSSEEMAR	38	53	10	4	6.6	6.483	6.483	6.522	0.0551543	3
MARETLGL	51	58	10	2	0.18	0.299	0.217	0.232	0.0497259	3
LRQIITDHRWSNAGEL	59	74	10	3	1.946	2.405	2.227	2.19267	0.188952	3
LRQIITDHRWSNAGEL	59	74	10	4	1.911	2.603	2.418	2.31067	0.292525	3
RQIITDHRWSNAGEL	60	74	10	3	2.137	2.481	2.125	2.24767	0.165064	3
IITDHRWSNAGEL	62	74	10	2	1.857	2.268	2.104	2.07633	0.168927	3
IITDHRWSNAGEL	62	74	10	3	1.99	2.409		2.1995	0.2095	2
DHRWSNAGEL	65	74	10	3	2.32			2.32	0	1
IRREGRRMTAAQPSETTVGNM	78	98	10	3	3.145			3.145	0	1
RMTAAQPSETTVGN	84	97	10	2	3.333			3.333	0	1
RMTAAQPSETTVGNM	84	98	10	2	2.956	3.465	3.277	3.23267	0.21015	3
RMTAAQPSETTVGNMVRR	84	101	10	3	3.646	3.618	3.457	3.57367	0.083284	3
RMTAAQPSETTVGNMVRR	84	101	10	4	3.134	3.469	3.25	3.28433	0.138901	3
MTAAQPSETTVGN	85	97	10	2	2.788			2.788	0	1
MTAAQPSETTVGNM	85	98	10	2	3.295			3.295	0	1
MTAAQPSETTVGNMVRR	85	101	10	3	3.133	3.507	3.297	3.31233	0.153069	3
TAAQPSETTVGNMVRR	86	101	10	3	3.739	3.836	3.836	3.80367	0.0457262	3
AAQPSETTVGN	87	97	10	2	3.596			3.596	0	1
AQPSETTVGNM	88	98	10	2	3.88	3.762	3.762	3.80133	0.0556257	3
AQPSETTVGNMVRR	88	101	10	3	1.535			1.535	0	1
VLKIIR	102	107	10	2	0.036	0.046	0.018	0.0333333	0.0115854	3
LKIIR	103	107	10	2	0.038	0.04	0.061	0.0463333	0.010403	3
EEYGRLHGRSDESDQQESL	108	126	10	3	4.336	4.22	4.22	4.25867	0.0546829	3
EEYGRLHGRSDESDQQESLHKL	108	129	10	5	4.413	5.434	4.694	4.847	0.430633	3
YGRLHGRSDESDQQESLHK	110	128	10	5	5.518			5.518	0	1
HKLLTSGGLNED	127	138	10	2	4.616	4.454	4.454	4.508	0.0763675	3
HKLLTSGGLNED	127	138	10	3	4.611	5.109	4.386	4.702	0.302096	3
HKLLTSGGLNEDFSF	127	141	10	2	4.815	5.887	4.404	5.03533	0.625157	3
HKLLTSGGLNEDFSF	127	141	10	3	4.653	5.559	4.909	5.04033	0.381353	3
HYAQLQSNIIEAINEL	142	157	10	2	1.828			1.828	0	1
QSNIIEA	147	153	10	1	-0.058	-0.015		-0.0365	0.0215	2
QSNIIEAINELL	147	158	10	2	0.025			0.025	0	1
NIIEAINELL	149	158	10	2	0.31			0.31	0	1
IIEAINELL	150	158	10	2	1.106			1.106	0	1
LLVELEGTMENIAAQALEHIHSNE	157	180	10	3	5.681	6.196		5.9385	0.2575	2
LVELEGTME	158	166	10	1	3.027			3.027	0	1
LVELEGTMENIAAQA	158	172	10	2	3.977			3.977	0	1
LVELEGTMENIAAQALEHIHSNE	158	180	10	2	5.347			5.347	0	1
LVELEGTMENIAAQALEHIHSNE	158	180	10	3	5.265	5.696	5.127	5.36267	0.242342	3
LVELEGTMENIAAQALEHIHSNE	158	180	10	4	5.238	5.557	5.055	5.28333	0.207432	3
LVELEGTMENIAAQALEHIHSNEVI	158	182	10	3	5.218	5.287	5.287	5.264	0.0325269	3
VELEGTMENIAAQALEHIHSNE	159	180	10	3	5.182	5.53	5.001	5.23767	0.219521	3
VELEGTMENIAAQALEHIHSNE	159	180	10	4	4.977			4.977	0	1
VELEGTMENIAAQALEHIHSNEVI	159	182	10	3	5.229	5.414	5.414	5.35233	0.0872098	3
NIAAQALEHIHSNEVI	167	182	10	3	1.098			1.098	0	1
QALEHIHSNE	171	180	10	3	0.841			0.841	0	1
EVIM	180	183	10	1	-0.043	0.003	0.047	0.00233333	0.0367454	3
EVIMTIG	180	186	10	1	0.218			0.218	0	1
VIMTIGF	181	187	10	1	0.656	0.59	0.713	0.653	0.0502593	3
TIGFSR	184	189	10	2	1.71	1.72	1.648	1.69267	0.0318469	3
FLKEAARKRKFHVIVA	194	209	10	3	1.556			1.556	0	1
FLKEAARKRKFHVIVA	194	209	10	5	1.65	1.64	1.64	1.64333	0.00471405	3
FLKEAARKRKFHVIVAE	194	210	10	4	1.713			1.713	0	1
FLKEAARKRKFHVIVAECAPFCQGHEMAVNL	194	224	10	6	2.667			2.667	0	1
LKEAARKRKFHVIVA	195	209	10	3	1.304			1.304	0	1
LKEAARKRKFHVIVA	195	209	10	4	1.328			1.328	0	1
LKEAARKRKFHVIVAE	195	210	10	4	1.024			1.024	0	1
AARKRKFHVIVA	198	209	10	2	0.747			0.747	0	1
AARKRKFHVIVA	198	209	10	4	0.861	1.116	0.93	0.969	0.107694	3
AARKRKFHVIVAE	198	210	10	3	0.876	0.964	0.964	0.934667	0.0414836	3
AARKRKFHVIVAE	198	210	10	4	0.84	1.259	0.949	1.016	0.177496	3
ARKRKFHVIVAE	199	210	10	3	0.238	0.55	0.55	0.446	0.147078	3
AECAPFCQGHEMAVNL	209	224	10	2	1.751			1.751	0	1
ECAPFCQGH	210	218	10	2	1.592	1.58	1.58	1.584	0.00565685	3
ECAPFCQGHEM	210	220	10	2	1.548	1.635	1.283	1.48867	0.149703	3
ECAPFCQGHEMAVNL	210	224	10	2	1.566	1.734	1.795	1.69833	0.0968309	3
ECAPFCQGHEMAVNL	210	224	10	3	1.817	2.075	1.811	1.901	0.123061	3
CAPFCQGHEM	211	220	10	2	1.946	1.693		1.8195	0.1265	2
LSKAGIETTVM	224	234	10	2	1.255	1.429		1.342	0.087	2
LSKAGIETTVMTD	224	236	10	2	1.413	1.734	1.431	1.526	0.147262	3
SKAGIETTVM	225	234	10	1	1.263			1.263	0	1
SKAGIETTVMTD	225	236	10	2	1.485	1.729	1.47	1.56133	0.118716	3
SKAGIETTVMTDAAI	225	239	10	2	2.453			2.453	0	1
SKAGIETTVMTDAAIFAVMSRVNKVIIGTKTIL	225	257	10	5	2.519	2.666	2.666	2.617	0.0692965	3
GIETTVMTD	228	236	10	1	0.413	0.868	0.637	0.639333	0.18576	3
TTVMTD	231	236	10	1	0.102	0.173	0.171	0.148667	0.0330084	3
TDAAIF	235	240	10	1	0.051			0.051	0	1
AAIF	237	240	10	1	0.028	0.085	0.034	0.049	0.0255734	3
AVMSRVNKVIIGTKTIL	241	257	10	2	1.855			1.855	0	1
AVMSRVNKVIIGTKTIL	241	257	10	3	1.069			1.069	0	1
AVMSRVNKVIIGTKTILANGALRAVTGTHTL	241	271	10	4	3.087	3.095		3.091	0.004	2
AVMSRVNKVIIGTKTILANGALRAVTGTHTL	241	271	10	5	2.819	3.045		2.932	0.113	2
SRVNKVIIGTK	244	254	10	3	1.41	1.511	1.451	1.45733	0.0414756	3
SRVNKVIIGTK	244	254	10	4	1.439	1.602	1.427	1.48933	0.0798178	3
SRVNKVIIGTKTIL	244	257	10	3	1.299	1.447	1.416	1.38733	0.0637303	3
SRVNKVIIGTKTIL	244	257	10	4	1.192	1.436	1.187	1.27167	0.116219	3
SRVNKVIIGTKTILANGAL	244	262	10	3	1.583			1.583	0	1
SRVNKVIIGTKTILANGAL	244	262	10	4	1.612			1.612	0	1
SRVNKVIIGTKTILANGALRAVTGTHTL	244	271	10	4	2.644	2.882	2.69	2.73867	0.103077	3
SRVNKVIIGTKTILANGALRAVTGTHTL	244	271	10	5	2.602	2.925	2.787	2.77133	0.132329	3
SRVNKVIIGTKTILANGALRAVTGTHTLAL	244	273	10	5	2.79			2.79	0	1
VNKVIIGTK	246	254	10	2	1.317	1.463	1.326	1.36867	0.0668049	3
VNKVIIGTK	246	254	10	3	1.353	1.432	1.379	1.388	0.0328735	3
VNKVIIGTKTIL	246	257	10	3	1.186	1.227	1.368	1.26033	0.0779501	3
VNKVIIGTKTILANGAL	246	262	10	3	1.342	1.506	1.579	1.47567	0.0991038	3
VNKVIIGTKTILANGALRAVTGTHTL	246	271	10	3	2.509	2.614	2.488	2.537	0.0551181	3
VNKVIIGTKTILANGALRAVTGTHTL	246	271	10	4	2.466	2.721	2.643	2.61	0.106686	3
VNKVIIGTKTILANGALRAVTGTHTL	246	271	10	5	2.422	2.724	2.554	2.56667	0.123616	3
KVIIGTKTIL	248	257	10	3	1.157			1.157	0	1
KVIIGTKTILANGAL	248	262	10	2	1.182			1.182	0	1
KVIIGTKTILANGAL	248	262	10	3	1.141	1.203	1.107	1.15033	0.0397436	3
KVIIGTKTILANGALRAVTGTHTL	248	271	10	3	2.087	2.177	1.988	2.084	0.0771881	3
KVIIGTKTILANGALRAVTGTHTL	248	271	10	4	1.945	2.234	2.06	2.07967	0.1188	3
KVIIGTKTILANGALRAVTGTHTL	248	271	10	5	1.927	2.217	2.098	2.08067	0.119025	3
TILANGAL	255	262	10	1	0.172	0.176	0.135	0.161	0.0184572	3
TILANGALR	255	263	10	2	0.342	0.488	0.44	0.423333	0.0607582	3
TILANGALRAVTGTHTL	255	271	10	2	1.352			1.352	0	1
TILANGALRAVTGTHTL	255	271	10	3	1.451	1.68	1.527	1.55267	0.0952342	3
ANGALRAVTGTHTL	258	271	10	2	1.692	1.807		1.7495	0.0575	2
ANGALRAVTGTHTL	258	271	10	3	1.505	1.765	1.568	1.61267	0.110744	3
RAVTGTHTLAL	263	273	10	3	1.033	1.221		1.127	0.094	2
ALAAKHHSTPL	272	282	10	2	0.11	0.275	0.275	0.22	0.0777817	3
ALAAKHHSTPL	272	282	10	3	0.09	0.228	0.225	0.181	0.0643584	3
ALAAKHHSTPLIVC	272	285	10	2	0.245			0.245	0	1
ALAAKHHSTPLIVC	272	285	10	3	0.237	0.366		0.3015	0.0645	2
ALAAKHHSTPLIVC	272	285	10	4	0.372			0.372	0	1
ALAAKHHSTPLIVCA	272	286	10	3	-0.153	0.261	0.261	0.123	0.195161	3
ALAAKHHSTPLIVCAPMF	272	289	10	4	1.901			1.901	0	1
AAKHHSTPLIVC	274	285	10	3	0.085	0.159	0.044	0.096	0.0475885	3
AAKHHSTPLIVC	274	285	10	4	0.211			0.211	0	1
AAKHHSTPLIVCAPMFKLSPQFPNEEDSF	274	302	10	5	5.131			5.131	0	1
AKHHSTPLIVC	275	285	10	3	0.376	0.695	0.695	0.588667	0.150378	3
AKHHSTPLIVCAPMF	275	289	10	4	2.05			2.05	0	1
IVCAPMFK	283	290	10	2	1.897	2.086	1.386	1.78967	0.29568	3
APMFKLSPQFPNEEDSF	286	302	10	2	5.161	5.603	5.131	5.29833	0.21578	3
APMFKLSPQFPNEEDSF	286	302	10	3	5.031			5.031	0	1
PMF	287	289	10	1	0.82	0.723	0.723	0.755333	0.0457262	3
PMFKL	287	291	10	2	0.967	0.906	0.917	0.93	0.0265456	3
PMFKLSPQFPNEEDSF	287	302	10	2	5.699	4.865	4.645	5.06967	0.453979	3
PMFKLSPQFPNEEDSFHKFVAPEEVLPFTEGDILEK	287	322	10	5	6.727			6.727	0	1
MFKLSPQFPNEEDSF	288	302	10	2	3.406			3.406	0	1
FKLSPQFPNEEDSFHKFVAPEEVLPFTEGDILEK	289	322	10	5	5.654	6.148	6.148	5.98333	0.232874	3
KLSPQFPNEED	290	300	10	2	3.478	3.197	3.197	3.29067	0.132465	3
KLSPQFPNEEDSF	290	302	10	2	4.177	4.634	4.402	4.40433	0.186577	3
KLSPQFPNEEDSFHKFVAPEEVLPFTEGD	290	318	10	4	5.895			5.895	0	1
KLSPQFPNEEDSFHKFVAPEEVLPFTEGDIL	290	320	10	4	5.423	6.186	5.646	5.75167	0.320329	3
SFHKFVAPEEVLPFTEGDILEK	301	322	10	4	2.673	2.705	2.705	2.69433	0.0150849	3
HKFVAPEEVLPFTEGD	303	318	10	3	1.516			1.516	0	1
HKFVAPEEVLPFTEGDIL	303	320	10	2	2.011	2.536	2.396	2.31433	0.221973	3
HKFVAPEEVLPFTEGDIL	303	320	10	3	2.049	2.384	2.267	2.23333	0.13882	3
HKFVAPEEVLPFTEGDILE	303	321	10	3	2.446	2.77	2.762	2.65933	0.150885	3
HKFVAPEEVLPFTEGDILEK	303	322	10	4	2.74	3.067	4.103	3.30333	0.580995	3
FVAPE	305	309	10	1	0.142	0.221	0.213	0.192	0.0355059	3
FVAPEEVLPFTEGD	305	318	10	2	1.004			1.004	0	1
FVAPEEVLPFTEGDIL	305	320	10	2	1.462	1.463	1.463	1.46267	0.000471405	3
EEVLPFTEGDIL	309	320	10	2	1.604			1.604	0	1
EVLPFTEGD	310	318	10	1	0.67	0.927	1.007	0.868	0.143766	3
EVLPFTEGDIL	310	320	10	2	1.469	1.764	1.764	1.66567	0.139064	3
PFTEGDIL	313	320	10	1	1.588	1.375	1.375	1.446	0.100409	3
EKVSVHCPVF	321	330	10	3	1.077	1.234	1.102	1.13767	0.0688783	3
EKVSVHCPVFDYVPPEL	321	337	10	3	1.785	1.817	1.67	1.75733	0.0631207	3
KVSVHCPVF	322	330	10	3	0.935	1.268		1.1015	0.1665	2
VSVHCPVF	323	330	10	2	0.838	1.043	0.977	0.952667	0.0854413	3
VSVHCPVFDYVPPEL	323	337	10	2	1.66			1.66	0	1
SVHCPVF	324	330	10	2	0.357	0.715	0.715	0.595667	0.168763	3
DYVPPEL	331	337	10	1	0.49	0.446	0.446	0.460667	0.0207418	3
DYVPPEL	331	337	10	2	0.482	0.448	0.448	0.459333	0.0160278	3
DYVPPELIT	331	339	10	1	0.304			0.304	0	1
DYVPPELIT	331	339	10	2	0.376	0.272	0.298	0.315333	0.0441915	3
FISNIGGNAPSY	341	352	10	1	3.335	4.092	3.434	3.62033	0.335959	3
FISNIGGNAPSY	341	352	10	2	3.303	4.183	3.627	3.70433	0.363396	3
FISNIGGNAPSYIYRL	341	356	10	2	2.881			2.881	0	1
IGGNAPSY	345	352	10	1	1.61	1.838	1.838	1.762	0.10748	3
YIYR	352	355	10	2	-0.033	0.397	0.238	0.200667	0.177521	3
IYRLMSEL	353	360	10	2	0.69	0.53	0.592	0.604	0.0658686	3
SELYHPD	358	364	10	2	0.157	0.112	0.162	0.143667	0.0224846	3
SELYHPDDHVL	358	368	10	2	1.122			1.122	0	1
SELYHPDDHVL	358	368	10	3	1.248			1.248	0	1
ELYHPDD	359	365	10	2	0.19	0.245	0.161	0.198667	0.0348361	3
ELYHPDDH	359	366	10	2	0.491	0.41	0.47	0.457	0.034322	3
ELYHPDDH	359	366	10	3	0.449	0.531	0.509	0.496333	0.0346538	3
ELYHPDDHVL	359	368	10	3	0.949	1.11	1.11	1.05633	0.0758961	3
LYHPDDHVL	360	368	10	3	1.394	1.484	1.313	1.397	0.0698427	3
YHPDDHVL	361	368	10	2	1.211	1.416	1.301	1.30933	0.0838981	3
AELPPGPGAVGR	386	397	10	2	5.283	5.884	5.727	5.63133	0.254512	3
LPPGPGAVGR	388	397	10	2	4.293	4.869	4.869	4.677	0.271529	3
KKQQKKKRKEEKGAEPETGSAVSAAQCQVGPTR	411	443	10	6	16.268			16.268	0	1
PESGIQLGTPREK	446	458	10	3	7.649	8.202	7.837	7.896	0.229584	3
IQLGTPREKVPAGRSK	450	465	10	4	8.951			8.951	0	1
AELRAERRAKQEAER	466	480	10	4	9.332			9.332	0	1
AELRAERRAKQEAER	466	480	10	5	9.643	9.99	9.99	9.87433	0.163577	3
ALKQARKGEQGGPPPKASPS	481	500	10	4	10.202	10.204	10.204	10.2033	0.000942809	3
ALKQARKGEQGGPPPKASPSTAGETPSGVKR	481	511	10	5	16.865	17.641	16.94	17.1487	0.349476	3
ALKQARKGEQGGPPPKASPSTAGETPSGVKR	481	511	10	6	16.591	17.618	16.782	16.997	0.445983	3
ALKQARKGEQGGPPPKASPSTAGETPSGVKRL	481	512	10	6	16.638	16.821	16.821	16.76	0.086267	3
ALKQARKGEQGGPPPKASPSTAGETPSGVKRLPEY	481	515	10	5	16.619	16.285	16.285	16.3963	0.157449	3
ALKQARKGEQGGPPPKASPSTAGETPSGVKRLPEY	481	515	10	6	16.843	17.597	16.886	17.1087	0.34575	3
ALKQARKGEQGGPPPKASPSTAGETPSGVKRLPEYPQVDD	481	520	10	6	18.207			18.207	0	1
ALKQARKGEQGGPPPKASPSTAGETPSGVKRLPEYPQVDDL	481	521	10	5	17.537	17.843	17.843	17.741	0.14425	3
ALKQARKGEQGGPPPKASPSTAGETPSGVKRLPEYPQVDDL	481	521	10	6	18.047	18.999	18.143	18.3963	0.427948	3
ALKQARKGEQGGPPPKASPSTAGETPSGVKRLPEYPQVDDLL	481	522	10	5	17.618	18.598	17.827	18.0143	0.421442	3
ALKQARKGEQGGPPPKASPSTAGETPSGVKRLPEYPQVDDLL	481	522	10	6	17.929	18.867	18.121	18.3057	0.404588	3
ARKGEQGGPPPKASPSTAGETPSGVKR	485	511	10	5	14.486	15.101	14.492	14.693	0.28851	3
KGEQGGPPPKASPSTAGETPSGVKR	487	511	10	4	13.05			13.05	0	1
KGEQGGPPPKASPSTAGETPSGVKR	487	511	10	5	12.899	13.015	13.015	12.9763	0.0546829	3
GEQGGPPPKASPSTAGETPSGVKR	488	511	10	4	13.017			13.017	0	1
LPEY	512	515	10	1	1.712			1.712	0	1
PQVDDL	516	521	10	1	2.591	2.587	2.834	2.67067	0.115506	3
LLRRL	522	526	10	2	2.303	2.26	2.26	2.27433	0.0202704	3
LLRRLVKKPERQQVPTRKDYGSKVSL	522	547	10	6	13.701	14.571	13.76	14.0107	0.396947	3
LVKKPERQQVPTRKD	526	540	10	4	8.714	9.004	8.741	8.81967	0.130809	3
LVKKPERQQVPTRKD	526	540	10	5	8.731	9.08	8.753	8.85467	0.159588	3
LVKKPERQQVPTRKDYGSK	526	544	10	5	10.751	10.784	10.784	10.773	0.0155563	3
LVKKPERQQVPTRKDYGSKVSL	526	547	10	5	11.909	11.838	11.838	11.8617	0.0334697	3
VKKPERQQVPTRKD	527	540	10	4	7.445	7.856	7.728	7.67633	0.171721	3
VKKPERQQVPTRKD	527	540	10	5	7.43	7.703	7.703	7.612	0.128693	3
VKKPERQQVPTRKDYGSK	527	544	10	4	10.341	10.288	10.288	10.3057	0.0249844	3
VKKPERQQVPTRKDYGSK	527	544	10	5	10.021	10.545	10.113	10.2263	0.22844	3
VKKPERQQVPTRKDYGSK	527	544	10	6	9.77	10.003	10.003	9.92533	0.109837	3
VKKPERQQVPTRKDYGSKVSL	527	547	10	3	11.411			11.411	0	1
VKKPERQQVPTRKDYGSKVSL	527	547	10	4	11.431	11.482	11.482	11.465	0.0240416	3
VKKPERQQVPTRKDYGSKVSL	527	547	10	5	11.301	11.869	11.343	11.5043	0.258428	3
VKKPERQQVPTRKDYGSKVSL	527	547	10	6	11.317	11.334	11.334	11.3283	0.00801388	3
YGSKVSL	541	547	10	2	3.552	3.574		3.563	0.011	2
FSHLPQ	548	553	10	2	0.343	0.66	0.26	0.421	0.172362	3
FSHLPQY	548	554	10	1	0.435	0.557	0.557	0.516333	0.0575114	3
FSHLPQY	548	554	10	2	0.644	1.237	0.567	0.816	0.299347	3
FSHLPQYSRQ	548	557	10	2	2.233			2.233	0	1
FSHLPQYSRQ	548	557	10	3	2.584	3.269		2.9265	0.3425	2
FSHLPQYSRQN	548	558	10	3	3.198	3.873	3.269	3.44667	0.302853	3
FSHLPQYSRQNSLTQF	548	563	10	2	5.679	6.594	5.813	6.02867	0.403477	3
FSHLPQYSRQNSLTQF	548	563	10	3	5.84	6.49	5.95	6.09333	0.284058	3
FMSIPSSVIHPAM	563	575	10	2	3.601	4.164	4.164	3.97633	0.265401	3
MSIPSSVIH	564	572	10	2	4.279	4.474	4.275	4.34267	0.092881	3
MSIPSSVIHPA	564	574	10	2	4.994			4.994	0	1
MSIPSSVIHPAM	564	575	10	2	3.804	4.052	3.828	3.89467	0.111682	3
MSIPSSVIHPAMVR	564	577	10	2	3.451			3.451	0	1
MSIPSSVIHPAMVR	564	577	10	3	3.646	3.844	3.695	3.72833	0.0841995	3
VRLGLQYSQGLVSGSN	576	591	10	2	9.906			9.906	0	1
VRLGLQYSQGLVSGSNARC	576	594	10	2	4.965	5.733	5.127	5.275	0.330539	3
VRLGLQYSQGLVSGSNARC	576	594	10	3	5.265	5.973	5.477	5.57167	0.29669	3
LGLQYSQGLVSGSNAR	578	593	10	2	4.665	5.165	4.686	4.83867	0.230912	3
LGLQYSQGLVSGSNARC	578	594	10	2	5.324	5.543	5.127	5.33133	0.16991	3
LGLQYSQGLVSGSNARC	578	594	10	3	5.116	5.786		5.451	0.335	2
QYSQGLVSGSNAR	581	593	10	2	5.143	5.673	4.968	5.26133	0.299731	3
YSQGLVSGSNAR	582	593	10	2	4.772	5.602	4.987	5.12033	0.351718	3
SQGLVSGSNAR	583	593	10	2	5.161	5.552	5.046	5.253	0.216575	3
SQGLVSGSNARC	583	594	10	2	5.888	6.255		6.0715	0.1835	2
LRALQQVIQD	598	607	10	2	0.23	0.24	0.231	0.233667	0.00449691	3
LRALQQVIQDYTTPPNEEL	598	616	10	2	4.411	4.577	4.085	4.35767	0.204368	3
LRALQQVIQDYTTPPNEELSRDLVNKLKPYMSF	598	630	10	5	5.674			5.674	0	1
RALQQVIQD	599	607	10	2	4.776	5.074	5.064	4.97133	0.138182	3
ALQQVIQ	600	606	10	1	0.084	0.161	0.173	0.139333	0.0394321	3
LQQVIQD	601	607	10	1	0.064	0.229	0.204	0.165667	0.0726101	3
QQVIQD	602	607	10	1	0.168	0.231	0.134	0.177667	0.0401857	3
VIQDYTTPPNEELSR	604	618	10	2	4.08			4.08	0	1
DYTTPP	607	612	10	1	1.624			1.624	0	1
DYTTPPNEE	607	615	10	1	3.611			3.611	0	1
DYTTPPNEE	607	615	10	2	3.567	3.646	3.361	3.52467	0.12014	3
DYTTPPNEEL	607	616	10	1	4.343			4.343	0	1
DYTTPPNEEL	607	616	10	2	4.054			4.054	0	1
DYTTPPNEELSR	607	618	10	2	4.958	5.136	4.851	4.98167	0.117548	3
YTTPP	608	612	10	1	0.919	0.928	0.901	0.916	0.011225	3
YTTPPNEEL	608	616	10	1	3.077			3.077	0	1
YTTPPNEELSR	608	618	10	2	3.934	4.089	3.77	3.931	0.130248	3
YTTPPNEELSRD	608	619	10	2	4.961	5.103	4.844	4.96933	0.1059	3
YTTPPNEELSRDLVNKLKPYMSF	608	630	10	3	3.334			3.334	0	1
YTTPPNEELSRDLVNKLKPYMSF	608	630	10	4	4.025	4.535		4.28	0.255	2
SRDLVNKLKPYMSF	617	630	10	3	1.274	1.343	1.211	1.276	0.0539073	3
SRDLVNKLKPYMSF	617	630	10	4	1.225	1.369	1.195	1.263	0.0759474	3
DLVNKLKP	619	626	10	3	0.298	0.239	0.185	0.240667	0.0461471	3
DLVNKLKPYMS	619	629	10	3	0.849	1.231	1.041	1.04033	0.155952	3
DLVNKLKPYMSF	619	630	10	2	0.9	1.559	1.032	1.16367	0.28469	3
DLVNKLKPYMSF	619	630	10	3	1.373	1.502	1.198	1.35767	0.12458	3
DLVNKLKPYMSFL	619	631	10	2	0.946	1.144	1.144	1.078	0.0933381	3
DLVNKLKPYMSFL	619	631	10	3	0.758	0.62	0.202	0.526667	0.236386	3
LVNKLKPYMSF	620	630	10	3	1.138	1.297	1.025	1.15333	0.111572	3
VNKLKPYMSF	621	630	10	2	0.503	0.866	0.05	0.473	0.333805	3
VNKLKPYMSFL	621	631	10	3	0.894	1.19	1.19	1.09133	0.139536	3
FLTQCR	630	635	10	2	0.464	0.587		0.5255	0.0615	2
LTQCRPL	631	637	10	2	1.285	1.269	1.269	1.27433	0.00754247	3
LTQCRPLSASMHNAIKFLNKEITSVGSSKREEEAKSEL	631	668	10	6	6.19	7.222	6.269	6.56033	0.468979	3
PLSASMHNAIK	636	646	10	3	1.525	1.894	0.637	1.352	0.527547	3
PLSASMHNAIKFL	636	648	10	3	0.799	1.07	0.758	0.875667	0.13843	3
PLSASMHNAIKFLNKEITSVGSSKREEEAKSEL	636	668	10	5	5.169			5.169	0	1
PLSASMHNAIKFLNKEITSVGSSKREEEAKSEL	636	668	10	6	4.834			4.834	0	1
HNAIKFLNKEITSVGSSKREEEAKSEL	642	668	10	5	5.529	6.075		5.802	0.273	2
FLNKEITSVGSSKREEEAK	647	665	10	4	4.997	5.742	4.858	5.199	0.38813	3
FLNKEITSVGSSKREEEAKSEL	647	668	10	3	5.049	6.166	6.166	5.79367	0.526559	3
FLNKEITSVGSSKREEEAKSEL	647	668	10	4	5.482	6.102	5.434	5.67267	0.304216	3
FLNKEITSVGSSKREEEAKSEL	647	668	10	5	5.302	5.638		5.47	0.168	2
FLNKEITSVGSSKREEEAKSELRA	647	670	10	4	5.431	5.232	5.232	5.29833	0.0938095	3
NKEITSVGSSKREEEAK	649	665	10	4	5.241			5.241	0	1
EITSVGSSKREEEAK	651	665	10	3	5.352			5.352	0	1
EITSVGSSKREEEAK	651	665	10	4	5.412			5.412	0	1
EITSVGSSKREEEAKSEL	651	668	10	4	5.518			5.518	0	1
ITSVGSSKREEEAKSEL	652	668	10	3	4.946			4.946	0	1
ITSVGSSKREEEAKSEL	652	668	10	4	5.105			5.105	0	1
ITSVGSSKREEEAKSELRA	652	670	10	4	5.155			5.155	0	1
ITSVGSSKREEEAKSELRAAIDRYVQEK	652	679	10	5	4.516			4.516	0	1
RAAIDRYVQE	669	678	10	2	0.161			0.161	0	1
RAAIDRYVQE	669	678	10	3	-0.248	-0.166		-0.207	0.041	2
RAAIDRYVQEK	669	679	10	2	0.182			0.182	0	1
RAAIDRYVQEK	669	679	10	3	0.135			0.135	0	1
RAAIDRYVQEK	669	679	10	4	0.24			0.24	0	1
RAAIDRYVQEKIVL	669	682	10	3	0.239	0.228		0.2335	0.0055	2
AAQAISRFAYQKISNGDVIL	683	702	10	2	1.377	1.513	1.196	1.362	0.129849	3
AAQAISRFAYQKISNGDVIL	683	702	10	3	1.257	1.561	1.279	1.36567	0.138413	3
AISRFAYQKISNGDVIL	686	702	10	3	1.784			1.784	0	1
FAYQKISNGDVIL	690	702	10	2	1.002	1.241	1.016	1.08633	0.109515	3
QKISNGDVIL	693	702	10	2	0.891	0.985		0.938	0.047	2
ISNGDVIL	695	702	10	1	1.173	1.036	1.125	1.11133	0.0567587	3
GDVIL	698	702	10	1	0.038	0.05	0.04	0.0426667	0.00524934	3
SLVSRILQEA	708	717	10	2	0.285	0.043	-0.047	0.0936667	0.140194	3
VSRILQEAWTEGRRF	710	724	10	4	0.874	0.934	0.599	0.802333	0.14585	3
VSRILQEAWTEGRRFR	710	725	10	4	1.075			1.075	0	1
VSRILQEAWTEGRRFRVVV	710	728	10	5	0.888			0.888	0	1
QEAWTEGRR	715	723	10	3	0.856	0.946	0.743	0.848333	0.0830515	3
QEAWTEGRRF	715	724	10	3	1.25	2.439		1.8445	0.5945	2
RVVVVDSRPWLEGRHTLRSLVHAGVPASY	725	753	10	4	2.541			2.541	0	1
RVVVVDSRPWLEGRHTLRSLVHAGVPASY	725	753	10	5	2.459	2.597	2.32	2.45867	0.113085	3
VVVVDSRPWLEGR	726	738	10	2	1.629	1.784	1.511	1.64133	0.111792	3
VVVVDSRPWLEGR	726	738	10	3	1.693	1.737	1.49	1.64	0.107576	3
VVVVDSRPWLEGRHTLR	726	742	10	5	1.605	1.698	1.474	1.59233	0.0918852	3
VVVVDSRPWLEGRHTLRSL	726	744	10	4	1.709			1.709	0	1
VVDSRPWLEGR	728	738	10	3	1.467			1.467	0	1
SRPWLEGR	731	738	10	2	1.206	1.357	1.575	1.37933	0.151469	3
HTLRSLVH	739	746	10	3	1.166	1.388		1.277	0.111	2
SLVHAGVPASY	743	753	10	2	0.46	0.534	0.374	0.456	0.0653809	3
LVHAGVPASY	744	753	10	2	0.581	0.531	0.482	0.531333	0.0404173	3
VHAGVPASY	745	753	10	2	0.206	0.303	-0.007	0.167333	0.129477	3
LLIPAAS	754	760	10	1	0.454	0.526	0.417	0.465667	0.0452573	3
LLIPAASYVLPEVSKVL	754	770	10	2	0.58	0.643		0.6115	0.0315	2
LLIPAASYVLPEVSKVLLGA	754	773	10	3	1.3			1.3	0	1
LLIPAASYVLPEVSKVLLGAHAL	754	776	10	3	1.174			1.174	0	1
YVLPEVS	761	767	10	1	0.459			0.459	0	1
YVLPEVSK	761	768	10	1	0.206	0.111	0.085	0.134	0.0520064	3
YVLPEVSK	761	768	10	2	0.186	0.277	0.14	0.201	0.0569269	3
YVLPEVSKVL	761	770	10	2	0.17	0.161	0.161	0.164	0.00424264	3
YVLPEVSKVLLGA	761	773	10	2	0.86	0.917	0.827	0.868	0.0371753	3
YVLPEVSKVLLGAHAL	761	776	10	3	0.993	1.059	0.917	0.989667	0.0580192	3
YVLPEVSKVLLGAHALL	761	777	10	2	1.536			1.536	0	1
YVLPEVSKVLLGAHALL	761	777	10	3	1.048	1.112	1.013	1.05767	0.0409905	3
VLLGAHAL	769	776	10	2	1.302	0.871	0.885	1.01933	0.199957	3
HALLANGSVM	774	783	10	2	0.185			0.185	0	1
LANGSVM	777	783	10	1	0.602	0.537	0.417	0.518667	0.0766304	3
LANGSVMSR	777	785	10	2	0.889	1.365	1.233	1.16233	0.200648	3
SRVGTAQL	784	791	10	2	0.139	0.279		0.209	0.07	2
SRVGTAQLAL	784	793	10	2	0.22	0.32	0.232	0.257333	0.044582	3
VGTAQL	786	791	10	1	0.068	0.155	0.087	0.103333	0.0373482	3
VGTAQLAL	786	793	10	2	0.118	0.139	0.179	0.145333	0.0253026	3
ALVARAHNVPVL	792	803	10	2	0.103	0.136	0.075	0.104667	0.024931	3
ALVARAHNVPVL	792	803	10	3	0.115	0.181	0.112	0.136	0.0318434	3
ALVARAHNVPVLVC	792	805	10	3	-0.054	0.235		0.0905	0.1445	2
VARAHNVPVLVC	794	805	10	2	0.219	0.258	0.203	0.226667	0.0230988	3
VARAHNVPVLVC	794	805	10	3	0.072	0.165	0.072	0.103	0.0438406	3
NVPVL	799	803	10	1	-0.002	0.087	-0.106	-0.007	0.0788712	3
CETYKF	806	811	10	2	0.084	0.05		0.067	0.017	2
TYKFCER	808	814	10	3	1.024	1.304	1.08	1.136	0.120974	3
VQTDAF	815	820	10	1	2.013	2.368	2.079	2.15333	0.154165	3
AFVSNELDDPDDLQCKRGEH	819	838	10	4	3.494			3.494	0	1
VSNELDDPDDLQCKRGEH	821	838	10	4	3.342	3.963	3.198	3.501	0.331931	3
VSNELDDPDDLQCKRGEHVA	821	840	10	4	4.127	4.821		4.474	0.347	2
VSNELDDPDDLQCKRGEHVALANWQNHASL	821	850	10	4	7.658			7.658	0	1
VSNELDDPDDLQCKRGEHVALANWQNHASL	821	850	10	5	7.06	8.227		7.6435	0.5835	2
VSNELDDPDDLQCKRGEHVALANWQNHASLRL	821	852	10	6	7.593	7.924	6.938	7.485	0.409713	3
ELDDP	824	828	10	1	0.081	0.134	0.063	0.0926667	0.0301367	3
ELDDPDD	824	830	10	1	0.274	0.327	0.327	0.309333	0.0249844	3
ELDDPDDLQCKRGEHVA	824	840	10	4	4.414			4.414	0	1
LDDPDDLQCK	825	834	10	2	1.666			1.666	0	1
LDDPDDLQCKRGEH	825	838	10	3	3.376	3.644	3.137	3.38567	0.207095	3
LDDPDDLQCKRGEH	825	838	10	4	3.408	3.736	2.984	3.376	0.307835	3
LANWQNH	841	847	10	1	2.154	2.289	2.289	2.244	0.0636396	3
LANWQNH	841	847	10	2	2.185	2.478	2.087	2.25	0.16611	3
LANWQNHASLRL	841	852	10	3	2.227	2.354	0.8	1.79367	0.704539	3
ANWQNH	842	847	10	2	0.093	1.785		0.939	0.846	2
ANWQNHASLR	842	851	10	2	2.428			2.428	0	1
ANWQNHASLR	842	851	10	3	2.571	3.042	2.49	2.701	0.24338	3
ANWQNHASLRL	842	852	10	2	1.767			1.767	0	1
RLLNL	851	855	10	2	0.019	0.091		0.055	0.036	2
RLLNLVY	851	857	10	2	0.108	0.187	0.055	0.116667	0.0542361	3
NLVYDVTPPEL	854	864	10	1	0.758	0.813	0.798	0.789667	0.023214	3
NLVYDVTPPEL	854	864	10	2	0.729	0.664	0.296	0.563	0.190653	3
NLVYDVTPPELVD	854	866	10	2	0.941	0.76		0.8505	0.0905	2
VYDVTPPEL	856	864	10	1	0.767	0.85	0.754	0.790333	0.0425232	3
VYDVTPPEL	856	864	10	2	0.699	0.903	0.761	0.787667	0.0853906	3
VYDVTPPELVD	856	866	10	1	0.742	0.828	0.73	0.766667	0.043645	3
DVTPPELVD	858	866	10	1	0.936	0.507	0.945	0.796	0.204387	3
DVTPPELVD	858	866	10	2	0.21	0.181		0.1955	0.0145	2
VTPPEL	859	864	10	1	0.549	0.795		0.672	0.123	2
VTPPELVD	859	866	10	1	0.479	0.652	0.652	0.594333	0.081553	3
LVITE	867	871	10	1	0.013	0.027	0.016	0.0186667	0.00601849	3
VITELGMIPCSSVPVVLR	868	885	10	2	0.973	1.902	1.247	1.374	0.389749	3
VITELGMIPCSSVPVVLR	868	885	10	3	0.927	2.269	1.324	1.50667	0.562889	3
LGMIPCSSVPVVL	872	884	10	1	0.853	1.025	1.025	0.967667	0.0810816	3
LGMIPCSSVPVVL	872	884	10	2	0.916	2.055	1.195	1.38867	0.484741	3
LGMIPCSSVPVVLR	872	885	10	2	0.888	1.933	1.27	1.36367	0.43173	3
LGMIPCSSVPVVLR	872	885	10	3	0.826	1.835	0.77	1.14367	0.489381	3
GMIPCSSVPVVL	873	884	10	2	0.977	2.192	1.304	1.491	0.513344	3
GMIPCSSVPVVLR	873	885	10	2	0.874	1.828	1.164	1.28867	0.399321	3
CSSVPVVLR	877	885	10	2	-0.121	0.685	0.116	0.226667	0.338225	3
MEFQA	892	896	10	1	0.344	0.348	0.353	0.348333	0.00368179	3
MEFQAVVM	892	899	10	1	1.24	0.549	0.531	0.773333	0.330065	3
QAVVM	895	899	10	1	0.129	0.114	0.099	0.114	0.0122474	3
VMAVGGGSRMTDL	898	910	10	2	7.503			7.503	0	1
AVGGGSRMTDL	900	910	10	2	5.642	5.927	5.7	5.75633	0.122981	3
AVGGGSRMTDLTSSIPKPLLPVGNKPLIWYPLNL	900	933	10	4	7.438	7.332		7.385	0.053	2
TDLTSSIPKPLLPVGNKPLIWYPLNL	908	933	10	3	4.514	4.756		4.635	0.121	2
TDLTSSIPKPLLPVGNKPLIWYPLNL	908	933	10	4	4.348			4.348	0	1
TDLTSSIPKPLLPVGNKPLIWYPLNLL	908	934	10	3	4.493			4.493	0	1
LTSSIP	910	915	10	1	2.108	2.278	2.212	2.19933	0.0699778	3
LTSSIPKPLLPVGNKPLIWYPL	910	931	10	3	2.714	2.897		2.8055	0.0915	2
LTSSIPKPLLPVGNKPLIWYPLNL	910	933	10	3	2.837	2.969		2.903	0.066	2
LTSSIPKPLLPVGNKPLIWYPLNL	910	933	10	4	2.529			2.529	0	1
TSSIPKPLLPVGNKPLIWYPLNL	911	933	10	2	2.517			2.517	0	1
TSSIPKPLLPVGNKPLIWYPLNL	911	933	10	3	2.675	2.866		2.7705	0.0955	2
TSSIPKPLLPVGNKPLIWYPLNL	911	933	10	4	2.535			2.535	0	1
TSSIPKPLLPVGNKPLIWYPLNLL	911	934	10	3	2.798	2.958		2.878	0.08	2
SIPKPLLPVGNKPLIWYPLNL	913	933	10	3	1.591			1.591	0	1
IPKPLLPVGNKPLIWYPLNL	914	933	10	3	1.484			1.484	0	1
KPLLPVGNKPLIWYPL	916	931	10	3	0.634	0.722		0.678	0.044	2
KPLLPVGNKPLIWYPLNL	916	933	10	3	0.635	0.787		0.711	0.076	2
LPVGNKP	919	925	10	1	0.327			0.327	0	1
LPVGNKPLIWYPL	919	931	10	2	0.475	0.62	0.64	0.578333	0.0735225	3
LPVGNKPLIWYPLNL	919	933	10	2	0.391	0.525	0.525	0.480333	0.0631682	3
LPVGNKPLIWYPLNL	919	933	10	3	0.371	0.687	0.687	0.581667	0.148964	3
PVGNKPLIWYPLNL	920	933	10	3	0.511	0.5		0.5055	0.0055	2
LIWYPL	926	931	10	1	0.053	0.054	0.053	0.0533333	0.000471405	3
LIWYPL	926	931	10	2	0.051	0.055	0.039	0.0483333	0.00679869	3
LIWYPLNL	926	933	10	2	0.064	0.076	0.073	0.071	0.00509902	3
LERVGF	934	939	10	2	-0.067	0.005	-0.001	-0.021	0.032619	3
LERVGFE	934	940	10	2	0.803	0.843	0.807	0.817667	0.0179877	3
LERVGFEEVIVVTTRDVQKALC	934	955	10	4	5.466	5.334	5.334	5.378	0.0622254	3
VGF	937	939	10	1	0.132			0.132	0	1
EEVIVVTTRD	940	949	10	2	1.529	1.742	0.915	1.39533	0.350602	3
EEVIVVTTRDVQKALC	940	955	10	2	4.32			4.32	0	1
EEVIVVTTRDVQKALCA	940	956	10	3	5.778	5.658	5.332	5.58933	0.188442	3
EVIVVTTRDVQKALCAE	941	957	10	2	5.67	5.868		5.769	0.099	2
VIVVTTR	942	948	10	1	1.039	1.013	1.013	1.02167	0.0122565	3
VIVVTTR	942	948	10	2	1.022	1.068	1.024	1.038	0.0212289	3
VIVVTTRDVQKALC	942	955	10	3	3.754	3.92	3.767	3.81367	0.0753761	3
IVVTTRDVQKALCA	943	956	10	3	4.536			4.536	0	1
IVVTTRDVQKALCAE	943	957	10	3	5.468	5.609	4.971	5.34933	0.273645	3
EFKMKMKPDIVCIPDDADMGTADSL	957	981	10	4	7.206			7.206	0	1
FKMKMKPD	958	965	10	3	2.87	3.012	2.633	2.83833	0.156338	3
FKMKMKPDIVC	958	968	10	4	3.755			3.755	0	1
FKMKMKPDIVCIPDDADMGTADSL	958	981	10	3	6.666	7.261		6.9635	0.2975	2
FKMKMKPDIVCIPDDADMGTADSL	958	981	10	4	6.601	7.085	6.381	6.689	0.294066	3
KMKMKPDIVC	959	968	10	3	2.468			2.468	0	1
KMKMKPDIVCIPDDADMGTADSL	959	981	10	4	6.377	6.765	5.719	6.287	0.431744	3
DIVCIPDDADMGTADSL	965	981	10	2	4.624			4.624	0	1
IVCIPDDADMGTADSL	966	981	10	2	4.795	4.972	4.925	4.89733	0.0748614	3
IVCIPDDADMGTADSLRYIYPKLKTD	966	991	10	4	4.823	4.449	4.449	4.57367	0.176305	3
IVCIPDDADMGTADSLRYIYPKLKTDVL	966	993	10	4	5.252	4.218	4.218	4.56267	0.487432	3
SLRYIYPK	980	987	10	3	0.075	0.063	0.031	0.0563333	0.0185712	3
SLRYIYPKL	980	988	10	3	0.136			0.136	0	1
SLRYIYPKLKTD	980	991	10	3	1.169			1.169	0	1
SLRYIYPKLKTD	980	991	10	4	1.101			1.101	0	1
RYIYPKL	982	988	10	2	0.032			0.032	0	1
RYIYPKL	982	988	10	3	0.096	0.028	0.031	0.0516667	0.0313723	3
RYIYPKLKT	982	990	10	3	1.181	1.201	1.201	1.19433	0.00942809	3
RYIYPKLKTD	982	991	10	3	1.143	1.206	0.963	1.104	0.102966	3
RYIYPKLKTD	982	991	10	4	1.142	1.326	1.267	1.245	0.0767116	3
RYIYPKLKTDVL	982	993	10	3	1.105			1.105	0	1
RYIYPKLKTDVL	982	993	10	4	1.016	1.088	0.967	1.02367	0.0496946	3
RYIYPKLKTDVLVL	982	995	10	4	0.92	1.021	0.903	0.948	0.0520833	3
DLITD	998	1002	10	1	-0.102	0.316	0.316	0.176667	0.197047	3
LITDVAL	999	1005	10	1	2	2.054	1.997	2.017	0.0261916	3
VALHEVVD	1003	1010	10	2	0.965	1.011	0.981	0.985667	0.0190671	3
HEVVDL	1006	1011	10	1	0.05	-0.107		-0.0285	0.0785	2
HEVVDL	1006	1011	10	2	0.074	0.056		0.065	0.009	2
LFRAY	1011	1015	10	2	0.093	0.097	-0.073	0.039	0.0792128	3
FRAYDAS	1012	1018	10	2	0.917	0.751	0.751	0.806333	0.0782532	3
FRAYDASL	1012	1019	10	2	0.582	0.62	0.578	0.593333	0.0189268	3
AMLMRKGQDSIEPVPGQKGKKK	1020	1041	10	5	8.525	8.972	8.278	8.59167	0.287219	3
MLMRKGQDSIEPVPGQKGKKKAVEQRDF	1021	1048	10	5	10.108	10.45	10.45	10.336	0.16122	3
LMRKGQDSIEPVPGQKGK	1022	1039	10	4	7.91	8.117	8.117	8.048	0.0975807	3
LMRKGQDSIEPVPGQKGKKK	1022	1041	10	4	8.974	8.918	8.918	8.93667	0.0263987	3
LMRKGQDSIEPVPGQKGKKK	1022	1041	10	5	8.9	9.257	8.914	9.02367	0.165091	3
LMRKGQDSIEPVPGQKGKKK	1022	1041	10	6	8.803	8.802	8.802	8.80233	0.000471405	3
LMRKGQDSIEPVPGQKGKKKAVEQR	1022	1046	10	5	11.65			11.65	0	1
LMRKGQDSIEPVPGQKGKKKAVEQR	1022	1046	10	6	11.534	11.72	11.72	11.658	0.0876812	3
LMRKGQDSIEPVPGQKGKKKAVEQRDF	1022	1048	10	4	10.541			10.541	0	1
LMRKGQDSIEPVPGQKGKKKAVEQRDF	1022	1048	10	5	10.458	10.479	10.479	10.472	0.00989949	3
LMRKGQDSIEPVPGQKGKKKAVEQRDF	1022	1048	10	6	10.528	10.744	10.744	10.672	0.101823	3
MRKGQDSIEPVPGQKGK	1023	1039	10	4	8.318	8.65	8.356	8.44133	0.148363	3
MRKGQDSIEPVPGQKGKK	1023	1040	10	4	9.104	8.981	8.981	9.022	0.0579828	3
MRKGQDSIEPVPGQKGKK	1023	1040	10	5	8.975			8.975	0	1
MRKGQDSIEPVPGQKGKKK	1023	1041	10	3	9.351	9.364	9.364	9.35967	0.00612826	3
MRKGQDSIEPVPGQKGKKK	1023	1041	10	4	9.195	9.875	9.345	9.47167	0.2917	3
MRKGQDSIEPVPGQKGKKK	1023	1041	10	5	9.264	9.809	9.268	9.447	0.255978	3
MRKGQDSIEPVPGQKGKKK	1023	1041	10	6	9.22	9.736	9.245	9.40033	0.237572	3
MRKGQDSIEPVPGQKGKKKAVEQR	1023	1046	10	4	12.087			12.087	0	1
MRKGQDSIEPVPGQKGKKKAVEQR	1023	1046	10	5	12.217			12.217	0	1
MRKGQDSIEPVPGQKGKKKAVEQR	1023	1046	10	6	12.083	12.126	12.126	12.1117	0.0202704	3
MRKGQDSIEPVPGQKGKKKAVEQRDF	1023	1048	10	3	10.8			10.8	0	1
MRKGQDSIEPVPGQKGKKKAVEQRDF	1023	1048	10	4	10.968	11.072	11.072	11.0373	0.0490261	3
MRKGQDSIEPVPGQKGKKKAVEQRDF	1023	1048	10	5	10.791	11.551	10.871	11.071	0.340979	3
MRKGQDSIEPVPGQKGKKKAVEQRDF	1023	1048	10	6	10.782	11.428	10.795	11.0017	0.30151	3
MRKGQDSIEPVPGQKGKKKAVEQRDFIGVDSTGKR	1023	1057	10	5	12.049			12.049	0	1
MRKGQDSIEPVPGQKGKKKAVEQRDFIGVDSTGKRL	1023	1058	10	6	11.197	11.343	11.343	11.2943	0.0688251	3
MRKGQDSIEPVPGQKGKKKAVEQRDFIGVDSTGKRLL	1023	1059	10	5	10.103			10.103	0	1
MRKGQDSIEPVPGQKGKKKAVEQRDFIGVDSTGKRLL	1023	1059	10	6	10.52	10.7	10.7	10.64	0.0848528	3
GQDSIEPVPGQKGKKK	1026	1041	10	4	6.93	7.657	7.294	7.29367	0.296797	3
DSIEPVPGQKGKKK	1028	1041	10	4	6.934	6.923	6.923	6.92667	0.00518545	3
SIEPVPGQKGKKK	1029	1041	10	4	6.052	6.181	6.181	6.138	0.0608112	3
SIEPVPGQKGKKKAVEQRD	1029	1047	10	5	9.323			9.323	0	1
PGQKGKKK	1034	1041	10	2	4.463	4.425	4.425	4.43767	0.0179134	3
DFIGVDSTGKR	1047	1057	10	3	2.326	2.457	2.34	2.37433	0.0587329	3
DFIGVDSTGKRLLF	1047	1060	10	3	1.794	1.694	1.846	1.778	0.0630767	3
FIGVDSTGKRLLF	1048	1060	10	3	1.52	1.568		1.544	0.024	2
IGVDSTGKRL	1049	1058	10	3	2.163	2.394	2.229	2.262	0.0971494	3
IGVDSTGKRLL	1049	1059	10	2	1.959			1.959	0	1
IGVDSTGKRLL	1049	1059	10	3	1.989	2.165	1.983	2.04567	0.084417	3
LFMANEADL	1059	1067	10	1	2.413			2.413	0	1
FMANEADL	1060	1067	10	1	1.928	1.844	1.844	1.872	0.039598	3
MANEADL	1061	1067	10	1	2.012	2.134	1.591	1.91233	0.232612	3
LVIKGSIL	1071	1078	10	2	2.273	2.432	2.302	2.33567	0.0691392	3
LVIKGSILQK	1071	1080	10	3	2.973	3.093	2.918	2.99467	0.0730677	3
LVIKGSILQKHPR	1071	1083	10	4	2.298	2.429	2.263	2.33	0.071447	3
LVIKGSILQKHPRIR	1071	1085	10	4	2.05	2.197	1.994	2.08033	0.085605	3
LVIKGSILQKHPRIR	1071	1085	10	5	2.113	2.378	2.02	2.17033	0.151671	3
LVIKGSILQKHPRIRFHTGL	1071	1090	10	4	2.184	2.495	2.148	2.27567	0.155787	3
LVIKGSILQKHPRIRFHTGL	1071	1090	10	5	2.22	2.52	2.151	2.297	0.160181	3
LVIKGSILQKHPRIRFHTGL	1071	1090	10	6	2.277			2.277	0	1
LVIKGSILQKHPRIRFHTGLVD	1071	1092	10	4	2.439	2.503	2.503	2.48167	0.0301699	3
LVIKGSILQKHPRIRFHTGLVDAHL	1071	1095	10	6	2.412	2.624	2.286	2.44067	0.139469	3
VIKGSILQKHPR	1072	1083	10	2	2.298	2.383	2.383	2.35467	0.0400694	3
VIKGSILQKHPR	1072	1083	10	3	2.212	2.401	2.217	2.27667	0.0879406	3
VIKGSILQKHPR	1072	1083	10	4	2.22	2.405	2.207	2.27733	0.0904298	3
VIKGSILQKHPRIRFHTGL	1072	1090	10	5	1.562	4.185	2.224	2.657	1.11375	3
VIKGSILQKHPRIRFHTGLVDAHL	1072	1095	10	5	1.662	1.969	1.969	1.86667	0.144721	3
IRFHTGLVD	1084	1092	10	2	0.925	1.118	0.748	0.930333	0.151099	3
IRFHTGLVD	1084	1092	10	3	0.977	1.085	0.896	0.986	0.0774209	3
FHTGLVD	1086	1092	10	2	0.984	1.143	0.869	0.998667	0.11234	3
YCLKKYIVD	1096	1104	10	3	0.906			0.906	0	1
YCLKKYIVDF	1096	1105	10	2	0.879	0.972	0.869	0.906667	0.0463777	3
YCLKKYIVDF	1096	1105	10	3	0.867	0.89	0.848	0.868333	0.0171723	3
YCLKKYIVDFL	1096	1106	10	3	1.041	0.855	0.855	0.917	0.0876812	3
CLKKYIVD	1097	1104	10	2	0.771	0.63		0.7005	0.0705	2
CLKKYIVD	1097	1104	10	3	0.881	0.837		0.859	0.022	2
CLKKYIVDF	1097	1105	10	3	0.98			0.98	0	1
CLKKYIVDFL	1097	1106	10	3	0.513			0.513	0	1
YIVDF	1101	1105	10	1	0.033			0.033	0	1
FLMENGSITSIR	1105	1116	10	2	5.187	5.34	5.129	5.21867	0.0890031	3
FLMENGSITSIRSEL	1105	1119	10	2	5.593	5.804	5.069	5.48867	0.308999	3
FLMENGSITSIRSEL	1105	1119	10	3	5.157	5.351	4.773	5.09367	0.24018	3
LMENGSITSIRSEL	1106	1119	10	2	6.198	6.528	6.641	6.45567	0.187947	3
LMENGSITSIRSELIPYL	1106	1123	10	2	5.184	5.269		5.2265	0.0425	2
LMENGSITSIRSELIPYL	1106	1123	10	3	5.178			5.178	0	1
LMENGSITSIRSELIPYLVR	1106	1125	10	3	4.138	5.307	5.075	4.84	0.505344	3
LMENGSITSIRSELIPYLVRKQFSSA	1106	1131	10	4	6.869	6.902	6.902	6.891	0.0155563	3
MENGSITSIR	1107	1116	10	2	3.036	6.153	5.947	5.04533	1.4233	3
MENGSITSIRSELIPYL	1107	1123	10	2	5.211			5.211	0	1
ENGSITSIR	1108	1116	10	2	5.44	5.533	5.312	5.42833	0.0905992	3
NGSITSIR	1109	1116	10	2	5.372	5.258	5.258	5.296	0.0537401	3
GSITSIR	1110	1116	10	1	4.401			4.401	0	1
SELIPYL	1117	1123	10	2	0.182	0.124	0.124	0.143333	0.0273415	3
SELIPYLVR	1117	1125	10	2	0.138	0.157	0.153	0.149333	0.00817856	3
SELIPYLVRKQFSSASSQQGQEEKEE	1117	1142	10	4	7.688	7.11		7.399	0.289	2
LVRKQFSSASSQQGQEEKEE	1123	1142	10	4	10.233	10.052	10.052	10.1123	0.0853242	3
VRKQFSSASSQQGQEEKEE	1124	1142	10	3	10.106			10.106	0	1
VRKQFSSASSQQGQEEKEEDLKKK	1124	1147	10	5	12.748	12.643	12.643	12.678	0.0494975	3
KQFSSASSQQGQEEK	1126	1140	10	3	9.03	9.375		9.2025	0.1725	2
KQFSSASSQQGQEEKEE	1126	1142	10	3	9.705	10.216	9.728	9.883	0.235654	3
KQFSSASSQQGQEEKEEDLKKK	1126	1147	10	4	12.31	12.859	12.297	12.4887	0.261919	3
KQFSSASSQQGQEEKEEDLKKK	1126	1147	10	5	12.142	12.807	12.26	12.403	0.289704	3
KQFSSASSQQGQEEKEEDLKKKEL	1126	1149	10	5	13.224	13.461	13.346	13.3437	0.0967689	3
FSSASSQQGQEEKEE	1128	1142	10	2	8.907	8.884	8.884	8.89167	0.0108423	3
DIYSF	1153	1157	10	1	2.26	2.315	2.219	2.26467	0.0393305	3
IKEANTLNLAPYDAC	1158	1172	10	2	8.68	8.997		8.8385	0.1585	2
IKEANTLNLAPYDACW	1158	1173	10	2	8.401	8.908	8.391	8.56667	0.241394	3
IKEANTLNLAPYDACW	1158	1173	10	3	8.317			8.317	0	1
TLNLAPYDACW	1163	1173	10	2	5.336			5.336	0	1
NLAPYDAC	1165	1172	10	1	3.81	3.957	3.982	3.91633	0.0758786	3
NLAPYDACW	1165	1173	10	1	4.522	4.579	4.554	4.55167	0.0233286	3
NLAPYDACW	1165	1173	10	2	4.453	4.353	4.353	4.38633	0.0471405	3
WNACRGDRWEDL	1173	1184	10	3	4.815	5.133	5.071	5.00633	0.13764	3
NACRGDRWEDL	1174	1184	10	3	4.074	4.436	4.216	4.242	0.148925	3
RWEDL	1180	1184	10	2	1.659	1.78	1.704	1.71433	0.0499355	3
SRSQVRCY	1185	1192	10	2	2.235	2.911	2.911	2.68567	0.318669	3
SRSQVRCY	1185	1192	10	3	2.972	3.082	3.004	3.01933	0.0461976	3
VHIMKEGLCSR	1193	1203	10	3	3.883	4.241	3.735	3.953	0.212421	3
VHIMKEGLCSR	1193	1203	10	4	3.937			3.937	0	1
IMKEGLCSR	1195	1203	10	3	4.333	5.377		4.855	0.522	2
IMKEGLCSRVSTLGL	1195	1209	10	2	5.275	5.512		5.3935	0.1185	2
IMKEGLCSRVSTLGL	1195	1209	10	3	6.002	6.435	5.871	6.10267	0.241004	3
GLCSRVSTLGL	1199	1209	10	2	4.648	4.525	4.357	4.51	0.119273	3
VSTLGL	1204	1209	10	1	2.732	2.776	2.705	2.73767	0.0292613	3
YMEANRQVPKL	1210	1220	10	3	2.552	3.112	3.112	2.92533	0.263987	3
YMEANRQVPKLLSALC	1210	1225	10	3	3.941	3.83		3.8855	0.0555	2
YMEANRQVPKLLSALCPEEPPVHSSAQIVSKHLVGVDSL	1210	1248	10	6	9.473	9.507	9.507	9.49567	0.0160278	3
ANRQVPKL	1213	1220	10	3	2.113	1.769	1.769	1.88367	0.162163	3
ANRQVPKLL	1213	1221	10	3	2.134	2.391	2.137	2.22067	0.12045	3
ANRQVPKLLSAL	1213	1224	10	2	3.063			3.063	0	1
ANRQVPKLLSAL	1213	1224	10	3	3.011	3.285	3.074	3.12333	0.117173	3
ANRQVPKLLSALC	1213	1225	10	3	2.661	3.287	2.435	2.79433	0.360379	3
ANRQVPKLLSALCPEEPPVHSSAQIVSK	1213	1240	10	4	6.502	7.486	7.438	7.142	0.452972	3
ANRQVPKLLSALCPEEPPVHSSAQIVSK	1213	1240	10	5	7.129	7.216	7.216	7.187	0.0410122	3
ANRQVPKLLSALCPEEPPVHSSAQIVSKHLVGVDSL	1213	1248	10	4	8.856			8.856	0	1
ANRQVPKLLSALCPEEPPVHSSAQIVSKHLVGVDSL	1213	1248	10	6	8.641	8.184	8.184	8.33633	0.215432	3
ANRQVPKLLSALCPEEPPVHSSAQIVSKHLVGVDSLIGPETQIGEKSSIKRSVIGSS	1213	1269	10	6	9.807			9.807	0	1
QVPKLLSAL	1216	1224	10	2	3.074	3.041	3.041	3.052	0.0155563	3
VPKLLSALC	1217	1225	10	2	2.741			2.741	0	1
VPKLLSALCPEEPPVHSSAQIVSKHLVGVDSL	1217	1248	10	4	8.134			8.134	0	1
VPKLLSALCPEEPPVHSSAQIVSKHLVGVDSL	1217	1248	10	5	8.394			8.394	0	1
LSALCPEEPPVHSSAQIVSKHLVGVDSL	1221	1248	10	3	7.581			7.581	0	1
LSALCPEEPPVHSSAQIVSKHLVGVDSLIGPETQIGEKSSIKRSVIGSSCL	1221	1271	10	6	8.04	8.345	8.112	8.16567	0.13017	3
SALCPEEPPVHSSAQ	1222	1236	10	2	3.148	2.516	2.053	2.57233	0.448803	3
SALCPEEPPVHSSAQIVSKHLVGVDSL	1222	1248	10	4	5.785			5.785	0	1
ALCPEEPPVHSSAQIVSK	1223	1240	10	3	5.081			5.081	0	1
LCPEEPPVHSSAQ	1224	1236	10	2	3.146	3.22	3.089	3.15167	0.0536304	3
CPEEPPVH	1225	1232	10	2	1.463	1.589	1.572	1.54133	0.0558231	3
CPEEPPVHSS	1225	1234	10	2	2.171	2.447	2.271	2.29633	0.114092	3
CPEEPPVHSSAQ	1225	1236	10	2	2.812	3.115	2.864	2.93033	0.132293	3
CPEEPPVHSSAQIVSK	1225	1240	10	3	5.431	5.543	5.213	5.39567	0.137019	3
PEEPPVHSSAQIVSKHLVGVDSL	1226	1248	10	4	5.435	0.423		2.929	2.506	2
PEEPPVHSSAQIVSKHLVGVDSLIGPETQIGEKSSIKRSVIGSSCL	1226	1271	10	6	7.391			7.391	0	1
EEPPVHSSAQIVSK	1227	1240	10	2	4.642	4.547	4.547	4.57867	0.0447834	3
EEPPVHSSAQIVSK	1227	1240	10	3	4.463			4.463	0	1
HLVGVDSL	1241	1248	10	1	2.209	2.289	1.456	1.98467	0.375248	3
HLVGVDSLIGPETQIGEKSSIKRSVIGSSCL	1241	1271	10	4	3.239	3.577	3.388	3.40133	0.13831	3
SLIGPETQIGEKSSIKRSVIGSSCL	1247	1271	10	3	1.29	1.509	1.567	1.45533	0.119282	3
IGPETQIGEKSS	1249	1260	10	2	1.185			1.185	0	1
IGPETQIGEKSSIK	1249	1262	10	3	1.094	1.082	1.088	1.088	0.00489898	3
IGPETQIGEKSSIKRSVIGSS	1249	1269	10	3	1.712	1.837	1.709	1.75267	0.0596452	3
IGPETQIGEKSSIKRSVIGSS	1249	1269	10	4	1.64	1.851	1.674	1.72167	0.0924998	3
IGPETQIGEKSSIKRSVIGSSC	1249	1270	10	4	1.713	1.604	1.604	1.64033	0.0513831	3
IGPETQIGEKSSIKRSVIGSSCL	1249	1271	10	3	1.491	1.672	1.481	1.548	0.0877762	3
IGPETQIGEKSSIKRSVIGSSCL	1249	1271	10	4	1.276			1.276	0	1
SVIGSSCL	1264	1271	10	1	0.13	0.031	-0.049	0.0373333	0.0732135	3
IKDRVTITNCLL	1272	1283	10	3	-0.205	0.103		-0.051	0.154	2
VTITNCL	1276	1282	10	2	0.077	0.075		0.076	0.001	2
LLMNSVT	1282	1288	10	1	-0.065	0.038	0.064	0.0123333	0.0557036	3
SVTVEEGSNIQGSVICNNAVIEKGADIK	1286	1313	10	3	0.571	0.442		0.5065	0.0645	2
SVTVEEGSNIQGSVICNNAVIEKGADIKD	1286	1314	10	3	0.721			0.721	0	1
SVTVEEGSNIQGSVICNNAVIEKGADIKDCL	1286	1316	10	3	0.804	0.934	0.892	0.876667	0.0541685	3
SVTVEEGSNIQGSVICNNAVIEKGADIKDCL	1286	1316	10	4	1.186			1.186	0	1
VEEGSNIQGSVICNN	1289	1303	10	2	0.601	0.665	0.587	0.617667	0.0339542	3
VEEGSNIQGSVICNNAVIEKGADIKDCL	1289	1316	10	3	0.98	0.964	0.78	0.908	0.0907451	3
GSNIQGSVICNNAVIEKGADIK	1292	1313	10	3	5.313			5.313	0	1
IQGSVICN	1295	1302	10	1	0.365	0.331	0.527	0.407667	0.0855154	3
IQGSVICNN	1295	1303	10	1	0.236			0.236	0	1
IQGSVICNNAVIEKGADIKDCL	1295	1316	10	3	10.793	11.903		11.348	0.555	2
NNAVIEKGADIKDCL	1302	1316	10	3	2.774			2.774	0	1
NAVIEKGADIK	1303	1313	10	2	0.097	0.211		0.154	0.057	2
NAVIEKGADIK	1303	1313	10	3	0.255	0.289		0.272	0.017	2
NAVIEKGADIKDCL	1303	1316	10	3	0.338	0.368	0.355	0.353667	0.0122837	3
AVIEKGADIK	1304	1313	10	3	0.197	0.248	0.209	0.218	0.0217715	3
AVIEKGADIKDCL	1304	1316	10	2	0.719	0.452		0.5855	0.1335	2
AVIEKGADIKDCL	1304	1316	10	3	0.261	0.358		0.3095	0.0485	2
VIEKGADIKDCL	1305	1316	10	3	0.122	0.513	1.173	0.602667	0.433728	3
IGSGQRIEAKAKRVN	1317	1331	10	4	5.941			5.941	0	1
IGSGQRIEAKAKRVNE	1317	1332	10	3	5.97			5.97	0	1
IGSGQRIEAKAKRVNE	1317	1332	10	4	6.081	6.209	5.757	6.01567	0.190223	3
IGSGQRIEAKAKRVNE	1317	1332	10	5	6.19	5.38	5.38	5.65	0.381838	3
IGSGQRIEAKAKRVNEVIVGNDQL	1317	1340	10	4	10.789	10.884	10.419	10.6973	0.200596	3
IGSGQRIEAKAKRVNEVIVGNDQL	1317	1340	10	5	10.626	10.902	10.375	10.6343	0.215228	3
VNEVIVGNDQL	1330	1340	10	1	5.271	5.543	5.246	5.35333	0.134502	3
VNEVIVGNDQL	1330	1340	10	2	5.051	5.314	5.047	5.13733	0.124933	3
EVIVGNDQL	1332	1340	10	1	4.125	4.306	4.285	4.23867	0.0808304	3
EVIVGNDQL	1332	1340	10	2	4.058	4.189	4.444	4.23033	0.160271	3
VIVGNDQL	1333	1340	10	1	4.123	4.246	4.11	4.15967	0.0612771	3
VIVGNDQL	1333	1340	10	2	3.997	4.068	3.919	3.99467	0.0608514	3
AAPVVAPPGVVVSR	1345	1358	10	2	8.385	8.509	8.392	8.42867	0.0568761	3
AAPVVAPPGVVVSRANKRSGAGPGGSGGGGARGAEEEPPPPLQ	1345	1387	10	4	17.384			17.384	0	1
AAPVVAPPGVVVSRANKRSGAGPGGSGGGGARGAEEEPPPPLQAVL	1345	1390	10	4	15.24	15.512	15.512	15.4213	0.128222	3
VVAPP	1348	1352	10	1	0.901	0.669	0.669	0.746333	0.109366	3
VVAPPGVVVSR	1348	1358	10	2	6.279	6.388	6.291	6.31933	0.0488012	3
ANKRSGAGPGGSGGGGARGAEEEPPPPLQ	1359	1387	10	4	10.403			10.403	0	1
ANKRSGAGPGGSGGGGARGAEEEPPPPLQAVL	1359	1390	10	3	8.295	8.302	8.302	8.29967	0.00329983	3
ANKRSGAGPGGSGGGGARGAEEEPPPPLQAVL	1359	1390	10	4	8.055	8.235	8.235	8.175	0.0848528	3
VADSF	1391	1395	10	1	1.657			1.657	0	1
DRRFFPISKDQPRVLLPLAN	1396	1415	10	3	5.304			5.304	0	1
DRRFFPISKDQPRVLLPLAN	1396	1415	10	4	5.361	5.685	5.685	5.577	0.152735	3
DRRFFPISKDQPRVLLPLANVAL	1396	1418	10	4	5.721	6.269		5.995	0.274	2
DRRFFPISKDQPRVLLPLANVAL	1396	1418	10	5	5.688			5.688	0	1
RFFPISKDQPRVLLPLAN	1398	1415	10	4	4.614			4.614	0	1
FFPISK	1399	1404	10	2	1.533	1.634	1.704	1.62367	0.0701918	3
FFPISKDQPRVLLPLAN	1399	1415	10	3	3.21			3.21	0	1
FFPISKDQPRVLLPLANVAL	1399	1418	10	3	4.124	4.522	4.522	4.38933	0.187619	3
VLLP	1409	1412	10	1	0.059	0.111	0.117	0.0956667	0.0260427	3
VLLPLAN	1409	1415	10	1	1.074	1.674	1.236	1.328	0.25344	3
VLLPLANVAL	1409	1418	10	2	1.75	1.906	2.007	1.88767	0.105718	3
VALID	1416	1420	10	1	0.279	0.37		0.3245	0.0455	2
IDYTLEF	1419	1425	10	1	0.017	-0.002	-0.002	0.00433333	0.00895669	3
DYTLEFL	1420	1426	10	1	0.017			0.017	0	1
YTLEF	1421	1425	10	1	0.005	-0.001	-0.106	-0.034	0.0509706	3
EFLTATGVQETFV	1424	1436	10	2	0.723			0.723	0	1
FLTATGVQET	1425	1434	10	1	1.603			1.603	0	1
FLTATGVQETFV	1425	1436	10	2	-0.129			-0.129	0	1
FLTATGVQETFVF	1425	1437	10	2	0.561	0.712		0.6365	0.0755	2
LTATGVQET	1426	1434	10	1	0.636			0.636	0	1
LTATGVQETFV	1426	1436	10	1	0.606	0.47	0.47	0.515333	0.064111	3
LTATGVQETFV	1426	1436	10	2	0.058	-0.042	-0.042	-0.00866667	0.0471405	3
TFVF	1434	1437	10	1	0.003	0.012	-0.012	0.001	0.00989949	3
FCCWKAAQIKEHLLKSKWCRPTSL	1437	1460	10	5	5.091	5.189	5.189	5.15633	0.0461976	3
CCWKAAQIKEHLLKSKWCRPTSL	1438	1460	10	3	4.95			4.95	0	1
CCWKAAQIKEHLLKSKWCRPTSL	1438	1460	10	4	4.502			4.502	0	1
KAAQIKEHLLKSKWCRPTSLNV	1441	1462	10	5	3.204	2.877	2.877	2.986	0.154149	3
NVVRIITSEL	1461	1470	10	1	4.686	4.687	4.687	4.68667	0.000471405	3
NVVRIITSEL	1461	1470	10	2	4.478	4.497	4.513	4.496	0.0143062	3
NVVRIITSELYRSLGDVLRDVDAKALVRSDFL	1461	1492	10	5	7.481			7.481	0	1
VRIITSELYRSLGDVLRDVDAKALVRSDF	1463	1491	10	5	5.911			5.911	0	1
LYRSLGDVLRDVDAKALVRSDF	1470	1491	10	4	2.72	2.626	2.626	2.65733	0.044312	3
LYRSLGDVLRDVDAKALVRSDFL	1470	1492	10	5	2.719	2.75	2.75	2.73967	0.0146135	3
YRSLGDVL	1471	1478	10	2	1.284	1.065	0.944	1.09767	0.140713	3
YRSLGDVLRDVD	1471	1482	10	3	1.068	1.056	1.056	1.06	0.00565685	3
YRSLGDVLRDVDAKA	1471	1485	10	3	1.291	1.335	1.102	1.24267	0.101075	3
YRSLGDVLRDVDAKA	1471	1485	10	4	1.219	1.326	1.336	1.29367	0.0529549	3
YRSLGDVLRDVDAKALVRSDF	1471	1491	10	3	2.65	2.634	2.634	2.63933	0.00754247	3
YRSLGDVLRDVDAKALVRSDF	1471	1491	10	4	2.805	2.8	2.804	2.803	0.00216025	3
YRSLGDVLRDVDAKALVRSDF	1471	1491	10	5	2.864	3.009	2.765	2.87933	0.100201	3
YRSLGDVLRDVDAKALVRSDFL	1471	1492	10	3	2.709	2.621	2.621	2.65033	0.0414836	3
YRSLGDVLRDVDAKALVRSDFL	1471	1492	10	4	2.721	2.809	2.649	2.72633	0.0654285	3
YRSLGDVLRDVDAKALVRSDFL	1471	1492	10	5	2.709	2.854	2.639	2.734	0.0895358	3
RDVDAKALVRSDF	1479	1491	10	3	3.214	2.551		2.8825	0.3315	2
RDVDAKALVRSDFL	1479	1492	10	3	2.224			2.224	0	1
RDVDAKALVRSDFL	1479	1492	10	4	2.171			2.171	0	1
LVRSDF	1486	1491	10	2	1.821	1.922	1.746	1.82967	0.0721126	3
LVRSDFL	1486	1492	10	2	1.459	1.793	1.793	1.68167	0.157449	3
FLLVYGDVISNIN	1491	1503	10	2	0.28	0.661	0.221	0.387333	0.195005	3
LLVYGDVISNI	1492	1502	10	2	-0.081			-0.081	0	1
LLVYGDVISNIN	1492	1503	10	2	3.783			3.783	0	1
LLVYGDVISNINITRAL	1492	1508	10	2	2.398	2.537	2.282	2.40567	0.104244	3
LLVYGDVISNINITRAL	1492	1508	10	3	2.401	2.795	2.279	2.49167	0.220196	3
LLVYGDVISNINITRALEE	1492	1510	10	2	2.85			2.85	0	1
LLVYGDVISNINITRALEEHRLRRK	1492	1516	10	6	2.973			2.973	0	1
LLVYGDVISNINITRALEEHRLRRKLEKNVSVM	1492	1524	10	6	6.587			6.587	0	1
LVYGDVISN	1493	1501	10	1	0.222			0.222	0	1
LVYGDVISNI	1493	1502	10	2	-0.185			-0.185	0	1
LVYGDVISNINITRA	1493	1507	10	2	2.319	2.638	2.501	2.486	0.130662	3
LVYGDVISNINITRA	1493	1507	10	3	2.248	2.575	2.146	2.323	0.182992	3
LVYGDVISNINITRAL	1493	1508	10	2	2.214			2.214	0	1
LVYGDVISNINITRALEE	1493	1510	10	2	2.327	2.383	1.996	2.23533	0.170771	3
LVYGDVISNINITRALEEHRLRRKLEKNVSVM	1493	1524	10	5	6.803	7.192	7.192	7.06233	0.183376	3
LVYGDVISNINITRALEEHRLRRKLEKNVSVM	1493	1524	10	6	7.064			7.064	0	1
VYGDVISNIN	1494	1503	10	1	0.435	0.305	0.305	0.348333	0.0612826	3
VISNIN	1498	1503	10	1	0.414	0.567		0.4905	0.0765	2
LEEHRLRRKLEKNVSVM	1508	1524	10	4	5.024			5.024	0	1
LEKNVSVM	1517	1524	10	2	3.058	2.99	2.99	3.01267	0.0320555	3
LEKNVSVMTM	1517	1526	10	2	2.657	2.337	2.337	2.44367	0.150849	3
VMTM	1523	1526	10	1	0.355	0.178	0.178	0.237	0.0834386	3
TMIF	1525	1528	10	1	0.043	0.176	0.022	0.0803333	0.0681876	3
TMIFKESSPSHPTRCHED	1525	1542	10	4	0.923	0.984	0.984	0.963667	0.0287557	3
TMIFKESSPSHPTRCHED	1525	1542	10	5	0.799	1.041	1.041	0.960333	0.11408	3
MIFKESSPSHPTRCHED	1526	1542	10	4	0.744	0.621	0.621	0.662	0.0579828	3
IFKESSPSHPTR	1527	1538	10	2	1.214	1.433	1.433	1.36	0.103238	3
IFKESSPSHPTR	1527	1538	10	3	1.261	1.542	1.437	1.41333	0.115932	3
IFKESSPSHPTR	1527	1538	10	4	1.235	1.524	1.427	1.39533	0.12009	3
IFKESSPSHPTRCHED	1527	1542	10	2	0.996	1.291	1.291	1.19267	0.139064	3
IFKESSPSHPTRCHED	1527	1542	10	3	1.092	1.242	1.242	1.192	0.0707107	3
IFKESSPSHPTRCHED	1527	1542	10	4	1.109	1.339	1.248	1.232	0.0945762	3
IFKESSPSHPTRCHED	1527	1542	10	5	1.089	1.383	1.237	1.23633	0.120026	3
IFKESSPSHPTRCHEDNVVV	1527	1546	10	3	1.23			1.23	0	1
IFKESSPSHPTRCHEDNVVVAVD	1527	1549	10	4	1.696	1.546	1.546	1.596	0.0707107	3
FKESSPSHPTR	1528	1538	10	3	1.527	1.483	1.389	1.46633	0.0575577	3
KESSPSHPTRCHEDNVVV	1529	1546	10	4	1.588			1.588	0	1
KESSPSHPTRCHEDNVVVA	1529	1547	10	4	1.686	1.708	1.708	1.70067	0.0103709	3
KESSPSHPTRCHEDNVVVAVD	1529	1549	10	4	1.461			1.461	0	1
NVVVAVD	1543	1549	10	1	0.056	0.122	0.074	0.084	0.0278568	3
NVVVAVDSTTNR	1543	1554	10	2	2.752	2.801	2.496	2.683	0.133734	3
NVVVAVDSTTNRVLHFQKTQGLRRFAFPLSL	1543	1573	10	6	7.008	7.299	7.299	7.202	0.137179	3
VVVAVD	1544	1549	10	1	0.105	0.109	0.092	0.102	0.00725718	3
VAVDSTTNRVLHFQKTQGLRRFAFPLSL	1546	1573	10	5	6.542	7.381	7.381	7.10133	0.395508	3
VDSTTNRVLHF	1548	1558	10	3	2.125			2.125	0	1
VDSTTNRVLHFQKTQGLRR	1548	1566	10	5	5.975	6.612	5.893	6.16	0.321361	3
VDSTTNRVLHFQKTQGLRRFAFPLSL	1548	1573	10	4	5.531	5.753	5.753	5.679	0.104652	3
VDSTTNRVLHFQKTQGLRRFAFPLSL	1548	1573	10	5	5.703	6.292	5.788	5.92767	0.259949	3
STTNRVLHFQKTQGLRR	1550	1566	10	4	1.737			1.737	0	1
STTNRVLHFQKTQGLRR	1550	1566	10	5	2.366			2.366	0	1
STTNRVLHFQKTQGLRRFAFPLSL	1550	1573	10	4	4.58	4.881	4.881	4.78067	0.141893	3
STTNRVLHFQKTQGLRRFAFPLSL	1550	1573	10	5	4.724	4.783	4.783	4.76333	0.0278129	3
NRVLHFQKTQGLRR	1553	1566	10	5	4.461	5.154	4.733	4.78267	0.285088	3
NRVLHFQKTQGLRRFAFPLSL	1553	1573	10	4	3.994	4.4	4.4	4.26467	0.19139	3
NRVLHFQKTQGLRRFAFPLSL	1553	1573	10	5	4.818	4.817	4.659	4.76467	0.0747187	3
VLHFQKTQ	1555	1562	10	3	2.45	2.615	2.38	2.48167	0.0985168	3
VLHFQKTQGLRRFAFPLSL	1555	1573	10	3	4.572			4.572	0	1
VLHFQKTQGLRRFAFPLSL	1555	1573	10	4	4.449			4.449	0	1
VLHFQKTQGLRRFAFPLSL	1555	1573	10	5	4.517			4.517	0	1
LHFQKTQGLRR	1556	1566	10	4	4.5	4.607	4.607	4.57133	0.0504403	3
QKTQGLRRFAFPLSL	1559	1573	10	3	4.041			4.041	0	1
QKTQGLRRFAFPLSL	1559	1573	10	4	4.412	4.698	4.338	4.48267	0.155232	3
LRRFAFPLSL	1564	1573	10	3	2.352	2.527	2.316	2.39833	0.0921605	3
FAFPL	1567	1571	10	1	0.046	0.064	0.042	0.0506667	0.00956847	3
FAFPLSL	1567	1573	10	1	0.991	1.008	0.972	0.990333	0.0147045	3
SLFQGSSDGVE	1572	1582	10	1	3.583	3.774	3.577	3.64467	0.0914853	3
SLFQGSSDGVEVRYDLL	1572	1588	10	2	2.654	2.29	2.224	2.38933	0.189077	3
FQGSSDGVE	1574	1582	10	1	3.56	3.529	3.529	3.53933	0.0146135	3
FQGSSDGVEVRYD	1574	1586	10	2	3.048	3.311	2.978	3.11233	0.143356	3
FQGSSDGVEVRYDLLDC	1574	1590	10	2	2.243			2.243	0	1
FQGSSDGVEVRYDLLDCHISICSPQVAQL	1574	1602	10	3	2.521			2.521	0	1
VRYDLL	1583	1588	10	2	0.085	0.069		0.077	0.008	2
VRYDLLDC	1583	1590	10	2	0.209	0.259	0.241	0.236333	0.0206774	3
DCHISICSPQVAQL	1589	1602	10	2	0.838	1.052	0.9	0.93	0.0899037	3
HISICSPQVAQL	1591	1602	10	1	1.098			1.098	0	1
HISICSPQVAQL	1591	1602	10	2	0.95	0.936	0.885	0.923667	0.0279325	3
ISICSPQVAQL	1592	1602	10	2	0.617	0.572	0.579	0.589333	0.0197709	3
FTDNF	1603	1607	10	1	1.179	1.156	1.156	1.16367	0.0108423	3
FTDNFD	1603	1608	10	1	1.839	1.752	1.752	1.781	0.0410122	3
FTDNFDYQTRDD	1603	1614	10	2	2.689	3.324	3.102	3.03833	0.263118	3
FTDNFDYQTRDDF	1603	1615	10	2	2.803	2.733	2.733	2.75633	0.0329983	3
FTDNFDYQTRDDFVRGLLVNE	1603	1623	10	3	4.011	4.015	4.091	4.039	0.0368058	3
NFDYQTRDD	1606	1614	10	2	2.394	2.491	2.366	2.417	0.0535599	3
FDYQTRDD	1607	1614	10	2	2.144	2.347	2.242	2.24433	0.0828908	3
DYQTRDDFVRGLL	1608	1620	10	3	1.723	1.638	1.564	1.64167	0.0649632	3
DYQTRDDFVRGLLVNE	1608	1623	10	3	2.851	2.964	2.797	2.87067	0.0695813	3
YQTRDDFVRGLL	1609	1620	10	3	0.631	0.902		0.7665	0.1355	2
DFVRGLL	1614	1620	10	2	0.05	0.113		0.0815	0.0315	2
FVRGLL	1615	1620	10	2	-0.018	0.073	0.047	0.034	0.038271	3
FVRGLLVNE	1615	1623	10	2	1.351			1.351	0	1
LVNEEILGNQIHMHVTAKEYGARVSNLHM	1620	1648	10	6	8.158	7.842	7.842	7.94733	0.148964	3
VNEEILGNQIHM	1621	1632	10	2	4.138			4.138	0	1
EEILGNQIHMH	1623	1633	10	2	2.276	2.842	2.842	2.65333	0.266815	3
EEILGNQIHMH	1623	1633	10	3	2.44	2.877	2.749	2.68867	0.183435	3
EEILGNQIHMHVTAKEYGARVSNLHM	1623	1648	10	5	6.359			6.359	0	1
EEILGNQIHMHVTAKEYGARVSNLHM	1623	1648	10	6	6.832			6.832	0	1
EILGNQIHMHVTAK	1624	1637	10	4	3.625	3.742	3.742	3.703	0.0551543	3
EILGNQIHMHVTAKEYGARVSNL	1624	1646	10	3	4.242			4.242	0	1
EILGNQIHMHVTAKEYGARVSNL	1624	1646	10	4	5.406	5.828		5.617	0.211	2
EILGNQIHMHVTAKEYGARVSNL	1624	1646	10	5	5.283	5.907		5.595	0.312	2
EILGNQIHMHVTAKEYGARVSNLHM	1624	1648	10	3	5.782	6.769	6.769	6.44	0.465276	3
EILGNQIHMHVTAKEYGARVSNLHM	1624	1648	10	5	5.784	6.501	6.278	6.18767	0.299602	3
EILGNQIHMHVTAKEYGARVSNLHM	1624	1648	10	6	6.262			6.262	0	1
ILGNQIHMH	1625	1633	10	2	1.114	1.739	1.479	1.444	0.256353	3
ILGNQIHMH	1625	1633	10	3	1.356	1.415	1.252	1.341	0.0673845	3
ILGNQIHMHVTAK	1625	1637	10	4	2.858	2.869	2.869	2.86533	0.00518545	3
ILGNQIHMHVTAKEYGAR	1625	1642	10	5	3.219	4.034	4.098	3.78367	0.400134	3
ILGNQIHMHVTAKEYGARVSNL	1625	1646	10	4	4.428	5.151	4.86	4.813	0.297029	3
ILGNQIHMHVTAKEYGARVSNL	1625	1646	10	5	4.293			4.293	0	1
HVTAKEYGARVSNL	1633	1646	10	2	4.763			4.763	0	1
HVTAKEYGARVSNL	1633	1646	10	3	4.962	5.224	4.01	4.732	0.521615	3
HVTAKEYGARVSNLHM	1633	1648	10	4	4.74	5.033		4.8865	0.1465	2
GARVSNLHMY	1640	1649	10	3	1.988			1.988	0	1
LHMYSA	1646	1651	10	2	0.087	0.266	0.266	0.206333	0.0843814	3
YSAVCA	1649	1654	10	1	0.296	0.513	0.513	0.440667	0.102295	3
YSAVCAD	1649	1655	10	1	-0.064	0.392	0.288	0.205333	0.195123	3
ADVIRRWVYPLTPEANF	1654	1670	10	2	1.476			1.476	0	1
ADVIRRWVYPLTPEANF	1654	1670	10	3	1.884	1.843		1.8635	0.0205	2
DVIRRWVYPLTPEAN	1655	1669	10	2	1.068	1.103	1.103	1.09133	0.0164992	3
VIRRWVYPLTPEAN	1656	1669	10	3	1.013	1.263	1.281	1.18567	0.122315	3
VIRRWVYPLTPEANF	1656	1670	10	3	1.936	2.303	2.251	2.16333	0.162145	3
IRRWVYPLTPEANF	1657	1670	10	3	1.671			1.671	0	1
WVYPLTPEAN	1660	1669	10	1	1.052	1.104	1.104	1.08667	0.024513	3
WVYPLTPEAN	1660	1669	10	2	1.262	1.82	1.557	1.54633	0.227927	3
WVYPLTPEANF	1660	1670	10	2	1.558	1.73	1.67	1.65267	0.0712804	3
TPEANFTDSTTQSCTHSR	1665	1682	10	3	7.655	8.034	7.89	7.85967	0.156206	3
ANFTDSTTQSCTHSR	1668	1682	10	2	6.968	6.951	6.951	6.95667	0.00801388	3
ANFTDSTTQSCTHSR	1668	1682	10	3	6.674			6.674	0	1
FTDSTTQSCTHSR	1670	1682	10	2	4.29	4.409	4.409	4.36933	0.0560971	3
FTDSTTQSCTHSR	1670	1682	10	3	4.314	4.745	4.444	4.501	0.180512	3
FTDSTTQSCTHSRHNIYRGPEVSLGHGSIL	1670	1699	10	4	4.393	4.417	4.417	4.409	0.0113137	3
FTDSTTQSCTHSRHNIYRGPEVSLGHGSILEE	1670	1701	10	4	4.239			4.239	0	1
FTDSTTQSCTHSRHNIYRGPEVSLGHGSILEE	1670	1701	10	5	4.289	4.367	4.367	4.341	0.0367696	3
TDSTTQSCTHSRHNIYRGPEVSLGHGSIL	1671	1699	10	3	4.203			4.203	0	1
TDSTTQSCTHSRHNIYRGPEVSLGHGSIL	1671	1699	10	4	4.241	4.399	4.399	4.34633	0.0744819	3
TDSTTQSCTHSRHNIYRGPEVSLGHGSIL	1671	1699	10	5	4.291	4.645	4.31	4.41533	0.162584	3
HNIYRGPE	1683	1690	10	3	1.155	1.361		1.258	0.103	2
HNIYRGPEVSLGHGSIL	1683	1699	10	2	3.15	3.257	3.257	3.22133	0.0504403	3
HNIYRGPEVSLGHGSIL	1683	1699	10	3	3.096	2.928	2.928	2.984	0.079196	3
HNIYRGPEVSLGHGSIL	1683	1699	10	4	3.171	3.406	3.277	3.28467	0.0960914	3
HNIYRGPEVSLGHGSILEE	1683	1701	10	3	3.399	3.291	3.291	3.327	0.0509117	3
VSLGHGSIL	1691	1699	10	2	1.235	1.604	1.45	1.42967	0.151328	3
LGHGSIL	1693	1699	10	2	0.29	0.495		0.3925	0.1025	2
NVLLGSGTVIGSNC	1702	1715	10	1	1.425			1.425	0	1
NVLLGSGTVIGSNC	1702	1715	10	2	1.343	1.396	0.965	1.23467	0.191907	3
NVLLGSGTVIGSNCF	1702	1716	10	2	0.995	0.998	0.998	0.997	0.00141421	3
VLLGSGTVIGSNCF	1703	1716	10	1	1.007			1.007	0	1
LGSGTVIGSN	1705	1714	10	1	0.478	1.189	1.189	0.952	0.335169	3
LGSGTVIGSNC	1705	1715	10	1	0.975	1.228	0.99	1.06433	0.115892	3
LGSGTVIGSNC	1705	1715	10	2	0.916	0.977	0.882	0.925	0.0393022	3
LGSGTVIGSNCF	1705	1716	10	1	0.661			0.661	0	1
LGSGTVIGSNCF	1705	1716	10	2	0.606			0.606	0	1
GSGTVIGSNCF	1706	1716	10	1	0.551	0.509	0.509	0.523	0.019799	3
FITNSVIGPGCHIGDN	1716	1731	10	2	0.321	0.45	0.355	0.375333	0.0545914	3
ITNSVIGPGCHIGDN	1717	1731	10	2	0.453	0.463	0.375	0.430333	0.039339	3
NSVIGPGCHIGDN	1719	1731	10	2	1.184	0.969	1.028	1.06033	0.0907022	3
SVIGPGCH	1720	1727	10	1	0.091	0.162	0.162	0.138333	0.0334697	3
SVIGPGCH	1720	1727	10	2	0.085	0.211	0.162	0.152667	0.0518609	3
VVLDQTYL	1732	1739	10	1	0.169	0.196	0.17	0.178333	0.0124989	3
VVLDQTYL	1732	1739	10	2	0.31	0.284	0.44	0.344667	0.0682414	3
DQTYLW	1735	1740	10	1	0.075	0.043	0.048	0.0553333	0.0140554	3
DQTYLWQGVRVAAGAQIHQSL	1735	1755	10	2	0.645	0.675	0.675	0.665	0.0141421	3
DQTYLWQGVRVAAGAQIHQSL	1735	1755	10	3	0.98	0.995	0.969	0.981333	0.0106562	3
WQGVR	1740	1744	10	2	0.139	0.219	0.204	0.187333	0.0347211	3
WQGVRVAAGAQIHQSL	1740	1755	10	2	0.542	0.634	0.514	0.563333	0.0512597	3
WQGVRVAAGAQIHQSL	1740	1755	10	3	0.59	0.66	0.694	0.648	0.0432974	3
WQGVRVAAGAQIHQSLL	1740	1756	10	2	0.346	0.538	0.52	0.468	0.0865794	3
WQGVRVAAGAQIHQSLL	1740	1756	10	3	0.539	0.616	0.614	0.589667	0.035836	3
LCDNAEVKER	1756	1765	10	3	0.535	0.771	0.802	0.702667	0.119232	3
VKERVTLKPRSVL	1762	1774	10	4	0.462			0.462	0	1
VKERVTLKPRSVLTSQ	1762	1777	10	3	0.52			0.52	0	1
VKERVTLKPRSVLTSQ	1762	1777	10	4	0.592			0.592	0	1
ERVTLKPRSVL	1764	1774	10	3	0.296	0.45	0.59	0.445333	0.12007	3
ERVTLKPRSVLTSQ	1764	1777	10	4	0.15			0.15	0	1
VTLKPRSVL	1766	1774	10	2	0.298	0.42	0.573	0.430333	0.112506	3
VTLKPRSVL	1766	1774	10	3	0.306	0.374	0.499	0.393	0.0799291	3
VTLKPRSVLTSQ	1766	1777	10	2	0.465	0.498	0.56	0.507667	0.0393813	3
VTLKPRSVLTSQ	1766	1777	10	3	0.48	0.593	0.634	0.569	0.0651204	3
VTLKPRSVLTSQVVVGPNITLPEGSV	1766	1791	10	3	2.596	2.62	2.418	2.54467	0.0901012	3
VTLKPRSVLTSQVVVGPNITLPEGSVISLHPPDAEE	1766	1801	10	4	4.535			4.535	0	1
TLKPRSVLTSQV	1767	1778	10	3	0.476			0.476	0	1
TSQVVVGPNITLPEGSV	1775	1791	10	2	2.362	2.698	2.625	2.56167	0.144297	3
TSQVVVGPNITLPEGSVISLHPPDAEE	1775	1801	10	2	4.534			4.534	0	1
TSQVVVGPNITLPEGSVISLHPPDAEE	1775	1801	10	3	4.76	5.244	4.688	4.89733	0.246886	3
TSQVVVGPNITLPEGSVISLHPPDAEEDEDDGEF	1775	1808	10	3	6.126	6.852	6.68	6.55267	0.309763	3
VVVGP	1778	1782	10	1	0.122	0.23		0.176	0.054	2
VVVGPN	1778	1783	10	1	0.298	0.47	0.565	0.444333	0.110503	3
VVVGPNITLPEGSV	1778	1791	10	1	2.327			2.327	0	1
VVVGPNITLPEGSV	1778	1791	10	2	2.464	2.699	2.75	2.63767	0.124553	3
VVVGPNITLPEGSVISLHPPDAEE	1778	1801	10	2	4.711	5.174	5.174	5.01967	0.21826	3
VVVGPNITLPEGSVISLHPPDAEE	1778	1801	10	3	4.746	5.246	5.035	5.009	0.20495	3
VVVGPNITLPEGSVISLHPPDAEEDEDDGE	1778	1807	10	3	5.266			5.266	0	1
VVVGPNITLPEGSVISLHPPDAEEDEDDGEF	1778	1808	10	3	5.95	6.057	6.573	6.19333	0.271996	3
VVVGPNITLPEGSVISLHPPDAEEDEDDGEFSDDSGADQEKDKVK	1778	1822	10	5	11.06	11.221	11.221	11.1673	0.0758961	3
VVVGPNITLPEGSVISLHPPDAEEDEDDGEFSDDSGADQEKDKVKMKGYNPAEVGAAGKGYL	1778	1839	10	6	15.614	16.353	16.353	16.1067	0.348368	3
NITLPEGSVISLHPPDAEE	1783	1801	10	2	4.949	5.122	5.122	5.06433	0.081553	3
ISLHPPDAEE	1792	1801	10	2	2.961	3.204	3.377	3.18067	0.170631	3
ISLHPPDAEEDEDDGE	1792	1807	10	2	4.239	4.68	4.473	4.464	0.18015	3
ISLHPPDAEEDEDDGEF	1792	1808	10	2	4.106	4.529	4.284	4.30633	0.17341	3
ISLHPPDAEEDEDDGEFSDDSGADQEKDKVKMKGYNPAEVGAAGKGYL	1792	1839	10	5	14.449	14.894	14.894	14.7457	0.209775	3
ISLHPPDAEEDEDDGEFSDDSGADQEKDKVKMKGYNPAEVGAAGKGYL	1792	1839	10	6	14.757	15.528	15.182	15.1557	0.31531	3
ISLHPPDAEEDEDDGEFSDDSGADQEKDKVKMKGYNPAEVGAAGKGYLWKAAGMNM	1792	1847	10	6	18.603	19.292	19.292	19.0623	0.324798	3
DEDDGEFSDDSGADQEKDK	1802	1820	10	3	7.923	8.316	8.009	8.08267	0.168686	3
DEDDGEFSDDSGADQEKDKVKMKGYNPAEVGAAGKGYL	1802	1839	10	5	13.276	13.824	13.824	13.6413	0.25833	3
DGEFSDDSGADQEKDK	1805	1820	10	2	7.479			7.479	0	1
DGEFSDDSGADQEKDKVK	1805	1822	10	3	9.22			9.22	0	1
GEFSDDSGADQEK	1806	1818	10	2	5.889	5.741	5.741	5.79033	0.0697679	3
FSDDSGADQEK	1808	1818	10	2	5.024	5.059	5.059	5.04733	0.0164992	3
FSDDSGADQEKDKVK	1808	1822	10	3	7.528			7.528	0	1
FSDDSGADQEKDKVK	1808	1822	10	4	7.478	8.022		7.75	0.272	2
FSDDSGADQEKDKVKMKGYNPAEVGAAGKGYL	1808	1839	10	5	12.176			12.176	0	1
SDDSGADQEKDKVKMKGYNPAEVGAAGKGYL	1809	1839	10	3	11.769			11.769	0	1
SDDSGADQEKDKVKMKGYNPAEVGAAGKGYL	1809	1839	10	4	11.84	12.912	12.149	12.3003	0.450535	3
SDDSGADQEKDKVKMKGYNPAEVGAAGKGYL	1809	1839	10	5	12.082	13.427		12.7545	0.6725	2
SDDSGADQEKDKVKMKGYNPAEVGAAGKGYL	1809	1839	10	6	12.387			12.387	0	1
VKMKGYNPA	1821	1829	10	3	4.186	3.943	3.943	4.024	0.114551	3
MKGYNP	1823	1828	10	2	2.346	2.659	2.614	2.53967	0.13817	3
MKGYNPA	1823	1829	10	2	2.965	3.026	3.11	3.03367	0.0594437	3
WKAAGMN	1840	1846	10	2	3.924			3.924	0	1
WKAAGMNM	1840	1847	10	1	4.972			4.972	0	1
WKAAGMNM	1840	1847	10	2	4.93	5.379	5.266	5.19167	0.190691	3
WKAAGMNMEE	1840	1849	10	2	6.388	6.969	6.318	6.55833	0.291788	3
AAGMNM	1842	1847	10	1	3.72	3.477	3.477	3.558	0.114551	3
NMEEEEELQQNLWGLKINM	1846	1864	10	3	13.781			13.781	0	1
MEEEEELQQNLWGLKIN	1847	1863	10	2	11.494	12.59		12.042	0.548	2
MEEEEELQQNLWGLKIN	1847	1863	10	3	10.411	10.968	10.968	10.7823	0.262572	3
MEEEEELQQNLWGLKINM	1847	1864	10	2	11.896			11.896	0	1
MEEEEELQQNLWGLKINM	1847	1864	10	3	11.953	12.212		12.0825	0.1295	2
EEEEELQQNLWGLKINM	1848	1864	10	2	11.264	11.618	10.925	11.269	0.282938	3
EEEEELQQNLWGLKINM	1848	1864	10	3	10.943	11.162	10.968	11.0243	0.0978786	3
EEELQQNLWGLKINM	1850	1864	10	2	10.269	9.927		10.098	0.171	2
EEELQQNLWGLKINM	1850	1864	10	3	9.664	9.891	9.192	9.58233	0.29115	3
EELQQNLWGLKIN	1851	1863	10	2	8.862	9.377	9.377	9.20533	0.242773	3
EELQQNLWGLKIN	1851	1863	10	3	8.927			8.927	0	1
EELQQNLWGLKINM	1851	1864	10	2	9.407	9.498	9.388	9.431	0.0480069	3
EELQQNLWGLKINM	1851	1864	10	3	8.968	9.246	8.707	8.97367	0.220082	3
ELQQNLWGLKINM	1852	1864	10	3	9.006	9.273	9.099	9.126	0.110662	3
QQNLWGLKIN	1854	1863	10	2	6.487	6.5	6.605	6.53067	0.0528289	3
QNLWGLKIN	1855	1863	10	2	5.847	6.105	6.105	6.019	0.121622	3
NLWGLK	1856	1861	10	2	3.324	3.584	3.425	3.44433	0.107021	3
NLWGLKIN	1856	1863	10	2	5.089	4.621	5.051	4.92033	0.212228	3
LWGLKIN	1857	1863	10	2	4.143	4.214	4.131	4.16267	0.0366273	3
WGLKINM	1858	1864	10	2	4.058	4.189	4.087	4.11133	0.0561803	3
MEEESESESEQSM	1864	1876	10	2	6.907	7.445	7.198	7.18333	0.219882	3
MEEESESESEQSMDSEEPDSRGGSPQM	1864	1890	10	3	12.771	13.482	13.037	13.0967	0.293315	3
MEEESESESEQSMDSEEPDSRGGSPQMDDIK	1864	1894	10	3	14.318	14.983	14.493	14.598	0.281455	3
MEEESESESEQSMDSEEPDSRGGSPQMDDIK	1864	1894	10	4	14.348	15.017	14.428	14.5977	0.298307	3
EEESESESEQSM	1865	1876	10	2	6.548	7.064	6.687	6.76633	0.217997	3
EEESESESEQSMDSEEPDSRGGSPQM	1865	1890	10	3	12.396	12.987	12.532	12.6383	0.252719	3
EEESESESEQSMDSEEPDSRGGSPQMDDIK	1865	1894	10	3	13.854	14.578	13.997	14.143	0.313083	3
EEESESESEQSMDSEEPDSRGGSPQMDDIKVFQNEVL	1865	1901	10	3	12.357	12.695	12.695	12.5823	0.159335	3
ESESESEQSMDSEEPDSRGGSPQM	1867	1890	10	3	11.779	12.143	12.143	12.0217	0.171591	3
ESESESEQSMDSEEPDSRGGSPQMDDIK	1867	1894	10	3	13.309	13.737	13.233	13.4263	0.221855	3
SESEQSMDSEEPDSRGGSPQM	1870	1890	10	3	9.833	10.09	10.09	10.0043	0.121151	3
EQSMDSEEPDSRGGSP	1873	1888	10	2	6.981	7.291	7.027	7.09967	0.13659	3
EQSMDSEEPDSRGGSPQM	1873	1890	10	2	7.93	7.988	7.988	7.96867	0.0273415	3
EQSMDSEEPDSRGGSPQMDDIK	1873	1894	10	3	9.224	9.588	9.186	9.33267	0.181213	3
MDSEEPDSRGGSPQM	1876	1890	10	2	6.908			6.908	0	1
DSEEPDSRGGSPQM	1877	1890	10	2	6.443	6.989	6.553	6.66167	0.235776	3
DSEEPDSRGGSPQMD	1877	1891	10	2	6.732			6.732	0	1
DSEEPDSRGGSPQMDD	1877	1892	10	2	6.814	6.817	6.817	6.816	0.00141421	3
DSEEPDSRGGSPQMDDIK	1877	1894	10	3	8.304	8.638	8.114	8.352	0.216598	3
EEPDSRGGSP	1879	1888	10	2	3.617			3.617	0	1
DDIKVFQNEVL	1891	1901	10	2	3.832	3.835	3.596	3.75433	0.111965	3
IKVFQNEVL	1893	1901	10	2	2.168	2.242	2.075	2.16167	0.0683244	3
VFQNE	1895	1899	10	1	0.55	0.566	0.483	0.533	0.0359537	3
NEVLGTLQRGKEE	1898	1910	10	2	2.49	2.41	2.41	2.43667	0.0377124	3
NEVLGTLQRGKEE	1898	1910	10	3	2.753	2.879		2.816	0.063	2
NEVLGTLQRGKEENISCDN	1898	1916	10	3	6.032			6.032	0	1
GTLQRGKEENISCDN	1902	1916	10	2	5.851	5.669	5.669	5.72967	0.0857956	3
GTLQRGKEENISCDN	1902	1916	10	3	5.772	6.074	5.588	5.81133	0.200349	3
GTLQRGKEENISCDNL	1902	1917	10	2	5.216	5.057	5.057	5.11	0.0749533	3
GTLQRGKEENISCDNL	1902	1917	10	3	5.236	5.504	5.044	5.26133	0.188647	3
GTLQRGKEENISCDNLVL	1902	1919	10	2	4.695			4.695	0	1
GTLQRGKEENISCDNLVL	1902	1919	10	3	4.989	5.034		5.0115	0.0225	2
VLEINSLKYAY	1918	1928	10	2	0.791	0.403	0.071	0.421667	0.294235	3
VLEINSLKYAYN	1918	1929	10	2	1.228	1.462	1.12	1.27	0.142745	3
VLEINSLKYAYNVSL	1918	1932	10	2	2.428	2.116	2.116	2.22	0.147078	3
VLEINSLKYAYNVSL	1918	1932	10	3	2.475	2.448	2.259	2.394	0.0960937	3
EINSLKYAYNVSLKEVM	1920	1936	10	3	3.226	3.503	3.095	3.27467	0.170083	3
EINSLKYAYNVSLKEVMQVLSHVVL	1920	1944	10	4	3.514			3.514	0	1
VSLKEVMQVLSHVVL	1930	1944	10	3	1.211	1.267		1.239	0.028	2
VSLKEVMQVLSHVVLEFPLQQMDSPLDSSRY	1930	1960	10	4	6.282			6.282	0	1
KEVMQVLSHVVL	1933	1944	10	3	0.072	0.111	0.051	0.078	0.0248596	3
KEVMQVLSHVVLEFPLQQMDSPLDSSRY	1933	1960	10	3	5.51			5.51	0	1
KEVMQVLSHVVLEFPLQQMDSPLDSSRY	1933	1960	10	4	5.292	5.527		5.4095	0.1175	2
KEVMQVLSHVVLEFPLQQMDSPLDSSRYCA	1933	1962	10	4	6.869			6.869	0	1
VMQVLSHVVLEFPLQQMDSPLDSSRY	1935	1960	10	3	5.414			5.414	0	1
QVLSHVVL	1937	1944	10	2	0.027	0.484	0.484	0.331667	0.215432	3
QVLSHVVLEFPLQQMDSPLDSSRY	1937	1960	10	3	5.475	5.722	5.352	5.51633	0.153853	3
QVLSHVVLEFPLQQMDSPLDSSRY	1937	1960	10	4	5.571			5.571	0	1
QVLSHVVLEFPLQQMDSPLDSSRYCA	1937	1962	10	3	6.903	7.303	6.853	7.01967	0.201384	3
QVLSHVVLEFPLQQMDSPLDSSRYCAL	1937	1963	10	3	6.547	6.73		6.6385	0.0915	2
QVLSHVVLEFPLQQMDSPLDSSRYCALL	1937	1964	10	3	6.652			6.652	0	1
VLSHVVLEFPLQQMDSPLDSSRY	1938	1960	10	3	5.772			5.772	0	1
SHVVLEFPLQQMDSPLDSSRYCAL	1940	1963	10	3	6.426	7.714		7.07	0.644	2
HVVLEFPLQQMDSPLDSSRY	1941	1960	10	3	5.499			5.499	0	1
HVVLEFPLQQMDSPLDSSRYCAL	1941	1963	10	3	6.814			6.814	0	1
VVLEFPLQQMDSPLDSSRY	1942	1960	10	2	5.223	4.928	4.928	5.02633	0.139064	3
EFPLQQMDSPLDSSR	1945	1959	10	2	5.463	5.378	5.523	5.45467	0.0594886	3
EFPLQQMDSPLDSSRYCAL	1945	1963	10	2	6.904	7.259	6.717	6.96	0.224786	3
EFPLQQMDSPLDSSRYCAL	1945	1963	10	3	5.978	5.665	5.665	5.76933	0.14755	3
EFPLQQMDSPLDSSRYCALL	1945	1964	10	2	7.208			7.208	0	1
FPLQQMDSPLDSSRY	1946	1960	10	2	6.046	5.681	5.681	5.80267	0.172063	3
FPLQQMDSPLDSSRYCAL	1946	1963	10	2	7.058	7.498	7.157	7.23767	0.188468	3
FPLQQMDSPLDSSRYCALL	1946	1964	10	2	6.501			6.501	0	1
PLQQMDSPLDSSRY	1947	1960	10	2	8.138			8.138	0	1
CALLLPLLKA	1961	1970	10	2	0.103			0.103	0	1
CALLLPLLKAWSPVFRN	1961	1977	10	3	-0.018			-0.018	0	1
LLLPLLK	1963	1969	10	2	0.156	0.114	0.078	0.116	0.0318748	3
LLLPLLKA	1963	1970	10	2	0.216	0.259	0.191	0.222	0.0280832	3
LLLPLLKAWSPVF	1963	1975	10	2	0.211			0.211	0	1
LLLPLLKAWSPVFRN	1963	1977	10	3	0.304	1.088		0.696	0.392	2
LLLPLLKAWSPVFRNY	1963	1978	10	3	0.156			0.156	0	1
LLPLL	1964	1968	10	1	0.019			0.019	0	1
LLPLLK	1964	1969	10	2	0.076	0.096	-0.197	-0.00833333	0.133657	3
LLPLLKA	1964	1970	10	2	0.309	0.225	0.05	0.194667	0.10789	3
LLPLLKAWSPVFRN	1964	1977	10	3	0.324	0.299		0.3115	0.0125	2
LLPLLKAWSPVFRNYIKRAADHL	1964	1986	10	4	4.031			4.031	0	1
LPLLKA	1965	1970	10	2	0.218	0.158	0.06	0.145333	0.0651221	3
LPLLKAWSPVF	1965	1975	10	2	0.259	0.256		0.2575	0.0015	2
LPLLKAWSPVFRN	1965	1977	10	3	0.251	0.165	0.181	0.199	0.0373452	3
LPLLKAWSPVFRNYIKRAADHL	1965	1986	10	4	4.017			4.017	0	1
LPLLKAWSPVFRNYIKRAADHL	1965	1986	10	5	3.843			3.843	0	1
LPLLKAWSPVFRNYIKRAADHLEA	1965	1988	10	5	4.17			4.17	0	1
LPLLKAWSPVFRNYIKRAADHLEAL	1965	1989	10	4	4.232			4.232	0	1
LPLLKAWSPVFRNYIKRAADHLEAL	1965	1989	10	5	4.201			4.201	0	1
PLLKAWSPVFRNYIKRAADHLEAL	1966	1989	10	5	4.17			4.17	0	1
LLKAWSPVFRNY	1967	1978	10	3	0.269	0.25	0.24	0.253	0.0120277	3
KAWSPVFRN	1969	1977	10	3	0.353			0.353	0	1
KAWSPVFRNYIKRAADHL	1969	1986	10	5	3.676	4.118	4.118	3.97067	0.208361	3
KAWSPVFRNYIKRAADHLEAL	1969	1989	10	5	4.389			4.389	0	1
WSPVFRNYIKRAADHL	1971	1986	10	4	3.227			3.227	0	1
SPVFRNY	1972	1978	10	2	-0.087	0.138	0.044	0.0316667	0.0922689	3
YIKRAADHLEA	1978	1988	10	3	3.004			3.004	0	1
IKRAADHLEAL	1979	1989	10	3	2.824			2.824	0	1
FFLEH	1995	1999	10	2	0.069	-0.025	0.018	0.0206667	0.0384216	3
FFLEHEALGISM	1995	2006	10	2	3.917	3.842		3.8795	0.0375	2
FLEHEALGISM	1996	2006	10	2	4.056	4.106	3.593	3.91833	0.230949	3
FLEHEALGISMAKVLMAF	1996	2013	10	3	4.62			4.62	0	1
AKVLMA	2007	2012	10	2	-0.117			-0.117	0	1
AKVLMAF	2007	2013	10	2	0.057	0.032	0.1	0.063	0.0280832	3
FYQLEIL	2013	2019	10	2	-0.017			-0.017	0	1
SWFSQRDTTDKGQQLRKNQQLQRF	2026	2049	10	4	10.001			10.001	0	1
SWFSQRDTTDKGQQLRKNQQLQRF	2026	2049	10	5	10.174	10.65		10.412	0.238	2
SWFSQRDTTDKGQQLRKNQQLQRF	2026	2049	10	6	10.087	10.129		10.108	0.021	2
FSQRDTTDKGQQLRKNQQLQRF	2028	2049	10	4	12.083			12.083	0	1
RKNQQLQRF	2041	2049	10	3	3.749			3.749	0	1
QRFIQW	2047	2052	10	2	0.449			0.449	0	1
QRFIQWLKEAEE	2047	2058	10	3	3.719			3.719	0	1
FIQWLK	2049	2054	10	2	0.14	0.135	0.108	0.127667	0.0140554	3
IQWLKE	2050	2055	10	2	0.704			0.704	0	1
IQWLKEAEEESSEDD	2050	2064	10	2	6.394	6.526	6.262	6.394	0.107778	3
LIEY	2070	2073	10	1	0.062			0.062	0	1
IEYFKSQMKEDPDMASAVAA	2071	2090	10	3	4.534	4.637	4.59	4.587	0.042103	3
YFKSQMKEDPDMASAVAA	2073	2090	10	3	4.652	4.607	4.607	4.622	0.0212132	3
FKSQMKEDPDM	2074	2084	10	2	1.412			1.412	0	1
FKSQMKEDPDM	2074	2084	10	3	2.04			2.04	0	1
FKSQMKEDPDMASAVAA	2074	2090	10	2	4.513			4.513	0	1
FKSQMKEDPDMASAVAA	2074	2090	10	3	4.72	4.766	4.579	4.68833	0.0795585	3
MKEDPDMASAVA	2078	2089	10	2	4.125			4.125	0	1
KEDPDMASAVAA	2079	2090	10	2	2.861			2.861	0	1
DMASAVAA	2083	2090	10	1	2.736			2.736	0	1
AAIRTLLEF	2089	2097	10	2	-0.009			-0.009	0	1
IRTLL	2091	2095	10	2	-0.045	-0.029	-0.029	-0.0343333	0.00754247	3
IRTLLE	2091	2096	10	2	-0.017	-0.088		-0.0525	0.0355	2
IRTLLEF	2091	2097	10	2	0.043	0.032	0.037	0.0373333	0.00449691	3
EFLKRDKGETIQGLRANL	2096	2113	10	3	2.281			2.281	0	1
FLKRDKGETIQGLRANL	2097	2113	10	4	2.424	1.871	1.702	1.999	0.308339	3
FLKRDKGETIQGLRANLTSAIETL	2097	2120	10	3	1.436			1.436	0	1
LKRDKGETIQGLRANL	2098	2113	10	4	2.593			2.593	0	1
LKRDKGETIQGLRANLTSA	2098	2116	10	3	2.592	2.608	2.608	2.60267	0.00754247	3
LKRDKGETIQGLRANLTSA	2098	2116	10	4	2.625			2.625	0	1
LKRDKGETIQGLRANLTSAIETL	2098	2120	10	4	1.988	1.603	1.603	1.73133	0.181491	3
LKRDKGETIQGLRANLTSAIETL	2098	2120	10	5	2.03			2.03	0	1
DKGETIQGLRAN	2101	2112	10	3	2.943			2.943	0	1
LTSAIE	2113	2118	10	1	0.016	0.213	0.213	0.147333	0.0928667	3
TSAIETL	2114	2120	10	1	0.045	0.061	0.061	0.0556667	0.00754247	3
TSAIETLCGVDSSVAVSSGGEL	2114	2135	10	2	2.384			2.384	0	1
IETLCGVDSSVAVSSGGEL	2117	2135	10	2	3.054			3.054	0	1
TLCGVDSS	2119	2126	10	1	2.244			2.244	0	1
CGVDSSVA	2121	2128	10	1	2.906	2.59	2.59	2.69533	0.148964	3
SSVAVSSGGEL	2125	2135	10	1	1.445	1.18	1.18	1.26833	0.124922	3
VAVSSGGEL	2127	2135	10	1	0.379	0.268	0.243	0.296667	0.0591063	3
VAVSSGGELF	2127	2136	10	1	0.219	0.031	0.031	0.0936667	0.088624	3
VSSGGEL	2129	2135	10	1	0.189	0.141	0.141	0.157	0.0226274	3
LRFISL	2137	2142	10	2	0.138	0.03	0.088	0.0853333	0.0441311	3
ASLEYSDYSKCKKIMIERGEL	2143	2163	10	4	4.14	4.571	4.232	4.31433	0.185336	3
ASLEYSDYSKCKKIMIERGEL	2143	2163	10	5	4.104	4.354	4.032	4.16333	0.137989	3
EYSDY	2146	2150	10	1	1.878	2.071	2.071	2.00667	0.0909811	3
EYSDYSKCKKIMIERGEL	2146	2163	10	4	3.198	3.421		3.3095	0.1115	2
EYSDYSKCKKIMIERGELF	2146	2164	10	4	2.56	2.645	2.645	2.61667	0.0400694	3
YSDYSKCKKIMIERGEL	2147	2163	10	3	2.278			2.278	0	1
YSDYSKCKKIMIERGEL	2147	2163	10	4	2.48	2.565	2.16	2.40167	0.174372	3
YSDYSKCKKIMIERGELF	2147	2164	10	4	2.282			2.282	0	1
IMIER	2156	2160	10	2	0.011	-0.024	0.188	0.0583333	0.0927949	3
IMIERGEL	2156	2163	10	2	0.096	0.216	0.169	0.160333	0.0493716	3
IERGELF	2158	2164	10	2	0.079	0.234	0.159	0.157333	0.0632895	3
FLRRISL	2164	2170	10	3	1.645			1.645	0	1
FLRRISLSRNK	2164	2174	10	4	3.601	3.8	3.571	3.65733	0.101621	3
FLRRISLSRNKIADL	2164	2178	10	4	2.234	2.716	2.716	2.55533	0.227217	3
LRRISLSRNK	2165	2174	10	4	3.966	3.853	3.853	3.89067	0.0532687	3
LRRISLSRNKIADL	2165	2178	10	3	2.838			2.838	0	1
LRRISLSRNKIADL	2165	2178	10	4	2.878	3.244	2.789	2.97033	0.196893	3
LRRISLSRNKIADLCHTFIKDGATILTHAYSR	2165	2196	10	6	4.282			4.282	0	1
LRRISLSRNKIADLCHTFIKDGATILTHAYSRVVL	2165	2199	10	6	5.023			5.023	0	1
SLSRNKIADLCHTFI	2169	2183	10	4	3.571			3.571	0	1
SRNKIADLCHTF	2171	2182	10	4	2.032			2.032	0	1
SRNKIADLCHTFIKDGATILTHAYSRVVL	2171	2199	10	5	4.851			4.851	0	1
SRNKIADLCHTFIKDGATILTHAYSRVVL	2171	2199	10	6	4.821			4.821	0	1
NKIADLCHTF	2173	2182	10	3	1.479	2.112	2.023	1.87133	0.279791	3
LCHTF	2178	2182	10	1	0.661	0.543	0.543	0.582333	0.0556257	3
LCHTF	2178	2182	10	2	0.549	0.489	0.489	0.509	0.0282843	3
LCHTFIKDGATILTHAYSRVVL	2178	2199	10	4	3.396			3.396	0	1
CHTFIKDGATILTHAYSRVVL	2179	2199	10	4	3.368	3.35	3.042	3.25333	0.149616	3
CHTFIKDGATILTHAYSRVVL	2179	2199	10	5	3.11	3.035	3.035	3.06	0.0353553	3
TFIKD	2181	2185	10	2	0.633	1.125	1.125	0.961	0.231931	3
TFIKDGATILTHAYSR	2181	2196	10	3	2.466			2.466	0	1
TFIKDGATILTHAYSR	2181	2196	10	4	2.418	2.381	2.198	2.33233	0.0961815	3
FIKDGATILTHAYSR	2182	2196	10	4	1.603	1.779	1.678	1.68667	0.0721126	3
FIKDGATILTHAYSRVVL	2182	2199	10	3	2.355	2.515		2.435	0.08	2
FIKDGATILTHAYSRVVL	2182	2199	10	4	2.499	2.624	2.513	2.54533	0.0559186	3
IKDGATIL	2183	2190	10	2	0.316	0.651	0.651	0.539333	0.157921	3
IKDGATILTHAY	2183	2194	10	3	0.634	0.822	0.822	0.759333	0.088624	3
IKDGATILTHAYSR	2183	2196	10	2	1.601	1.541	1.498	1.54667	0.0422401	3
IKDGATILTHAYSR	2183	2196	10	3	1.538	1.598	1.503	1.54633	0.0392287	3
IKDGATILTHAYSR	2183	2196	10	4	1.539	1.619	1.509	1.55567	0.046428	3
IKDGATILTHAYSRVVL	2183	2199	10	4	2.407	2.374	2.333	2.37133	0.0302692	3
ILTHAYSR	2189	2196	10	2	1.283	1.168	1.168	1.20633	0.0542115	3
ILTHAYSR	2189	2196	10	3	1.251	1.205	1.205	1.22033	0.0216846	3
RVLEAAVAAKKRFSVY	2200	2215	10	4	0.775	0.693	0.59	0.686	0.075688	3
RVLEAAVAAKKRFSVY	2200	2215	10	5	0.778			0.778	0	1
VLEAAVA	2201	2207	10	1	0.008	0.076	0.076	0.0533333	0.0320555	3
VLEAAVAAKKRFSVY	2201	2215	10	3	0.726			0.726	0	1
VLEAAVAAKKRFSVY	2201	2215	10	4	0.613	0.674	0.498	0.595	0.0729703	3
EAAVAAKKRFSVY	2203	2215	10	3	0.525	0.55		0.5375	0.0125	2
AAVAAKKRFSVY	2204	2215	10	3	0.51	0.562	0.414	0.495333	0.0613043	3
VAAKKRFSVY	2206	2215	10	3	0.534			0.534	0	1
KKRFSVY	2209	2215	10	2	0.561			0.561	0	1
KKRFSVY	2209	2215	10	3	0.171			0.171	0	1
FSVY	2212	2215	10	1	-0.007	-0.012	0.045	0.00866667	0.0257725	3
VTESQPDLSGK	2216	2226	10	2	0.805	0.47	0.788	0.687667	0.15407	3
VTESQPDLSGKK	2216	2227	10	2	1.392	1.368	1.087	1.28233	0.138469	3
VTESQPDLSGKK	2216	2227	10	3	1.417	1.371	1.205	1.331	0.0910531	3
VTESQPDLSGKKM	2216	2228	10	2	1.427	1.44	1.27	1.379	0.0772571	3
VTESQPDLSGKKM	2216	2228	10	3	1.313	0.969	1.046	1.10933	0.147405	3
VTESQPDLSGKKMAK	2216	2230	10	2	1.529	1.424	1.424	1.459	0.0494975	3
VTESQPDLSGKKMAK	2216	2230	10	3	1.547	1.542	1.465	1.518	0.0375322	3
VTESQPDLSGKKMAK	2216	2230	10	4	1.546	1.54	1.428	1.50467	0.0542668	3
VTESQPDLSGKKMAKALCH	2216	2234	10	3	2.142			2.142	0	1
VTESQPDLSGKKMAKALCH	2216	2234	10	4	2.086			2.086	0	1
VTESQPDLSGKKMAKALCH	2216	2234	10	5	1.692			1.692	0	1
VTESQPDLSGKKMAKALCHLNVPVT	2216	2240	10	3	2.344	2.327	1.976	2.21567	0.169612	3
VTESQPDLSGKKMAKALCHLNVPVT	2216	2240	10	5	2.597	2.679	2.513	2.59633	0.0677709	3
VTESQPDLSGKKMAKALCHLNVPVTVVL	2216	2243	10	4	2.705			2.705	0	1
VTESQPDLSGKKMAKALCHLNVPVTVVL	2216	2243	10	5	2.388	2.407	2.142	2.31233	0.120693	3
TESQPDLSGKKMAKALCHLNVPVTV	2217	2241	10	5	2.605			2.605	0	1
HLNVPVTVVL	2234	2243	10	2	0.534			0.534	0	1
LNVPVT	2235	2240	10	1	0.226	0.432	0.193	0.283667	0.105749	3
LNVPVTVVL	2235	2243	10	1	0.297	0.245	0.254	0.265333	0.0226912	3
VTVVL	2239	2243	10	1	0.168	0.215	0.096	0.159667	0.0489376	3
VTVVLD	2239	2244	10	1	0.162	0.213	0.213	0.196	0.0240416	3
VVLDAAVGY	2241	2249	10	1	0	0.545	0.157	0.234	0.22906	3
VVLDAAVGYIMEKADL	2241	2256	10	3	0.905	0.009		0.457	0.448	2
DAAVGYIME	2244	2252	10	1	0.135	0.134	0.11	0.126333	0.0115566	3
DAAVGYIMEKADL	2244	2256	10	2	0.223	0.185	0.258	0.222	0.0298105	3
AAVGYIME	2245	2252	10	1	0.263			0.263	0	1
VGYIM	2247	2251	10	1	0.018	0.024	0.024	0.022	0.00282843	3
DLVIVGAEG	2255	2263	10	1	0.291	0.217	0.217	0.241667	0.0348839	3
DLVIVGAEGVVENGGIINKIGTNQM	2255	2279	10	3	1.253			1.253	0	1
LVIVGAE	2256	2262	10	1	0.271	0.214	0.203	0.229333	0.0298031	3
LVIVGAEG	2256	2263	10	1	0.345	0.267	0.28	0.297333	0.0341207	3
LVIVGAEGVVENGGIINK	2256	2273	10	2	0.949	0.858	0.821	0.876	0.0537835	3
LVIVGAEGVVENGGIINK	2256	2273	10	3	0.571	0.978	0.821	0.79	0.167597	3
LVIVGAEGVVENGGIINKIGTNQ	2256	2278	10	2	1.145	1.056	0.965	1.05533	0.0734862	3
LVIVGAEGVVENGGIINKIGTNQ	2256	2278	10	3	1.158	1.125	1.037	1.10667	0.0510708	3
LVIVGAEGVVENGGIINKIGTNQM	2256	2279	10	2	1.154	1.725	1.205	1.36133	0.257993	3
LVIVGAEGVVENGGIINKIGTNQM	2256	2279	10	3	1.251	1.165	1.122	1.17933	0.0536304	3
LVIVGAEGVVENGGIINKIGTNQMA	2256	2280	10	3	1.292			1.292	0	1
VIVGAEG	2257	2263	10	1	0.369	0.292	0.292	0.317667	0.0362981	3
VIVGAEGVVENGGIINKIGTNQ	2257	2278	10	2	1.036	0.927	0.887	0.95	0.0629656	3
VIVGAEGVVENGGIINKIGTNQM	2257	2279	10	2	1.088			1.088	0	1
VIVGAEGVVENGGIINKIGTNQM	2257	2279	10	3	1.545	1.975	1.898	1.806	0.187213	3
VIVGAEGVVENGGIINKIGTNQMAVC	2257	2282	10	2	1.394			1.394	0	1
VIVGAEGVVENGGIINKIGTNQMAVC	2257	2282	10	3	1.056	1.23	1.085	1.12367	0.0761154	3
VIVGAEGVVENGGIINKIGTNQMAVCA	2257	2283	10	3	1.746	1.539	1.539	1.608	0.0975807	3
VIVGAEGVVENGGIINKIGTNQMAVCAKAQNKPFYVVA	2257	2294	10	4	1.276	1.154	1.154	1.19467	0.0575114	3
VVENGGIINKIGTNQ	2264	2278	10	2	1.059	1.422		1.2405	0.1815	2
VVENGGIINKIGTNQ	2264	2278	10	3	1.368			1.368	0	1
VVENGGIINKIGTNQM	2264	2279	10	2	0.969	0.965	0.835	0.923	0.0622468	3
VVENGGIINKIGTNQM	2264	2279	10	3	0.825	0.907	0.626	0.786	0.117986	3
VVENGGIINKIGTNQMAVC	2264	2282	10	2	0.963	0.794	0.794	0.850333	0.0796674	3
MAVCA	2279	2283	10	1	-0.009			-0.009	0	1
MAVCAKAQNKPFYVVAESFKF	2279	2299	10	4	0.054			0.054	0	1
AKAQNKPFYVVA	2283	2294	10	2	0.22	0.243	0.243	0.235333	0.0108423	3
AKAQNKPFYVVAE	2283	2295	10	2	-0.142	0.303	-0.131	0.01	0.207231	3
AKAQNKPFYVVAE	2283	2295	10	3	0.137	0.206	0.114	0.152333	0.0390925	3
AKAQNKPFYVVAESFK	2283	2298	10	4	8.057			8.057	0	1
AKAQNKPFYVVAESFKF	2283	2299	10	4	0.109	0.157	0.097	0.121	0.025923	3
KAQNKPFYVVAE	2284	2295	10	3	-0.047	0.25	0.129	0.110667	0.121941	3
KAQNKPFYVVAESFKF	2284	2299	10	4	0.085			0.085	0	1
FVRLF	2299	2303	10	2	1.039	0.942		0.9905	0.0485	2
FVRLFPLNQQDVPDKF	2299	2314	10	3	3.227			3.227	0	1
FVRLFPLNQQDVPDKFKYKAD	2299	2319	10	5	5.241	4.792	4.48	4.83767	0.312351	3
VRLFPLNQQDVPDKFKYKAD	2300	2319	10	4	4.981	4.735	4.645	4.787	0.142014	3
VRLFPLNQQDVPDKFKYKAD	2300	2319	10	5	5.36	4.824	4.584	4.92267	0.324392	3
VRLFPLNQQDVPDKFKYKADTL	2300	2321	10	4	6.015	5.49	5.732	5.74567	0.214548	3
VRLFPLNQQDVPDKFKYKADTL	2300	2321	10	5	6.018	5.276	5.506	5.6	0.310127	3
FPLNQQDVPDKFKYKAD	2303	2319	10	3	4.849			4.849	0	1
FPLNQQDVPDKFKYKAD	2303	2319	10	4	4.765	4.393		4.579	0.186	2
PLNQQDVPDKFKYKAD	2304	2319	10	3	3.949			3.949	0	1
DVPDKFK	2309	2315	10	2	1.545	1.509	1.509	1.521	0.0169706	3
DVPDKFKYKAD	2309	2319	10	3	3.876			3.876	0	1
DVPDKFKYKAD	2309	2319	10	4	4	3.723	3.723	3.81533	0.130579	3
TLKVAQTGQDL	2320	2330	10	2	6.388	6.534	6.284	6.402	0.102541	3
TLKVAQTGQDLK	2320	2331	10	2	7.411	7.405	7.405	7.407	0.00282843	3
TLKVAQTGQDLKEEHPWVDYTAPSL	2320	2344	10	3	7.572	8.144	7.603	7.773	0.262642	3
TLKVAQTGQDLKEEHPWVDYTAPSL	2320	2344	10	4	7.683	7.96	7.508	7.717	0.186088	3
TLKVAQTGQDLKEEHPWVDYTAPSLITLLFTDLGVLTPSAVSDELIKLYL	2320	2369	10	5	7.002			7.002	0	1
VAQTGQDL	2323	2330	10	1	4.382	4.398	4.398	4.39267	0.00754247	3
EEHPW	2332	2336	10	2	0.323	0.31	0.233	0.288667	0.0397185	3
SLITLL	2343	2348	10	1	0.011	-0.003	0.006	0.00466667	0.00579272	3
ITLL	2345	2348	10	1	0.007	0.008	0.008	0.00766667	0.000471405	3
ITLLF	2345	2349	10	1	0.009			0.009	0	1
LGVLTPSAVSD	2352	2362	10	1	1.177	0.747	0.747	0.890333	0.202704	3
LGVLTPSAVSDEL	2352	2364	10	1	0.924			0.924	0	1
LGVLTPSAVSDEL	2352	2364	10	2	0.984	0.664	0.664	0.770667	0.150849	3
LGVLTPSAVSDELIK	2352	2366	10	2	1.058	0.843	0.769	0.89	0.122575	3
GVLTPSAVSD	2353	2362	10	1	0.522			0.522	0	1
GVLTPSAVSDE	2353	2363	10	1	0.683	0.37	0.37	0.474333	0.14755	3
GVLTPSAVSDE	2353	2363	10	2	0.25	0.188		0.219	0.031	2
GVLTPSAVSDEL	2353	2364	10	1	0.676	0.488	0.327	0.497	0.142621	3
GVLTPSAVSDEL	2353	2364	10	2	0.459	0.189	0.178	0.275333	0.12995	3
GVLTPSAVSDELIK	2353	2366	10	2	0.433			0.433	0	1
LIKLYL	2364	2369	10	2	0.174	0.051	0.056	0.0936667	0.0568409	3
IKLYL	2365	2369	10	1	0.13	0.029	0.029	0.0626667	0.0476119	3
IKLYL	2365	2369	10	2	0.144	0.053	0.04	0.079	0.0462673	3
MHHHHHHGGGSENL	1	14	100	4	2.946			2.946	0	1
LYFQSPGSAAKGSEL	14	28	100	2	7.272	7.977		7.6245	0.3525	2
YFQSPGSAAKGSE	15	27	100	2	7.273	7.059	7.059	7.13033	0.100881	3
YFQSPGSAAKGSEL	15	28	100	2	7.645	7.851	7.601	7.699	0.108971	3
YFQSPGSAAKGSELSER	15	31	100	2	9.522	9.712	9.712	9.64867	0.0895669	3
FQSPGSAAKGSE	16	27	100	2	6.763	6.954	6.478	6.73167	0.195585	3
FQSPGSAAKGSEL	16	28	100	2	7.144	7.348	7.079	7.19033	0.114602	3
SERIESF	29	35	100	1	3.436			3.436	0	1
SFVETLKRGGGPR	34	46	100	4	5.43	6.224	5.776	5.81	0.325039	3
SFVETLKRGGGPRSSEE	34	50	100	4	8.221	8.197		8.209	0.012	2
FVETLKRGGGPRSSEE	35	50	100	3	7.198	7.034	7.034	7.08867	0.0773103	3
VETLKRGGGPRSSEE	36	50	100	3	7.129	7.581	6.926	7.212	0.273768	3
TLKRGGGPRSSEEM	38	51	100	4	6.691			6.691	0	1
TLKRGGGPRSSEEMAR	38	53	100	4	8.134	7.921	7.921	7.992	0.100409	3
MARETLGL	51	58	100	2	0.822	1.009	0.859	0.896667	0.0808552	3
LRQIITDHRWSNAGEL	59	74	100	3	2.737	3.21	2.918	2.955	0.194866	3
LRQIITDHRWSNAGEL	59	74	100	4	3.093	3.414	3.172	3.22633	0.136563	3
RQIITDHRWSNAGEL	60	74	100	3	2.887	3.351	2.867	3.035	0.223595	3
IITDHRWSNAGEL	62	74	100	2	2.592	2.975	2.77	2.779	0.156489	3
IITDHRWSNAGEL	62	74	100	3	2.79	3.199		2.9945	0.2045	2
DHRWSNAGEL	65	74	100	3	3.368			3.368	0	1
IRREGRRMTAAQPSETTVGNM	78	98	100	3	6.342			6.342	0	1
RMTAAQPSETTVGN	84	97	100	2	6.46			6.46	0	1
RMTAAQPSETTVGNM	84	98	100	2	6.082	6.409	5.901	6.13067	0.210226	3
RMTAAQPSETTVGNMVRR	84	101	100	3	6.324	6.35	5.859	6.17767	0.225581	3
RMTAAQPSETTVGNMVRR	84	101	100	4	5.936	6.221	5.593	5.91667	0.256744	3
MTAAQPSETTVGN	85	97	100	2	6.703			6.703	0	1
MTAAQPSETTVGNM	85	98	100	2	7.19			7.19	0	1
MTAAQPSETTVGNMVRR	85	101	100	3	5.987	6.279	5.887	6.051	0.166309	3
TAAQPSETTVGNMVRR	86	101	100	3	5.506	5.602	5.602	5.57	0.0452548	3
AAQPSETTVGN	87	97	100	2	6.409			6.409	0	1
AQPSETTVGNM	88	98	100	2	5.999	5.158	5.158	5.43833	0.396451	3
AQPSETTVGNMVRR	88	101	100	3	2.274			2.274	0	1
VLKIIR	102	107	100	2	0.018	0.038	0.026	0.0273333	0.00821922	3
LKIIR	103	107	100	2	0.015	0.05	0.075	0.0466667	0.024608	3
EEYGRLHGRSDESDQQESL	108	126	100	3	5.433	5.394	5.394	5.407	0.0183848	3
EEYGRLHGRSDESDQQESLHKL	108	129	100	5	6.164	6.823	6.137	6.37467	0.317211	3
YGRLHGRSDESDQQESLHK	110	128	100	5	6.749			6.749	0	1
HKLLTSGGLNED	127	138	100	2	5.69	5.37	5.37	5.47667	0.150849	3
HKLLTSGGLNED	127	138	100	3	5.821	6.041	5.473	5.77833	0.233839	3
HKLLTSGGLNEDFSF	127	141	100	2	6.458	7.169	6.237	6.62133	0.39763	3
HKLLTSGGLNEDFSF	127	141	100	3	6.26	6.861	6.022	6.381	0.353045	3
HYAQLQSNIIEAINEL	142	157	100	2	2.505			2.505	0	1
QSNIIEA	147	153	100	1	0.065	0.251		0.158	0.093	2
QSNIIEAINELL	147	158	100	2	0.123			0.123	0	1
NIIEAINELL	149	158	100	2	0.338			0.338	0	1
IIEAINELL	150	158	100	2	0.292			0.292	0	1
LLVELEGTMENIAAQALEHIHSNE	157	180	100	3	7.71	8.324		8.017	0.307	2
LVELEGTME	158	166	100	1	3.551			3.551	0	1
LVELEGTMENIAAQA	158	172	100	2	4.92			4.92	0	1
LVELEGTMENIAAQALEHIHSNE	158	180	100	2	7.117			7.117	0	1
LVELEGTMENIAAQALEHIHSNE	158	180	100	3	7.086	7.674	7.284	7.348	0.244279	3
LVELEGTMENIAAQALEHIHSNE	158	180	100	4	7	7.641	6.932	7.191	0.319407	3
LVELEGTMENIAAQALEHIHSNEVI	158	182	100	3	7.05	7.335	7.335	7.24	0.13435	3
VELEGTMENIAAQALEHIHSNE	159	180	100	3	6.968	7.483	7.022	7.15767	0.231099	3
VELEGTMENIAAQALEHIHSNE	159	180	100	4	6.577			6.577	0	1
VELEGTMENIAAQALEHIHSNEVI	159	182	100	3	6.944	7.452	7.452	7.28267	0.239473	3
NIAAQALEHIHSNEVI	167	182	100	3	2.171			2.171	0	1
QALEHIHSNE	171	180	100	3	1.325			1.325	0	1
EVIM	180	183	100	1	-0.055	-0.009	-0.056	-0.04	0.0219241	3
EVIMTIG	180	186	100	1	0.267			0.267	0	1
VIMTIGF	181	187	100	1	0.705	0.773	0.679	0.719	0.0396316	3
TIGFSR	184	189	100	2	1.934	1.964	1.846	1.91467	0.0500755	3
FLKEAARKRKFHVIVA	194	209	100	3	2.117			2.117	0	1
FLKEAARKRKFHVIVA	194	209	100	5	2.151	2.112	2.112	2.125	0.0183848	3
FLKEAARKRKFHVIVAE	194	210	100	4	1.531			1.531	0	1
FLKEAARKRKFHVIVAECAPFCQGHEMAVNL	194	224	100	6	3.056			3.056	0	1
LKEAARKRKFHVIVA	195	209	100	3	2.044			2.044	0	1
LKEAARKRKFHVIVA	195	209	100	4	1.852			1.852	0	1
LKEAARKRKFHVIVAE	195	210	100	4	1.465			1.465	0	1
AARKRKFHVIVA	198	209	100	2	1.291			1.291	0	1
AARKRKFHVIVA	198	209	100	4	1.324	1.539	1.291	1.38467	0.109959	3
AARKRKFHVIVAE	198	210	100	3	1.312	1.362	1.362	1.34533	0.0235702	3
AARKRKFHVIVAE	198	210	100	4	1.395	1.612	1.322	1.443	0.123161	3
ARKRKFHVIVAE	199	210	100	3	0.66	0.831	0.831	0.774	0.0806102	3
AECAPFCQGHEMAVNL	209	224	100	2	1.791			1.791	0	1
ECAPFCQGH	210	218	100	2	1.647	1.819	1.819	1.76167	0.0810816	3
ECAPFCQGHEM	210	220	100	2	1.698	1.879	1.535	1.704	0.140501	3
ECAPFCQGHEMAVNL	210	224	100	2	1.699	2.023	1.936	1.886	0.136916	3
ECAPFCQGHEMAVNL	210	224	100	3	2.038	2.261	1.862	2.05367	0.163267	3
CAPFCQGHEM	211	220	100	2	1.715	1.865		1.79	0.075	2
LSKAGIETTVM	224	234	100	2	2.126	2.343		2.2345	0.1085	2
LSKAGIETTVMTD	224	236	100	2	2.351	2.729	2.589	2.55633	0.156037	3
SKAGIETTVM	225	234	100	1	2.295			2.295	0	1
SKAGIETTVMTD	225	236	100	2	2.27	2.595	2.388	2.41767	0.134329	3
SKAGIETTVMTDAAI	225	239	100	2	1.905			1.905	0	1
SKAGIETTVMTDAAIFAVMSRVNKVIIGTKTIL	225	257	100	5	3.66	3.801	3.801	3.754	0.066468	3
GIETTVMTD	228	236	100	1	0.67	1.159	0.993	0.940667	0.203034	3
TTVMTD	231	236	100	1	0.123	0.23	0.248	0.200333	0.0551745	3
TDAAIF	235	240	100	1	0.094			0.094	0	1
AAIF	237	240	100	1	0.032	0.055	0.087	0.058	0.0225536	3
AVMSRVNKVIIGTKTIL	241	257	100	2	1.831			1.831	0	1
AVMSRVNKVIIGTKTIL	241	257	100	3	1.422			1.422	0	1
AVMSRVNKVIIGTKTILANGALRAVTGTHTL	241	271	100	4	4.202	4.736		4.469	0.267	2
AVMSRVNKVIIGTKTILANGALRAVTGTHTL	241	271	100	5	3.855	4.403		4.129	0.274	2
SRVNKVIIGTK	244	254	100	3	1.765	1.861	1.842	1.82267	0.0415077	3
SRVNKVIIGTK	244	254	100	4	1.743	1.891	1.847	1.827	0.0620537	3
SRVNKVIIGTKTIL	244	257	100	3	1.606	1.696	2.017	1.773	0.176403	3
SRVNKVIIGTKTIL	244	257	100	4	1.489	1.697	1.478	1.55467	0.100745	3
SRVNKVIIGTKTILANGAL	244	262	100	3	2.024			2.024	0	1
SRVNKVIIGTKTILANGAL	244	262	100	4	2.079			2.079	0	1
SRVNKVIIGTKTILANGALRAVTGTHTL	244	271	100	4	3.739	4.146	3.913	3.93267	0.166738	3
SRVNKVIIGTKTILANGALRAVTGTHTL	244	271	100	5	3.689	4.14	4.047	3.95867	0.194426	3
SRVNKVIIGTKTILANGALRAVTGTHTLAL	244	273	100	5	3.978			3.978	0	1
VNKVIIGTK	246	254	100	2	1.813	1.903	1.8	1.83867	0.0457991	3
VNKVIIGTK	246	254	100	3	1.844	1.853	1.894	1.86367	0.0217613	3
VNKVIIGTKTIL	246	257	100	3	1.522	1.562	1.583	1.55567	0.0253026	3
VNKVIIGTKTILANGAL	246	262	100	3	1.693	1.936	1.937	1.85533	0.114788	3
VNKVIIGTKTILANGALRAVTGTHTL	246	271	100	3	3.499	3.707	3.577	3.59433	0.0857956	3
VNKVIIGTKTILANGALRAVTGTHTL	246	271	100	4	3.674	4.219	3.727	3.87333	0.245379	3
VNKVIIGTKTILANGALRAVTGTHTL	246	271	100	5	3.51	4.019	3.634	3.721	0.216713	3
KVIIGTKTIL	248	257	100	3	1.413			1.413	0	1
KVIIGTKTILANGAL	248	262	100	2	1.439			1.439	0	1
KVIIGTKTILANGAL	248	262	100	3	1.439	1.47	1.414	1.441	0.0229056	3
KVIIGTKTILANGALRAVTGTHTL	248	271	100	3	2.914	3.337	2.933	3.06133	0.19508	3
KVIIGTKTILANGALRAVTGTHTL	248	271	100	4	2.925	3.432	3.046	3.13433	0.216201	3
KVIIGTKTILANGALRAVTGTHTL	248	271	100	5	2.869	3.398	3.032	3.09967	0.2212	3
TILANGAL	255	262	100	1	0.186	0.245	0.168	0.199667	0.032887	3
TILANGALR	255	263	100	2	0.406	0.682	0.59	0.559333	0.114744	3
TILANGALRAVTGTHTL	255	271	100	2	2.609			2.609	0	1
TILANGALRAVTGTHTL	255	271	100	3	2.341	2.707	2.445	2.49767	0.15399	3
ANGALRAVTGTHTL	258	271	100	2	2.526	2.742		2.634	0.108	2
ANGALRAVTGTHTL	258	271	100	3	2.491	2.798	2.501	2.59667	0.142423	3
RAVTGTHTLAL	263	273	100	3	1.672	1.971		1.8215	0.1495	2
ALAAKHHSTPL	272	282	100	2	0.176	0.486	0.486	0.382667	0.146135	3
ALAAKHHSTPL	272	282	100	3	0.391	0.571	0.488	0.483333	0.0735587	3
ALAAKHHSTPLIVC	272	285	100	2	0.503			0.503	0	1
ALAAKHHSTPLIVC	272	285	100	3	0.302	0.888		0.595	0.293	2
ALAAKHHSTPLIVC	272	285	100	4	0.752			0.752	0	1
ALAAKHHSTPLIVCA	272	286	100	3	0.166	0.665	0.665	0.498667	0.235231	3
ALAAKHHSTPLIVCAPMF	272	289	100	4	2.187			2.187	0	1
AAKHHSTPLIVC	274	285	100	3	0.387	0.484	0.317	0.396	0.0684738	3
AAKHHSTPLIVC	274	285	100	4	0.593			0.593	0	1
AAKHHSTPLIVCAPMFKLSPQFPNEEDSF	274	302	100	5	5.992			5.992	0	1
AKHHSTPLIVC	275	285	100	3	0.977	0.744	0.744	0.821667	0.109837	3
AKHHSTPLIVCAPMF	275	289	100	4	2.236			2.236	0	1
IVCAPMFK	283	290	100	2	2.507	2.658	1.551	2.23867	0.490146	3
APMFKLSPQFPNEEDSF	286	302	100	2	5.647	6.062	5.523	5.744	0.230488	3
APMFKLSPQFPNEEDSF	286	302	100	3	5.704			5.704	0	1
PMF	287	289	100	1	0.831	0.728	0.728	0.762333	0.0485547	3
PMFKL	287	291	100	2	0.986	0.916	0.946	0.949333	0.0286744	3
PMFKLSPQFPNEEDSF	287	302	100	2	4.925	5.281	4.983	5.063	0.155957	3
PMFKLSPQFPNEEDSFHKFVAPEEVLPFTEGDILEK	287	322	100	5	8.551			8.551	0	1
MFKLSPQFPNEEDSF	288	302	100	2	3.618			3.618	0	1
FKLSPQFPNEEDSFHKFVAPEEVLPFTEGDILEK	289	322	100	5	8.012	8.033	8.033	8.026	0.00989949	3
KLSPQFPNEED	290	300	100	2	3.847	3.47	3.47	3.59567	0.17772	3
KLSPQFPNEEDSF	290	302	100	2	4.623	4.936	4.699	4.75267	0.133297	3
KLSPQFPNEEDSFHKFVAPEEVLPFTEGD	290	318	100	4	7.116			7.116	0	1
KLSPQFPNEEDSFHKFVAPEEVLPFTEGDIL	290	320	100	4	6.948	7.573	7.265	7.262	0.255164	3
SFHKFVAPEEVLPFTEGDILEK	301	322	100	4	4.468	4.457	4.457	4.46067	0.00518545	3
HKFVAPEEVLPFTEGD	303	318	100	3	1.961			1.961	0	1
HKFVAPEEVLPFTEGDIL	303	320	100	2	2.973	3.614	3.262	3.283	0.262108	3
HKFVAPEEVLPFTEGDIL	303	320	100	3	3.067	3.483	3.288	3.27933	0.169942	3
HKFVAPEEVLPFTEGDILE	303	321	100	3	4.666	4.72	4.889	4.75833	0.0949889	3
HKFVAPEEVLPFTEGDILEK	303	322	100	4	4.272	4.652	4.324	4.416	0.168222	3
FVAPE	305	309	100	1	0.195	0.255	0.261	0.237	0.0297993	3
FVAPEEVLPFTEGD	305	318	100	2	1.959			1.959	0	1
FVAPEEVLPFTEGDIL	305	320	100	2	2.345	2.542	2.542	2.47633	0.0928667	3
EEVLPFTEGDIL	309	320	100	2	2.201			2.201	0	1
EVLPFTEGD	310	318	100	1	1.171	1.536	1.574	1.427	0.181683	3
EVLPFTEGDIL	310	320	100	2	2.153	2.302	2.302	2.25233	0.0702393	3
PFTEGDIL	313	320	100	1	1.825	1.686	1.686	1.73233	0.0655252	3
EKVSVHCPVF	321	330	100	3	2.503	2.695	2.47	2.556	0.0992069	3
EKVSVHCPVFDYVPPEL	321	337	100	3	3.488	3.781	3.617	3.62867	0.119901	3
KVSVHCPVF	322	330	100	3	2.323	2.044		2.1835	0.1395	2
VSVHCPVF	323	330	100	2	1.899	2.11	1.942	1.98367	0.0910397	3
VSVHCPVFDYVPPEL	323	337	100	2	3.404			3.404	0	1
SVHCPVF	324	330	100	2	0.992	1.331	1.331	1.218	0.159806	3
DYVPPEL	331	337	100	1	0.775	0.732	0.732	0.746333	0.0202704	3
DYVPPEL	331	337	100	2	0.702	0.711	0.711	0.708	0.00424264	3
DYVPPELIT	331	339	100	1	0.528			0.528	0	1
DYVPPELIT	331	339	100	2	0.628	0.843	0.468	0.646333	0.153641	3
FISNIGGNAPSY	341	352	100	1	4.476	5.204	4.449	4.70967	0.34972	3
FISNIGGNAPSY	341	352	100	2	4.475	4.996	4.646	4.70567	0.216841	3
FISNIGGNAPSYIYRL	341	356	100	2	4.305			4.305	0	1
IGGNAPSY	345	352	100	1	2.1	2.173	2.173	2.14867	0.0344125	3
YIYR	352	355	100	2	0.02	0.471	0.297	0.262667	0.185714	3
IYRLMSEL	353	360	100	2	1.554	1.699	1.447	1.56667	0.103268	3
SELYHPD	358	364	100	2	0.415	0.527	0.347	0.429667	0.0742129	3
SELYHPDDHVL	358	368	100	2	1.681			1.681	0	1
SELYHPDDHVL	358	368	100	3	2.215			2.215	0	1
ELYHPDD	359	365	100	2	0.362	0.461	0.371	0.398	0.044699	3
ELYHPDDH	359	366	100	2	0.849	0.614	0.683	0.715333	0.098625	3
ELYHPDDH	359	366	100	3	0.635	0.751	0.665	0.683667	0.0491619	3
ELYHPDDHVL	359	368	100	3	1.424	1.605	1.605	1.54467	0.0853242	3
LYHPDDHVL	360	368	100	3	1.877	2.249	1.785	1.97033	0.200595	3
YHPDDHVL	361	368	100	2	1.657	1.816	1.688	1.72033	0.0688202	3
AELPPGPGAVGR	386	397	100	2	5.37	6.025	5.731	5.70867	0.267869	3
LPPGPGAVGR	388	397	100	2	4.763	4.896	4.896	4.85167	0.0626968	3
KKQQKKKRKEEKGAEPETGSAVSAAQCQVGPTR	411	443	100	6	16.93			16.93	0	1
PESGIQLGTPREK	446	458	100	3	7.708	8.144	7.853	7.90167	0.181292	3
IQLGTPREKVPAGRSK	450	465	100	4	9.229			9.229	0	1
AELRAERRAKQEAER	466	480	100	4	9.944			9.944	0	1
AELRAERRAKQEAER	466	480	100	5	10.434	9.299	9.299	9.67733	0.535044	3
ALKQARKGEQGGPPPKASPS	481	500	100	4	10.43	10.217	10.217	10.288	0.100409	3
ALKQARKGEQGGPPPKASPSTAGETPSGVKR	481	511	100	5	17.195	17.919	16.921	17.345	0.421011	3
ALKQARKGEQGGPPPKASPSTAGETPSGVKR	481	511	100	6	16.995	17.743	16.759	17.1657	0.419451	3
ALKQARKGEQGGPPPKASPSTAGETPSGVKRL	481	512	100	6	16.886	16.55	16.55	16.662	0.158392	3
ALKQARKGEQGGPPPKASPSTAGETPSGVKRLPEY	481	515	100	5	16.943	16.37	16.37	16.561	0.270115	3
ALKQARKGEQGGPPPKASPSTAGETPSGVKRLPEY	481	515	100	6	17.184	17.745	16.9	17.2763	0.351094	3
ALKQARKGEQGGPPPKASPSTAGETPSGVKRLPEYPQVDD	481	520	100	6	18.683			18.683	0	1
ALKQARKGEQGGPPPKASPSTAGETPSGVKRLPEYPQVDDL	481	521	100	5	17.818	17.843	17.843	17.8347	0.0117851	3
ALKQARKGEQGGPPPKASPSTAGETPSGVKRLPEYPQVDDL	481	521	100	6	18.396	19.239	18.17	18.6017	0.46001	3
ALKQARKGEQGGPPPKASPSTAGETPSGVKRLPEYPQVDDLL	481	522	100	5	18.181	18.98	17.99	18.3837	0.42882	3
ALKQARKGEQGGPPPKASPSTAGETPSGVKRLPEYPQVDDLL	481	522	100	6	18.239	19.121	18.086	18.482	0.456138	3
ARKGEQGGPPPKASPSTAGETPSGVKR	485	511	100	5	14.76	15.233	14.523	14.8387	0.295146	3
KGEQGGPPPKASPSTAGETPSGVKR	487	511	100	4	13.373			13.373	0	1
KGEQGGPPPKASPSTAGETPSGVKR	487	511	100	5	12.983	13.156	13.156	13.0983	0.081553	3
GEQGGPPPKASPSTAGETPSGVKR	488	511	100	4	13.229			13.229	0	1
LPEY	512	515	100	1	1.668			1.668	0	1
PQVDDL	516	521	100	1	2.627	2.409	2.748	2.59467	0.140272	3
LLRRL	522	526	100	2	2.385	2.318	2.318	2.34033	0.0315841	3
LLRRLVKKPERQQVPTRKDYGSKVSL	522	547	100	6	14.34	14.961	14.049	14.45	0.38036	3
LVKKPERQQVPTRKD	526	540	100	4	8.949	9.09	8.753	8.93067	0.138189	3
LVKKPERQQVPTRKD	526	540	100	5	8.855	9.081	8.764	8.9	0.133269	3
LVKKPERQQVPTRKDYGSK	526	544	100	5	10.927	10.812	10.812	10.8503	0.0542115	3
LVKKPERQQVPTRKDYGSKVSL	526	547	100	5	12.054	12.09	12.09	12.078	0.0169706	3
VKKPERQQVPTRKD	527	540	100	4	7.61	7.915	7.74	7.755	0.124967	3
VKKPERQQVPTRKD	527	540	100	5	7.621	7.737	7.737	7.69833	0.0546829	3
VKKPERQQVPTRKDYGSK	527	544	100	4	10.568	10.405	10.405	10.4593	0.0768389	3
VKKPERQQVPTRKDYGSK	527	544	100	5	10.276	10.608	10.182	10.3553	0.182737	3
VKKPERQQVPTRKDYGSK	527	544	100	6	9.999	10.078	10.078	10.0517	0.037241	3
VKKPERQQVPTRKDYGSKVSL	527	547	100	3	11.944			11.944	0	1
VKKPERQQVPTRKDYGSKVSL	527	547	100	4	11.969	11.73	11.73	11.8097	0.112666	3
VKKPERQQVPTRKDYGSKVSL	527	547	100	5	11.82	12.172	11.631	11.8743	0.224179	3
VKKPERQQVPTRKDYGSKVSL	527	547	100	6	11.795	11.596	11.596	11.6623	0.0938095	3
YGSKVSL	541	547	100	2	3.854	3.859		3.8565	0.0025	2
FSHLPQ	548	553	100	2	0.986	1.176	0.895	1.019	0.117067	3
FSHLPQY	548	554	100	1	1.948	2.133	2.133	2.07133	0.0872098	3
FSHLPQY	548	554	100	2	1.955	2.256	2.051	2.08733	0.12554	3
FSHLPQYSRQ	548	557	100	2	3.831			3.831	0	1
FSHLPQYSRQ	548	557	100	3	4.178	4.427		4.3025	0.1245	2
FSHLPQYSRQN	548	558	100	3	4.775	5.13	4.764	4.88967	0.170001	3
FSHLPQYSRQNSLTQF	548	563	100	2	7.14	7.758	7.078	7.32533	0.306987	3
FSHLPQYSRQNSLTQF	548	563	100	3	7.221	7.581	7.145	7.31567	0.190167	3
FMSIPSSVIHPAM	563	575	100	2	4.663	5.424	5.424	5.17033	0.358739	3
MSIPSSVIH	564	572	100	2	4.745	4.977	4.612	4.778	0.150827	3
MSIPSSVIHPA	564	574	100	2	5.57			5.57	0	1
MSIPSSVIHPAM	564	575	100	2	4.73	5.011	4.702	4.81433	0.139533	3
MSIPSSVIHPAMVR	564	577	100	2	3.974			3.974	0	1
MSIPSSVIHPAMVR	564	577	100	3	4.503	4.747	4.51	4.58667	0.113409	3
VRLGLQYSQGLVSGSN	576	591	100	2	10.288			10.288	0	1
VRLGLQYSQGLVSGSNARC	576	594	100	2	7.053	8.067	7.243	7.45433	0.44011	3
VRLGLQYSQGLVSGSNARC	576	594	100	3	7.097	7.91	7.11	7.37233	0.380225	3
LGLQYSQGLVSGSNAR	578	593	100	2	6.558	7.06	6.408	6.67533	0.278809	3
LGLQYSQGLVSGSNARC	578	594	100	2	7.203	7.666	6.918	7.26233	0.308238	3
LGLQYSQGLVSGSNARC	578	594	100	3	6.951	6.951		6.951	0	2
QYSQGLVSGSNAR	581	593	100	2	6.92	7.383	6.738	7.01367	0.271522	3
YSQGLVSGSNAR	582	593	100	2	6.123	7.136	6.476	6.57833	0.419838	3
SQGLVSGSNAR	583	593	100	2	6.714	6.936	6.457	6.70233	0.195725	3
SQGLVSGSNARC	583	594	100	2	7.378	7.557		7.4675	0.0895	2
LRALQQVIQD	598	607	100	2	1.028	1.105	0.959	1.03067	0.0596341	3
LRALQQVIQDYTTPPNEEL	598	616	100	2	6.11	6.368	5.865	6.11433	0.205372	3
LRALQQVIQDYTTPPNEELSRDLVNKLKPYMSF	598	630	100	5	10.355			10.355	0	1
RALQQVIQD	599	607	100	2	4.723	5.236	5.112	5.02367	0.218547	3
ALQQVIQ	600	606	100	1	0.414	0.499	0.42	0.444333	0.0387327	3
LQQVIQD	601	607	100	1	0.869	1.131	0.844	0.948	0.129802	3
QQVIQD	602	607	100	1	0.732	0.812	0.651	0.731667	0.0657284	3
VIQDYTTPPNEELSR	604	618	100	2	6.284			6.284	0	1
DYTTPP	607	612	100	1	1.622			1.622	0	1
DYTTPPNEE	607	615	100	1	4.092			4.092	0	1
DYTTPPNEE	607	615	100	2	4.171	4.191	3.924	4.09533	0.121426	3
DYTTPPNEEL	607	616	100	1	4.928			4.928	0	1
DYTTPPNEEL	607	616	100	2	4.627			4.627	0	1
DYTTPPNEELSR	607	618	100	2	6.462	6.6	6.334	6.46533	0.10862	3
YTTPP	608	612	100	1	0.905	0.929	0.915	0.916333	0.00984322	3
YTTPPNEEL	608	616	100	1	3.725			3.725	0	1
YTTPPNEELSR	608	618	100	2	5.409	5.493	5.218	5.37333	0.115066	3
YTTPPNEELSRD	608	619	100	2	6.464	6.564	6.333	6.45367	0.094588	3
YTTPPNEELSRDLVNKLKPYMSF	608	630	100	3	6.231			6.231	0	1
YTTPPNEELSRDLVNKLKPYMSF	608	630	100	4	7.351	7.935		7.643	0.292	2
SRDLVNKLKPYMSF	617	630	100	3	2.907	3.084	2.575	2.85533	0.210986	3
SRDLVNKLKPYMSF	617	630	100	4	2.807	2.996	2.61	2.80433	0.157595	3
DLVNKLKP	619	626	100	3	1.09	1.091	0.937	1.03933	0.0723617	3
DLVNKLKPYMS	619	629	100	3	2.278	2.428	2.226	2.31067	0.0856401	3
DLVNKLKPYMSF	619	630	100	2	2.994	3.476	2.766	3.07867	0.295974	3
DLVNKLKPYMSF	619	630	100	3	3.017	3.148	2.659	2.94133	0.206679	3
DLVNKLKPYMSFL	619	631	100	2	2.346	2.388	2.388	2.374	0.019799	3
DLVNKLKPYMSFL	619	631	100	3	1.837	3.154	1.645	2.212	0.670691	3
LVNKLKPYMSF	620	630	100	3	2.322	2.518	1.997	2.279	0.21486	3
VNKLKPYMSF	621	630	100	2	2.662	2.289	2.637	2.52933	0.170248	3
VNKLKPYMSFL	621	631	100	3	2.03	2.143	2.143	2.10533	0.0532687	3
FLTQCR	630	635	100	2	0.749	1.628		1.1885	0.4395	2
LTQCRPL	631	637	100	2	1.174	1.344	1.344	1.28733	0.0801388	3
LTQCRPLSASMHNAIKFLNKEITSVGSSKREEEAKSEL	631	668	100	6	9.276	9.657	8.933	9.28867	0.295707	3
PLSASMHNAIK	636	646	100	3	2.302	2.74	1.391	2.14433	0.561898	3
PLSASMHNAIKFL	636	648	100	3	1.389	1.747	1.184	1.44	0.232656	3
PLSASMHNAIKFLNKEITSVGSSKREEEAKSEL	636	668	100	5	8.087			8.087	0	1
PLSASMHNAIKFLNKEITSVGSSKREEEAKSEL	636	668	100	6	7.879			7.879	0	1
HNAIKFLNKEITSVGSSKREEEAKSEL	642	668	100	5	8.073	8.827		8.45	0.377	2
FLNKEITSVGSSKREEEAK	647	665	100	4	6.964	7.469	6.509	6.98067	0.392096	3
FLNKEITSVGSSKREEEAKSEL	647	668	100	3	7.616	8.497	8.497	8.20333	0.415307	3
FLNKEITSVGSSKREEEAKSEL	647	668	100	4	7.762	8.607	7.427	7.932	0.496504	3
FLNKEITSVGSSKREEEAKSEL	647	668	100	5	7.918	8.392		8.155	0.237	2
FLNKEITSVGSSKREEEAKSELRA	647	670	100	4	7.754	6.779	6.779	7.104	0.459619	3
NKEITSVGSSKREEEAK	649	665	100	4	7.645			7.645	0	1
EITSVGSSKREEEAK	651	665	100	3	7.298			7.298	0	1
EITSVGSSKREEEAK	651	665	100	4	7.208			7.208	0	1
EITSVGSSKREEEAKSEL	651	668	100	4	7.729			7.729	0	1
ITSVGSSKREEEAKSEL	652	668	100	3	6.759			6.759	0	1
ITSVGSSKREEEAKSEL	652	668	100	4	7.38			7.38	0	1
ITSVGSSKREEEAKSELRA	652	670	100	4	7.887			7.887	0	1
ITSVGSSKREEEAKSELRAAIDRYVQEK	652	679	100	5	5.993			5.993	0	1
RAAIDRYVQE	669	678	100	2	0.181			0.181	0	1
RAAIDRYVQE	669	678	100	3	-0.271	-0.145		-0.208	0.063	2
RAAIDRYVQEK	669	679	100	2	0.228			0.228	0	1
RAAIDRYVQEK	669	679	100	3	0.17			0.17	0	1
RAAIDRYVQEK	669	679	100	4	0.286			0.286	0	1
RAAIDRYVQEKIVL	669	682	100	3	0.409	0.319		0.364	0.045	2
AAQAISRFAYQKISNGDVIL	683	702	100	2	2.394	2.887	2.312	2.531	0.253946	3
AAQAISRFAYQKISNGDVIL	683	702	100	3	2.289	2.976	2.321	2.52867	0.316582	3
AISRFAYQKISNGDVIL	686	702	100	3	2.725			2.725	0	1
FAYQKISNGDVIL	690	702	100	2	1.797	2.284	1.848	1.97633	0.218547	3
QKISNGDVIL	693	702	100	2	1.528	1.553		1.5405	0.0125	2
ISNGDVIL	695	702	100	1	1.366	1.541	1.82	1.57567	0.186959	3
GDVIL	698	702	100	1	0.337	0.379	0.306	0.340667	0.0299147	3
SLVSRILQEA	708	717	100	2	0.585	0.501	0.501	0.529	0.039598	3
VSRILQEAWTEGRRF	710	724	100	4	2.622	2.578	2.236	2.47867	0.172529	3
VSRILQEAWTEGRRFR	710	725	100	4	2.522			2.522	0	1
VSRILQEAWTEGRRFRVVV	710	728	100	5	2.787			2.787	0	1
QEAWTEGRR	715	723	100	3	2.749	2.696	2.247	2.564	0.225195	3
QEAWTEGRRF	715	724	100	3	2.622	3.253		2.9375	0.3155	2
RVVVVDSRPWLEGRHTLRSLVHAGVPASY	725	753	100	4	4.674			4.674	0	1
RVVVVDSRPWLEGRHTLRSLVHAGVPASY	725	753	100	5	4.599	4.736	4.003	4.446	0.318202	3
VVVVDSRPWLEGR	726	738	100	2	2.949	2.973	2.78	2.90067	0.0858849	3
VVVVDSRPWLEGR	726	738	100	3	2.905	3.049	2.736	2.89667	0.127918	3
VVVVDSRPWLEGRHTLR	726	742	100	5	3.076	3.125	2.876	3.02567	0.107704	3
VVVVDSRPWLEGRHTLRSL	726	744	100	4	3.146			3.146	0	1
VVDSRPWLEGR	728	738	100	3	2.73			2.73	0	1
SRPWLEGR	731	738	100	2	2.533	2.559	2.25	2.44733	0.139939	3
HTLRSLVH	739	746	100	3	1.728	1.964		1.846	0.118	2
SLVHAGVPASY	743	753	100	2	1.014	1.255	0.852	1.04033	0.165574	3
LVHAGVPASY	744	753	100	2	1.187	1.667	1.002	1.28533	0.280248	3
VHAGVPASY	745	753	100	2	0.741	0.933	0.471	0.715	0.189505	3
LLIPAAS	754	760	100	1	0.904	0.971	0.883	0.919333	0.0375263	3
LLIPAASYVLPEVSKVL	754	770	100	2	0.983	1.158		1.0705	0.0875	2
LLIPAASYVLPEVSKVLLGA	754	773	100	3	2.187			2.187	0	1
LLIPAASYVLPEVSKVLLGAHAL	754	776	100	3	2.043			2.043	0	1
YVLPEVS	761	767	100	1	0.347			0.347	0	1
YVLPEVSK	761	768	100	1	0.234	0.166	0.171	0.190333	0.0309444	3
YVLPEVSK	761	768	100	2	0.247	0.362	0.18	0.263	0.0751576	3
YVLPEVSKVL	761	770	100	2	0.19	0.189	0.189	0.189333	0.000471405	3
YVLPEVSKVLLGA	761	773	100	2	1.339	1.32	1.198	1.28567	0.0624731	3
YVLPEVSKVLLGAHAL	761	776	100	3	1.521	1.457	1.396	1.458	0.0510359	3
YVLPEVSKVLLGAHALL	761	777	100	2	1.809			1.809	0	1
YVLPEVSKVLLGAHALL	761	777	100	3	1.635	1.684	1.548	1.62233	0.0562396	3
VLLGAHAL	769	776	100	2	1.589	1.451	1.299	1.44633	0.118438	3
HALLANGSVM	774	783	100	2	0.414			0.414	0	1
LANGSVM	777	783	100	1	0.68	0.611	0.45	0.580333	0.0963685	3
LANGSVMSR	777	785	100	2	0.911	1.444	1.184	1.17967	0.217618	3
SRVGTAQL	784	791	100	2	0.141	0.295		0.218	0.077	2
SRVGTAQLAL	784	793	100	2	0.22	0.321	0.271	0.270667	0.0412338	3
VGTAQL	786	791	100	1	0.068	0.143	0.087	0.0993333	0.0318364	3
VGTAQLAL	786	793	100	2	0.113	0.179	0.137	0.143	0.0272764	3
ALVARAHNVPVL	792	803	100	2	0.157	0.218	0.103	0.159333	0.0469775	3
ALVARAHNVPVL	792	803	100	3	0.138	0.254	0.14	0.177333	0.0542177	3
ALVARAHNVPVLVC	792	805	100	3	-0.008	0.291		0.1415	0.1495	2
VARAHNVPVLVC	794	805	100	2	0.22	0.297	0.258	0.258333	0.031436	3
VARAHNVPVLVC	794	805	100	3	0.081	0.227	0.104	0.137333	0.0640954	3
NVPVL	799	803	100	1	0.021	0.434	-0.139	0.105333	0.241407	3
CETYKF	806	811	100	2	0.127	0.187		0.157	0.03	2
TYKFCER	808	814	100	3	1.592	1.872	1.672	1.712	0.117757	3
VQTDAF	815	820	100	1	2.285	2.523	2.327	2.37833	0.103722	3
AFVSNELDDPDDLQCKRGEH	819	838	100	4	4.495			4.495	0	1
VSNELDDPDDLQCKRGEH	821	838	100	4	3.749	4.701	3.642	4.03067	0.476006	3
VSNELDDPDDLQCKRGEHVA	821	840	100	4	4.202	5.351		4.7765	0.5745	2
VSNELDDPDDLQCKRGEHVALANWQNHASL	821	850	100	4	9.508			9.508	0	1
VSNELDDPDDLQCKRGEHVALANWQNHASL	821	850	100	5	9.424	10.348		9.886	0.462	2
VSNELDDPDDLQCKRGEHVALANWQNHASLRL	821	852	100	6	10.088	10.454	9.199	9.91367	0.526973	3
ELDDP	824	828	100	1	0.115	0.176	0.079	0.123333	0.0400361	3
ELDDPDD	824	830	100	1	0.33	0.401	0.401	0.377333	0.0334697	3
ELDDPDDLQCKRGEHVA	824	840	100	4	4.706			4.706	0	1
LDDPDDLQCK	825	834	100	2	1.997			1.997	0	1
LDDPDDLQCKRGEH	825	838	100	3	3.683	3.858	3.25	3.597	0.255556	3
LDDPDDLQCKRGEH	825	838	100	4	3.693	4.042	2.979	3.57133	0.442413	3
LANWQNH	841	847	100	1	2.878	3.288	3.288	3.15133	0.193276	3
LANWQNH	841	847	100	2	3.171	3.354	3.068	3.19767	0.118272	3
LANWQNHASLRL	841	852	100	3	3.271	3.85	2.98	3.367	0.361605	3
ANWQNH	842	847	100	2	0.151	2.563		1.357	1.206	2
ANWQNHASLR	842	851	100	2	3.019			3.019	0	1
ANWQNHASLR	842	851	100	3	3.479	3.969	3.44	3.62933	0.240708	3
ANWQNHASLRL	842	852	100	2	2.668			2.668	0	1
RLLNL	851	855	100	2	0.081	0.271		0.176	0.095	2
RLLNLVY	851	857	100	2	0.121	0.46	0.297	0.292667	0.13843	3
NLVYDVTPPEL	854	864	100	1	1.025	1.052	0.942	1.00633	0.0468069	3
NLVYDVTPPEL	854	864	100	2	0.495	0.848	0.656	0.666333	0.144297	3
NLVYDVTPPELVD	854	866	100	2	0.9	0.859		0.8795	0.0205	2
VYDVTPPEL	856	864	100	1	1.001	1.1	1.025	1.042	0.0421663	3
VYDVTPPEL	856	864	100	2	1.536	1.169	0.911	1.20533	0.256445	3
VYDVTPPELVD	856	866	100	1	0.917	1.01	0.888	0.938333	0.0520406	3
DVTPPELVD	858	866	100	1	0.616	0.802	0.732	0.716667	0.0767043	3
DVTPPELVD	858	866	100	2	0.372	0.284		0.328	0.044	2
VTPPEL	859	864	100	1	0.755	1.009		0.882	0.127	2
VTPPELVD	859	866	100	1	0.677	0.815	0.815	0.769	0.0650538	3
LVITE	867	871	100	1	0.019	0.059	0.024	0.034	0.0177951	3
VITELGMIPCSSVPVVLR	868	885	100	2	1.779	2.993	2.006	2.25933	0.526993	3
VITELGMIPCSSVPVVLR	868	885	100	3	1.813	3.137	2.186	2.37867	0.557425	3
LGMIPCSSVPVVL	872	884	100	1	1.424	1.695	1.695	1.60467	0.127751	3
LGMIPCSSVPVVL	872	884	100	2	1.45	2.731	1.792	1.991	0.541566	3
LGMIPCSSVPVVLR	872	885	100	2	1.472	3.061	1.86	2.131	0.676418	3
LGMIPCSSVPVVLR	872	885	100	3	1.449	2.546	1.548	1.84767	0.495447	3
GMIPCSSVPVVL	873	884	100	2	1.138	2.127	1.562	1.609	0.405123	3
GMIPCSSVPVVLR	873	885	100	2	1.056	2.018	1.337	1.47033	0.403893	3
CSSVPVVLR	877	885	100	2	-0.092	0.635	0.187	0.243333	0.299458	3
MEFQA	892	896	100	1	0.927	0.917	0.879	0.907667	0.0206774	3
MEFQAVVM	892	899	100	1	1.387	1.203	0.925	1.17167	0.189908	3
QAVVM	895	899	100	1	0.055	0.121	0.173	0.116333	0.0482862	3
VMAVGGGSRMTDL	898	910	100	2	7.973			7.973	0	1
AVGGGSRMTDL	900	910	100	2	5.734	5.922	5.677	5.77767	0.104678	3
AVGGGSRMTDLTSSIPKPLLPVGNKPLIWYPLNL	900	933	100	4	7.395	7.775		7.585	0.19	2
TDLTSSIPKPLLPVGNKPLIWYPLNL	908	933	100	3	5.016	5.338		5.177	0.161	2
TDLTSSIPKPLLPVGNKPLIWYPLNL	908	933	100	4	4.86			4.86	0	1
TDLTSSIPKPLLPVGNKPLIWYPLNLL	908	934	100	3	4.917			4.917	0	1
LTSSIP	910	915	100	1	2.098	2.305	2.207	2.20333	0.0845472	3
LTSSIPKPLLPVGNKPLIWYPL	910	931	100	3	3.044	3.38		3.212	0.168	2
LTSSIPKPLLPVGNKPLIWYPLNL	910	933	100	3	3.229	3.523		3.376	0.147	2
LTSSIPKPLLPVGNKPLIWYPLNL	910	933	100	4	2.913			2.913	0	1
TSSIPKPLLPVGNKPLIWYPLNL	911	933	100	2	2.795			2.795	0	1
TSSIPKPLLPVGNKPLIWYPLNL	911	933	100	3	3.063	3.384		3.2235	0.1605	2
TSSIPKPLLPVGNKPLIWYPLNL	911	933	100	4	2.861			2.861	0	1
TSSIPKPLLPVGNKPLIWYPLNLL	911	934	100	3	3.207	3.563		3.385	0.178	2
SIPKPLLPVGNKPLIWYPLNL	913	933	100	3	1.892			1.892	0	1
IPKPLLPVGNKPLIWYPLNL	914	933	100	3	1.538			1.538	0	1
KPLLPVGNKPLIWYPL	916	931	100	3	0.839	1.035		0.937	0.098	2
KPLLPVGNKPLIWYPLNL	916	933	100	3	0.906	1.1		1.003	0.097	2
LPVGNKP	919	925	100	1	0.67			0.67	0	1
LPVGNKPLIWYPL	919	931	100	2	0.785	1.01	1.06	0.951667	0.119606	3
LPVGNKPLIWYPLNL	919	933	100	2	0.718	0.98	0.98	0.892667	0.123508	3
LPVGNKPLIWYPLNL	919	933	100	3	0.707	1.081	1.081	0.956333	0.176305	3
PVGNKPLIWYPLNL	920	933	100	3	0.777	0.859		0.818	0.041	2
LIWYPL	926	931	100	1	0.125	0.128	0.16	0.137667	0.0158395	3
LIWYPL	926	931	100	2	0.118	0.135	0.147	0.133333	0.0118977	3
LIWYPLNL	926	933	100	2	0.122	0.315	0.207	0.214667	0.0789782	3
LERVGF	934	939	100	2	0.389	0.487	0.421	0.432333	0.040803	3
LERVGFE	934	940	100	2	1.315	1.308	1.245	1.28933	0.0314784	3
LERVGFEEVIVVTTRDVQKALC	934	955	100	4	8.331	8.197	8.197	8.24167	0.0631682	3
VGF	937	939	100	1	0.145			0.145	0	1
EEVIVVTTRD	940	949	100	2	2.479	2.729	1.758	2.322	0.411661	3
EEVIVVTTRDVQKALC	940	955	100	2	4.482			4.482	0	1
EEVIVVTTRDVQKALCA	940	956	100	3	8.282	7.897	7.44	7.873	0.344164	3
EVIVVTTRDVQKALCAE	941	957	100	2	7.546	7.947		7.7465	0.2005	2
VIVVTTR	942	948	100	1	1.674	1.557	1.557	1.596	0.0551543	3
VIVVTTR	942	948	100	2	1.654	1.677	1.585	1.63867	0.0390925	3
VIVVTTRDVQKALC	942	955	100	3	6.162	6.191	5.771	6.04133	0.191521	3
IVVTTRDVQKALCA	943	956	100	3	6.065			6.065	0	1
IVVTTRDVQKALCAE	943	957	100	3	7.621	7.631	7.366	7.53933	0.122633	3
EFKMKMKPDIVCIPDDADMGTADSL	957	981	100	4	8.552			8.552	0	1
FKMKMKPD	958	965	100	3	3.556	3.175	2.984	3.23833	0.237773	3
FKMKMKPDIVC	958	968	100	4	4.125			4.125	0	1
FKMKMKPDIVCIPDDADMGTADSL	958	981	100	3	7.771	8.126		7.9485	0.1775	2
FKMKMKPDIVCIPDDADMGTADSL	958	981	100	4	7.486	8.066	7.329	7.627	0.316968	3
KMKMKPDIVC	959	968	100	3	2.989			2.989	0	1
KMKMKPDIVCIPDDADMGTADSL	959	981	100	4	7.479	7.711	6.896	7.362	0.342854	3
DIVCIPDDADMGTADSL	965	981	100	2	5.262			5.262	0	1
IVCIPDDADMGTADSL	966	981	100	2	5.392	5.542	5.472	5.46867	0.0612826	3
[truncated: 5,224 more rows]

## Sheet: 2g eIF2P uptake
Seq	Start	End	Time	Charge	#D1	#D2	#D3	Avg	StDev	Reps
[truncated: 6,648 more rows]

[truncated: 4 more sheets: 2h tetramer uptake, 2h decamer uptake, ExtData 4 2BAct Woods, ExtData4 2BAct Uptake]
