# Supplementary material for: A helical fulcrum in eIF2B coordinates allosteric regulation of stress signaling
Source: Nat Chem Biol. 2023 Nov 9;20(4):422–31. doi: 10.1038/s41589-023-01453-9 (PMC10972756; doi:10.1038/s41589-023-01453-9)
Supplement: Supplementary file 7 — Raw data from biochemical assays. [file 41589_2023_1453_MOESM7_ESM.xlsx]

## Sheet: 3c
log(Corrected free [eIF2B]	WT Fraction bound (%)	E445A Fraction bound (%)	norm. D298A Fraction bound (%)
0	0
-0.042	-0.048
0.255	0.498
0.552	2.05
0.85	5.958
1.15	13.138
1.448	33.979
1.749	69.054
2.055	86.318
2.36	93.914
2.663	97.141
2.965	100
0		0
-0.041		-0.124
0.253		0.886
0.551		2.254
0.85		6.195
1.148		15.831
1.444		43.326
1.747		78.07
2.054		92.167
2.36		93.291
2.663		96.279
2.965		100
0			0
-0.034			-0.73
0.258			0.005
0.558			0.237
0.858			0.569
1.16			0.519
1.46			1.983
1.76			13.043
2.059			42.46
2.361			67.15
2.663			90.382
2.965			98.727

## Sheet: 3d
ctrl	WT	E445A	D298A
1.30781	2.20122	2.11345	1.39533
1.29487	2.14747	2.09433	1.3566
1.247	2.2825	2.14888	1.36531

## Sheet: 3e left
Time (min)	WT + FAM-ISRIB			WT + FAM-ISRIB + eIF2a			FAM-ISRIB only
0	200.5	207.9	199.1	185.1	198.5	196.9	34.9	33.3	31.5
0.266667	204	208.5	196.4	184.9	198.7	193.7	30.1	36.1	35.7
0.55	198.5	206.9	197.2	184.2	200.7	197.4	30	31.9	28.9
0.816667	202.8	206.8	199	185.9	200.8	194	30.7	37.2	34.4
1.08333	200.9	205.5	196.2	183.5	199	197.7	34.5	35	31.5
1.91667	201.1	208.6	200.5	178.5	195.7	195.1	41.1	34.8	35.7
2.2	197.2	208.6	200.4	182.3	190.2	190.5	40.8	34.8	36
2.48333	198.2	208.4	197.3	174.5	187.7	194.1	46	37.9	40.8
2.76667	198.5	206.3	200.7	178.1	183	192.5	39.2	38.4	35.8
3.05	198.7	205.4	198.7	170.9	182.6	189	40.2	34.5	35.7
3.33333	199.8	208.7	194.2	174.9	181.4	188.4	37.8	34.4	33.4
3.61667	201.4	207.2	199.3	167.3	182.1	189.9	41.3	32.7	32
3.9	201.2	208.2	198.6	164.7	178.7	185.4	44	32.8	35.7
4.18333	202.1	210.3	199.7	165.4	174.2	180	39.8	40.7	36.9
4.46667	199.8	209.6	199.2	163.1	171.4	182.1	41.8	35.4	33.9
4.75	197	206.9	196.5	164.9	174.9	175.3	48	35.6	37.3
5.03333	200.7	207.5	198.3	161.6	172.5	174.5	37.3	34.9	34.9
5.31667	200	207.8	197.3	168.9	174.3	168.7	40.6	34.2	36.2
5.6	201.8	206	198.5	164.2	172.4	164.8	39.1	36.8	35.9
5.88333	197.7	206.9	198	163.4	172.9	164	40.5	37.9	33
6.16667	198	205.1	195.5	165.8	171	162.9	44.6	40.8	38
6.45	202.4	207.9	195.2	164.5	168	158.7	41.3	34.3	35.5
6.73333	200.5	203.8	193.4	162.4	162.3	156.3	39.9	31.3	38.3
7.01667	196	207.4	200.4	165.3	163.1	156.4	41	35.9	33.3
7.3	201.9	204.9	197	163.8	159.1	151.3	43.1	36	37.3
7.58333	197.8	207.7	198	163.9	156.9	150.1	44.3	37.5	33.6
7.86667	199	205.7	194.9	161.7	157.1	149.2	40.4	35.4	37.1
8.15	198.4	202.5	197.4	162.6	155	144.8	38.7	31.6	37.7
8.43333	199.6	207.7	193.9	159	153.8	144.4	35.4	38.5	30.9
8.71667	198.9	206.7	197	160.6	151.7	140.5	42.6	38.1	35.4
9	196.3	204.5	200.9	158.7	148.8	143.5	38.4	41.6	35.4
9.28333	200.9	206.2	195.2	154	149.3	140.8	43.7	37.9	36.7
9.56667	196	204.6	194.8	153.2	144.2	133.7	41	39.1	37.8
9.85	199.4	205.6	194.5	150.9	146.1	136.4	44.2	33.8	36.7
10.1333	198.1	206	193.3	150.8	145.3	137.7	42.7	36.3	35.7
10.4167	199.7	204.6	193.7	152	140.3	132.6	42.5	34.5	34.5
10.7	196.6	202.1	193.9	149.1	139.2	134.4	40.3	37.2	37.8
10.9833	195.4	205.7	197.1	147.6	141.5	134	42.8	36.5	38
11.2667	197.6	206.9	193.9	148.5	142.2	134.6	44.5	35.4	39.6
11.55	202.2	201.4	194.4	148	140.8	130.2	40.7	33.2	35.5
11.8333	202.2	205	194.5	146.7	141	131.7	43.6	38.1	34.1
12.1167	198.3	205.3	196.9	148	138.9	131.9	42.7	37.3	38.7
12.4	198.7	205.9	194.3	142.8	139.7	132.1	44.9	34.3	37.7
12.6833	200.1	204	196.8	139.7	138.1	132	41.7	34.9	36
12.9667	199.9	204.3	194.6	142.9	137.5	131.8	39.5	34.2	34.4
13.25	199.5	200.2	195.3	142.7	137.6	130.1	40.5	33.8	36.7
13.5333	199	205.7	193.1	138	135.9	125.6	42.4	32.9	39.7
13.8167	196.7	203.8	193.4	143.2	134.7	128.6	42.6	33.9	32.4
14.1	200.2	201.2	195.1	144.4	133.6	127	42.7	35.5	38.1
14.3833	197.3	203.3	197.7	139.8	134.8	131.6	41.4	35.2	30.8
14.6667	200.9	204	195.6	138.5	135.2	130.3	38.7	36.1	37.2
14.95	201.2	204.2	195.7	136.4	135.5	129.9	40.4	32.9	37.7
15.2333	197.5	205.8	191.9	139	136.6	126.1	41.7	35.1	39.1
15.5167	198.7	204.4	190.2	140.2	130.4	129.5	42.3	35.1	36.5
15.8	200.2	205.3	194.4	139.5	133.2	130.3	44.1	33	32.9
16.0833	199.1	202.5	194.8	135.2	132.6	130.6	40.6	36.8	34.9
16.3667	201	203.2	198.1	136.2	132.8	127.7	46.9	36	36.9
16.65	195.2	201.8	195.1	137.2	131.6	128.6	37.6	33.5	36.5
16.9333	198.9	206	193	136.3	133.2	132.4	38.8	36.3	37.2
17.2167	199	203.5	193.4	138	131.9	126.1	40.8	35.9	38.3
17.5	198.3	204.5	193.1	135.7	132.7	130.3	44.1	35.3	36.1
17.7833	195.8	204.7	193.4	138.8	130.1	129.4	41.9	40.9	37.6
18.0667	202.1	204.3	192.9	132.7	128.3	128.1	48	33.7	36.6
18.35	199.8	203.4	196.8	136.2	132	126.5	43	35.7	34
18.6333	202.6	203.4	197.7	137.5	136.3	129	42.5	37.5	32.8
18.9167	198.7	207.4	192.6	134.3	131.1	128.3	45.2	33	31.1
19.2	199.7	203.4	194.4	135.4	125.6	125.5	39.9	37.2	39
19.4833	201	205.6	192.5	132.2	129.5	124.3	40.1	32.2	38
19.7667	195	205.8	195.2	131	128.2	127.1	42	34.6	34.8
20.05	198.5	202.9	194.2	134.5	126.5	125.2	40.7	35.3	35.3
20.3333	202.3	206.7	193	132.2	130.3	125.2	45.2	36.1	35.2
20.6167	199.9	201.8	193	128.5	133.3	130.4	41.5	34.3	37.3
20.9	196.2	202.3	193.2	130.3	128.8	126.2	41.2	36.2	37
21.1833	197	204.7	197.7	129.9	126.9	126.9	40.5	37.1	36.7
21.4667	196	205.4	195.2	131	130.4	125.1	42.4	34.7	38.4
21.75	197.8	205.8	196.9	130.1	126.1	123.1	43.5	32.4	34.8
22.0333	199.4	205.1	193.1	129.2	125.3	125.6	42.5	34.9	38.8
22.3167	201.4	204.4	192.5	130.1	125	130.9	43.1	38.9	37.3
22.6	201	205.9	197	132	129.2	122.3	41.5	35.8	36.6
22.8833	199.1	204.3	196	130.1	129.1	126.2	43	36.7	38
23.1667	196.9	203.3	196.8	129.5	128.5	124.9	41.3	36.5	39
23.45	198.3	206.2	194.3	124.9	126.4	129.4	40.9	33.1	36
23.7333	200.4	202.2	189.9	130.8	127.7	128.8	41.9	35.4	35.9
24.0167	201	203.9	190.4	123.4	129.7	125	37.3	33.5	32.2
24.3	195.6	202.2	192.9	124.1	129.4	124.8	40.9	37.5	33.9
24.5833	195.8	203.1	192.3	124.6	127.5	126.8	41.7	36.8	35.6
24.8667	198.6	205.6	196.3	127.1	130.2	127.2	38.5	35	33.7
25.15	197.9	205	192.9	125.5	132.3	122.7	45.7	35.4	39.5
25.4333	199.6	204.3	194.5	128.1	127.5	126.3	42.6	36.2	34.7
25.7167	197.8	203.5	194	124.4	128.2	125.8	43	33.6	35.9
26	198.1	202.8	195	121.4	125.7	126.8	38.6	36.1	35.5
26.2833	200.1	204.4	192.2	126.1	129	124.8	40.5	36.5	36
26.5667	198.9	205.1	194.7	126	127.6	127.3	43.8	36.5	35.7
26.85	201.5	202	196.6	127	126.3	125.8	39.5	36.4	38.2
27.1333	195	204.3	194.6	126.5	128	126.4	45.9	37.4	37
27.4167	198.8	202.8	195	125.6	127.5	127	37.3	37.4	37
27.7	197.1	203.4	192.8	127.8	128.8	125.4	41.4	34.5	38.6
27.9833	196.9	203.8	195.5	123.8	131.2	127.8	41.3	37.3	35.8
28.2667	196.2	206.8	195.2	125.9	124.5	126.5	45.5	33.8	37.2
28.55	198.5	200.7	195.2	126.8	129.1	122.9	39.9	37.3	37
28.8333	194.6	206	194.3	123.9	132.7	126.9	39.9	33.9	35.6
29.1167	200.3	206.8	196.2	125.7	133.9	123.1	41.2	34.4	34.5
29.4	202.8	204	195.4	121.3	127.2	128.9	46.2	36.6	35.7
29.6833	199.4	204.8	197.3	123.9	128.7	123	40.9	36.1	34.5
29.9667	199.7	205.2	188.8	123.7	126.2	120.6	45.5	35.1	37.4
30.25	199.1	205	193	120.1	125.3	128.4	41.7	38.1	37.2
30.5333	196.6	202.4	192.4	121.3	129.8	125.5	44.9	34.5	35.4
30.8167	198.5	204.7	193.8	125.1	129.8	125.5	43.8	34.2	37.2
31.1	197.3	200.5	194.7	117.7	126.6	127	41.8	37.7	41.2
31.3833	195.7	203.2	190.4	115.1	131.7	125.8	37.4	36.4	34.3
31.6667	200.7	203.2	194	119.5	127.6	124.5	40.7	34.8	35.4
31.95	199.2	201.5	193.2	117.6	131.8	123.1	40.3	38	37.2
32.2333	197.9	204.4	192.8	118.9	128.2	120.8	44.5	33.9	34.3
32.5167	193.6	202.8	197.2	116.5	121.1	125.3	42.7	34.9	31.8
32.8	197.4	203	193.8	115.1	123.9	118.3	40.7	33.6	35.7
33.0833	193.7	203.7	191.2	112.4	126.1	122.8	41.6	36.4	33.7
33.3667	195.8	203.3	192.7	113.8	127	123	42	38.9	32.9
33.65	198.6	203.8	196.1	115.9	126.1	122.4	40.4	36.4	34.8
33.9333	198.8	201.7	192.4	117.7	128	120.5	39.7	34.5	36
34.2167	197.8	202.3	191.8	109.8	122	117.7	44.4	37.7	37.9
34.5	194.7	201.2	191.1	113	125.1	119.5	43.1	37.3	36
34.7833	195.7	201.4	193.2	113.8	129.2	121.1	42	36	37.2
35.0667	199.1	199.3	193.5	109.5	126.2	122.1	43.3	39.6	35.8
35.35	196	200.8	194.6	111.9	122.3	117.1	41.1	35.2	33.3
35.6333	202.3	204.8	191.3	109.4	124.3	118.4	44	35.8	35.6
35.9167	198.3	205.9	194.1	110.2	121.7	114.9	46.9	36.6	34.3
36.2	196.8	203.4	192.9	109.1	121.3	118.6	47.4	34.4	38.4
36.4833	197.8	200.9	194.3	106.7	119.2	119.9	46.5	36	38.1
36.7667	197.8	199.8	192.3	108.9	117.9	115.4	44.5	35.7	36.5
37.05	197.1	202	192.2	110	122.4	118.6	46.2	34.6	38.1
37.3333	200.2	203	191.8	107.9	122.5	118.5	45.3	34.9	38.5
37.6167	198.1	198.9	190.6	108.1	119	117.6	44.5	38.6	33.9
37.9	195.4	203.9	191.3	108.1	116.7	115.4	45.3	35.4	35.9
38.1833	197.1	199.2	194.2	102.8	121.9	116.5	43.9	37.2	35.5
38.4667	195.7	199.8	191.7	107.2	120.8	121.5	42.3	35.8	37.1
38.75	194.8	202.4	189.3	104.6	117.5	118.4	44.2	35.2	36.4
39.0333	199.2	202.9	192.2	103.6	118.4	113.5	48.4	33.9	39.9
39.3167	195.9	202.4	189.8	108.4	118.7	117.1	47.7	37.3	37.4
39.6	192.7	202.2	192.9	106.3	115.6	116.1	41.6	36	36.7
39.8833	197.7	199.1	190.9	105.7	118.4	118	43.6	31.7	41.8
40.1667	197.2	203.3	191.4	109.3	119.1	116.7	44.2	35.3	39.3
40.45	195.2	198.9	190.5	102.8	112.7	115.1	44.6	36.3	35.4
40.7333	197.9	201.2	189.9	105.5	117.3	111.4	46.5	36.7	37.7
41.0167	194.9	201.2	193.3	105.7	116.3	113.2	46	36.4	36.9
41.3	198.7	200.8	191.7	103.2	117.7	111.7	46.1	35.7	39.6
41.5833	193.4	205.1	194.1	105.4	115.7	109.5	44.6	37.2	35.5
41.8667	196.2	201.6	194.5	108.5	115.9	114.7	45.4	37	37.2
42.15	196.8	203.2	186.7	106	112.9	107.5	48	36.6	38
42.4333	192.8	201.5	195.4	103.1	113.4	115.5	47.4	39.2	32.6
42.7167	195.7	201.9	190.7	103.4	116.2	111.4	47.4	36.7	40.5
43	193.9	200	192.1	103.7	115.4	114.2	45.9	36.4	37.6
43.2833	190.5	200.5	187.1	103.2	117.2	110.9	41	35.2	35.4
43.5667	193.7	198.3	193.5	107	108.7	112.1	48.4	37.1	39
43.85	194	197.2	185.5	101.9	112.3	113.7	47.9	40.2	39.7
44.1333	193.5	201.3	193.7	102.1	117	115	46	39.2	35.5
44.4167	195.8	197.5	191.3	102	115.9	110.9	44.6	33.3	37.7
44.7	197.2	199.7	189.2	107	113.9	110.5	45	39.3	39.9
44.9833	192.3	198.5	191.1	97.7	110.4	111.1	46.5	35.6	36.4
45.2667	196.4	201.7	196.2	98.3	114.7	110.3	48.2	37.8	39.2
45.55	193.1	199.6	186.5	97.3	112.3	111.5	47.1	35.3	36.8
45.8333	192.8	200.6	189.2	102.7	114.9	111.3	43.3	35.6	39.4
46.1167	192	202.5	193.9	101.3	113.7	112.3	44.7	38.1	37.7
46.4	196.1	203	189.5	100.3	115.3	110.3	46	33.9	35.9
46.6833	194.6	199.8	191.3	96.5	113.8	108.5	48	41.8	35
46.9667	195.7	200.6	190.8	98.1	112.5	109.6	45.6	34.9	37.8
47.25	196.2	199.1	188.6	100.8	111	112.5	48.3	36.5	37.9
47.5333	194.1	200.5	195.2	101.6	109.5	107.3	45.3	34.3	35.1
47.8167	195.2	198.5	186.1	97.1	114	110.5	43.1	39.6	39.4
48.1	196.3	199.9	193.4	101.6	112.3	111.4	47.5	36.1	35.1
48.3833	191.2	202	188.5	107.2	110	105.3	44.6	37.4	40.1
48.6667	193.9	200.2	187.6	99.6	110.5	112.1	47.2	37.1	38.6
48.95	193.2	199.6	190.6	97.2	110.7	109.3	50.4	39.7	39
49.2333	192.7	201.6	189.5	100.6	112.9	110.3	50.5	38.2	37.6
49.5167	194.6	197.8	190.5	100.9	109.6	111.5	46.6	39.8	34.8
49.8	190.9	199.5	189.3	97.1	108.7	113.3	45.2	37.5	37.9
50.0833	195.1	198.8	191.7	99.9	112.4	109.5	46.5	37.2	41
50.3667	190	200.7	189.3	95.5	111.9	110.9	49.1	35.2	37.2
50.65	197.4	200.9	190.3	99.5	112.7	113.1	48	40.6	38.4
50.9333	189.5	199.5	190.5	98.7	110.1	105.6	46.3	38.9	39.6
51.2167	195.5	197.5	189	98.4	108.7	105.7	45.9	38.2	38.7
51.5	194.5	200.2	190	102.3	111.6	105	43.3	37.3	40.4
51.7833	193.4	198.1	190.9	97.2	110.5	107	50	39.1	41.2
52.0667	192.7	197.8	190.5	99	112.1	107.3	46.9	38.2	41.6
52.35	192.8	200.1	186	96	103.7	103.5	53	39.7	39.2
52.6333	192.3	197.1	188.3	101.1	108.9	107.9	49.1	40	38
52.9167	193	198.3	189.2	98.5	108	104.6	48.9	37.6	35.7
53.2	191.9	197.8	193.2	95.7	109.7	107.4	49.3	36.2	41.8
53.4833	191.2	197.6	187.1	98	107.2	109.7	46.3	39	37.7
53.7667	192.6	199.7	185.1	98.5	110	104.6	46.7	40.5	40.2
54.05	195.2	195.6	188.3	97.3	106.9	110.6	45.8	34.6	38.9
54.3333	192.1	199.8	187.6	96.1	111.9	107.4	47.8	37.4	37
54.6167	196.7	196.4	189.7	92.9	108.5	107	49.9	38.5	38.3
54.9	195	197.5	191.4	98.2	106.5	107.8	51.4	37	41.9
55.1833	194.7	198.6	191.3	97.6	109.1	107.1	50.4	38.1	40.1
55.4667	193.8	195.4	188.8	97.9	107.7	111.6	47.9	40.2	39.1
55.75	191.2	199.4	189.9	97.9	111.8	105.7	49.2	41.7	42
56.0333	190.6	197.7	186.4	97.5	108.3	107.6	47.6	39.4	40.5
56.3167	192.9	196.2	187.1	98.5	105.3	104.2	50.8	40.2	41.8
56.6	189.4	198.3	188.2	95.5	109	107.3	48.7	42.9	40.5
56.8833	190.5	198.5	189.7	96.9	110.1	103.4	48.5	40.5	39.7
57.1667	192	200	188.9	94.4	106.2	109.4	46.8	40.2	39.3
57.45	189	198.5	187.3	98.7	109.7	107.6	49.8	37.3	40.6
57.7333	194.7	198.9	189.3	96.4	104.5	104.3	49.6	38	40.4
58.0167	193	199.3	188.2	96.6	103.7	107.1	48.6	37.3	40.8
58.3	193	199.9	190.3	98.9	104.4	105.2	53	38.4	42.1
58.5833	194.4	196.4	188	95.8	108.2	107.9	52.1	40.1	40
58.8667	192.7	196.2	188.7	94.9	107.7	108.6	50.5	43.9	37.1
59.15	194.1	197.8	190.6	95.9	106.5	104.1	47.7	40.5	39.9
59.4333	188.4	196.6	190.9	101.7	108.3	108.6	53.1	41.5	42.3
59.7167	191.7	197.3	187.2	95.9	109.8	107.1	50.2	42.4	38.4
60	191.9	197.5	189.2	93.6	104.8	107.8	53	38.7	43
60.2833	194.2	197	190.8	103.2	105.2	107.2	50.7	38.6	41.1
60.5667	191.6	198.3	189.6	93.6	108	107.7	46	39.3	38.2
60.85	192.7	195.5	189.4	100.4	105.9	106.9	53.1	40.6	41
61.1333	192.9	200.3	186.6	98.4	105.1	108.1	50.6	41	42.1
61.4167	195.3	195.2	187.3	94.6	110.3	104.9	48.7	38.3	41.5
61.7	192.5	197.1	190.4	97.2	106.9	108.2	51	36.5	43.1
61.9833	192.4	197.8	188.7	96.6	108.9	103.6	52	39.3	43
62.2667	192.9	195.4	186.5	96.6	106.4	101.2	51.8	41.1	40.2
62.55	187.7	198.1	189.8	100.8	105.1	110.1	51.4	40.4	45.3
62.8333	194.3	196.2	188.1	95.4	104.5	103.9	46.6	38.1	42.4
63.1167	190.4	196.5	188.2	100.1	105.6	102.3	51.4	37.9	41.8
63.4	189.3	197.9	189	95.2	102.6	107.3	46.5	41.1	39.4
63.6833	193.2	197.5	188	97.9	105.8	102.8	52.9	34.9	41.2
63.9667	194.1	196.4	192	94.7	106.5	103.7	50.8	39.3	42.8
64.25	191	194.9	191.1	93.7	107.9	99.8	49.5	38.6	42
64.5333	193.7	195.9	186.1	97	100.9	103.2	50	43.3	44.6
64.8167	191.5	197.2	190.5	92.6	105.6	105.5	53.6	43.1	43.7
65.1	193.5	198.7	188.1	92.8	106	109	45.9	36.7	42.8
65.3833	188.2	196.5	190.4	95	102.8	104.6	50	41.3	44.1

## Sheet: 3e right
Time (min)	E445A + FAM-ISRIB			E445A + FAM-ISRIB + eIF2a			FAM-ISRIB only
0	208.1	206.5		181.2	204.5		34.9	33.3	31.5
0.266667	208.3	204.6		176.9	204.1		30.1	36.1	35.7
0.55	204.4	207.1		199.8	207.2		30	31.9	28.9
0.816667	208.1	209		205.7	207.4		30.7	37.2	34.4
1.08333	208	211.5		205.7	209.9		34.5	35	31.5
1.91667	209.2	214.9		199.7	202.5		41.1	34.8	35.7
2.2	206.3	214.2		202.1	203.9		40.8	34.8	36
2.48333	209.7	215.3		204.6	202.3		46	37.9	40.8
2.76667	209.5	214.9		203	205		39.2	38.4	35.8
3.05	204.9	218.5		202.1	203.9		40.2	34.5	35.7
3.33333	211.9	216.2		205.8	204.1		37.8	34.4	33.4
3.61667	205.8	213		207.1	206.9		41.3	32.7	32
3.9	207.4	213.7		199.6	209.6		44	32.8	35.7
4.18333	208.9	214.5		199.7	202.1		39.8	40.7	36.9
4.46667	208.1	212.2		203	207.7		41.8	35.4	33.9
4.75	206.3	213.8		199.7	209.4		48	35.6	37.3
5.03333	208.4	214.5		199.6	207.9		37.3	34.9	34.9
5.31667	206.2	216.1		199.4	209.9		40.6	34.2	36.2
5.6	210.8	213.6		203.3	208.7		39.1	36.8	35.9
5.88333	206.4	216.2		198.2	210.3		40.5	37.9	33
6.16667	206.9	216.3		198	208.7		44.6	40.8	38
6.45	203.7	213.5		199.6	209.8		41.3	34.3	35.5
6.73333	208.9	213.9		199.9	209.1		39.9	31.3	38.3
7.01667	208.5	214.5		199.9	208.7		41	35.9	33.3
7.3	208.6	213.8		197.3	210.3		43.1	36	37.3
7.58333	203.4	210.7		202.1	211.3		44.3	37.5	33.6
7.86667	204.8	216.4		202	209.2		40.4	35.4	37.1
8.15	204.4	214.2		197.9	207.2		38.7	31.6	37.7
8.43333	203.8	215		197.7	209.1		35.4	38.5	30.9
8.71667	206	215.7		197.8	209		42.6	38.1	35.4
9	206.1	217.7		200.3	206		38.4	41.6	35.4
9.28333	205.4	215.7		200.1	205.8		43.7	37.9	36.7
9.56667	205.6	213.5		197.2	206		41	39.1	37.8
9.85	208.1	213.7		203.2	206.7		44.2	33.8	36.7
10.1333	204.4	214.7		202.2	206.9		42.7	36.3	35.7
10.4167	203.3	211.3		199.2	204.5		42.5	34.5	34.5
10.7	205.8	215.1		199.5	207		40.3	37.2	37.8
10.9833	208	213.4		196.7	204.8		42.8	36.5	38
11.2667	205.8	214.9		194.6	206.6		44.5	35.4	39.6
11.55	206.5	213.5		198.9	207		40.7	33.2	35.5
11.8333	207	211.1		198.2	208		43.6	38.1	34.1
12.1167	201.4	211.5		200.1	203.7		42.7	37.3	38.7
12.4	207.7	213.9		199.9	204.2		44.9	34.3	37.7
12.6833	205.8	212.6		199.1	207.5		41.7	34.9	36
12.9667	203.3	211.6		199.2	204.3		39.5	34.2	34.4
13.25	204.3	214.3		198	207.7		40.5	33.8	36.7
13.5333	203.4	212.6		198.1	205.4		42.4	32.9	39.7
13.8167	204.9	213.1		199.3	206.4		42.6	33.9	32.4
14.1	201.7	216.2		199	206.6		42.7	35.5	38.1
14.3833	203.2	212.2		198.9	203		41.4	35.2	30.8
14.6667	207.1	211.2		199.1	206.3		38.7	36.1	37.2
14.95	205.1	214		199.8	205.4		40.4	32.9	37.7
15.2333	205.7	213		196.9	203.5		41.7	35.1	39.1
15.5167	203.8	211		199.5	203.1		42.3	35.1	36.5
15.8	207.4	214.3		196.7	206.5		44.1	33	32.9
16.0833	207.4	213.9		195.8	206		40.6	36.8	34.9
16.3667	204.1	214.1		201.1	203.5		46.9	36	36.9
16.65	205	215.7		198.3	207.9		37.6	33.5	36.5
16.9333	204.3	208.9		195.9	203.9		38.8	36.3	37.2
17.2167	203.7	211.2		196.3	202.7		40.8	35.9	38.3
17.5	203	217.3		196.9	200.4		44.1	35.3	36.1
17.7833	207.5	212.7		199.7	199		41.9	40.9	37.6
18.0667	205.9	211.1		194.4	204.1		48	33.7	36.6
18.35	205.3	210.9		198.3	201.9		43	35.7	34
18.6333	203.8	212.5		197.5	204.8		42.5	37.5	32.8
18.9167	206	213.6		197.8	204.6		45.2	33	31.1
19.2	204.2	213.9		200	203.7		39.9	37.2	39
19.4833	205	214.3		197.4	206		40.1	32.2	38
19.7667	206.5	212		194.2	203.4		42	34.6	34.8
20.05	204.5	211		195.1	202.2		40.7	35.3	35.3
20.3333	203.7	212		194.8	201.5		45.2	36.1	35.2
20.6167	203.5	208.7		198.1	202.7		41.5	34.3	37.3
20.9	204.3	214.7		196	202.2		41.2	36.2	37
21.1833	205.8	212.5		198.3	202.9		40.5	37.1	36.7
21.4667	206.7	213.4		195.8	204.7		42.4	34.7	38.4
21.75	203.5	211.8		202.2	203.7		43.5	32.4	34.8
22.0333	206.3	213.3		197.1	200.4		42.5	34.9	38.8
22.3167	200.8	215.3		196.5	198		43.1	38.9	37.3
22.6	204.8	212.6		201.4	202.2		41.5	35.8	36.6
22.8833	205.4	214.1		196.6	202.9		43	36.7	38
23.1667	206.5	214.9		198.1	202.6		41.3	36.5	39
23.45	203.3	215.3		194.1	202.7		40.9	33.1	36
23.7333	203	214		197.3	201.5		41.9	35.4	35.9
24.0167	203.3	213.3		199.8	204.3		37.3	33.5	32.2
24.3	206.4	213		196.3	199.6		40.9	37.5	33.9
24.5833	204.4	208.4		189.6	203.2		41.7	36.8	35.6
24.8667	207.7	214		192.4	204.8		38.5	35	33.7
25.15	203.4	212.7		193.7	201.7		45.7	35.4	39.5
25.4333	203.1	211.5		197.6	201.6		42.6	36.2	34.7
25.7167	200	211.9		194.8	205.9		43	33.6	35.9
26	206.6	213.4		195.3	203.5		38.6	36.1	35.5
26.2833	203.5	212.9		195.3	200.4		40.5	36.5	36
26.5667	205.4	212.4		195.5	204.4		43.8	36.5	35.7
26.85	205.6	214.1		193.1	198.4		39.5	36.4	38.2
27.1333	204.3	210.9		194.7	202.9		45.9	37.4	37
27.4167	203	209.2		194.4	204.3		37.3	37.4	37
27.7	207.6	211.7		195.5	203.1		41.4	34.5	38.6
27.9833	204.2	212.5		194	203		41.3	37.3	35.8
28.2667	203.3	212.3		192.2	200.6		45.5	33.8	37.2
28.55	203.5	212.4		194	203.7		39.9	37.3	37
28.8333	205.9	210.1		192.3	203.2		39.9	33.9	35.6
29.1167	202	211.1		199.5	200.2		41.2	34.4	34.5
29.4	202.1	212.6		194.4	199.3		46.2	36.6	35.7
29.6833	202.3	209.8		194.3	205.4		40.9	36.1	34.5
29.9667	203.5	211.6		195.4	201.4		45.5	35.1	37.4
30.25	203.9	213.1		194.9	204.9		41.7	38.1	37.2
30.5333	203.2	212.4		195.3	199.7		44.9	34.5	35.4
30.8167	203.6	209.9		196.3	202.1		43.8	34.2	37.2
31.1	209.1	207		197.1	199.7		41.8	37.7	41.2
31.3833	204.3	213.3		198.3	202.7		37.4	36.4	34.3
31.6667	205.1	210.8		192.4	203.4		40.7	34.8	35.4
31.95	202.7	212.4		195.4	203.3		40.3	38	37.2
32.2333	205.8	212.8		197.2	202		44.5	33.9	34.3
32.5167	204.3	210.5		197.8	200.7		42.7	34.9	31.8
32.8	205.9	211.7		194.1	202.5		40.7	33.6	35.7
33.0833	202.3	212.9		195.8	205.5		41.6	36.4	33.7
33.3667	205.8	212.3		198.3	204.1		42	38.9	32.9
33.65	207.8	211.5		197.2	204		40.4	36.4	34.8
33.9333	203.1	211		191.9	205.6		39.7	34.5	36
34.2167	205.4	211.4		197.5	200.7		44.4	37.7	37.9
34.5	205.3	210.5		199.6	201.6		43.1	37.3	36
34.7833	203.9	211		197.2	204.8		42	36	37.2
35.0667	208.4	211.3		197.4	207		43.3	39.6	35.8
35.35	203.2	212.2		192.8	204.6		41.1	35.2	33.3
35.6333	207	213.4		194.5	205.3		44	35.8	35.6
35.9167	205.7	210.3		198.2	201.5		46.9	36.6	34.3
36.2	205	214		193.6	207		47.4	34.4	38.4
36.4833	207.9	211.6		196.3	202.3		46.5	36	38.1
36.7667	205.6	210.8		198.2	205.2		44.5	35.7	36.5
37.05	202.9	213		196.2	201.4		46.2	34.6	38.1
37.3333	204.8	213.4		193.9	203.3		45.3	34.9	38.5
37.6167	205.2	212.1		200.1	203.7		44.5	38.6	33.9
37.9	203	215.6		194.3	204.6		45.3	35.4	35.9
38.1833	200.6	217.4		198.1	203.8		43.9	37.2	35.5
38.4667	208	213.8		196.3	201.8		42.3	35.8	37.1
38.75	207.1	214.7		190.1	203.3		44.2	35.2	36.4
39.0333	206.7	212.5		196	203.9		48.4	33.9	39.9
39.3167	205.9	211.6		192.8	204		47.7	37.3	37.4
39.6	205	213		196.6	203.6		41.6	36	36.7
39.8833	203.4	210.4		195.7	203.6		43.6	31.7	41.8
40.1667	207.9	208.1		194.2	200.5		44.2	35.3	39.3
40.45	206.3	214.9		193.2	201.4		44.6	36.3	35.4
40.7333	203.3	210.3		195.5	205.5		46.5	36.7	37.7
41.0167	203.4	211.8		195.6	206.2		46	36.4	36.9
41.3	201.9	211.2		196	202		46.1	35.7	39.6
41.5833	204.2	212.7		199	205.3		44.6	37.2	35.5
41.8667	206.5	213.5		195.7	201.1		45.4	37	37.2
42.15	204.9	213.2		194.2	201.9		48	36.6	38
42.4333	204.1	212.5		197.6	202.8		47.4	39.2	32.6
42.7167	205.1	210.8		191	203.2		47.4	36.7	40.5
43	206.4	212.6		196.4	202.9		45.9	36.4	37.6
43.2833	205	210.8		197.1	199.2		41	35.2	35.4
43.5667	205.2	212.2		193.5	202.5		48.4	37.1	39
43.85	202.1	212.1		195.4	202.1		47.9	40.2	39.7
44.1333	204.4	210.9		197	201.8		46	39.2	35.5
44.4167	208.2	208.3		189	200.2		44.6	33.3	37.7
44.7	206.1	211.1		192.1	202		45	39.3	39.9
44.9833	199.3	213.7		192.4	199.1		46.5	35.6	36.4
45.2667	204	210.9		195.2	200.3		48.2	37.8	39.2
45.55	205.5	214.1		192.6	200.4		47.1	35.3	36.8
45.8333	201.7	211.5		193.3	200.3		43.3	35.6	39.4
46.1167	201.7	215.5		189.5	200.6		44.7	38.1	37.7
46.4	202.8	210		190.2	198.6		46	33.9	35.9
46.6833	201.3	215.1		196.4	204.6		48	41.8	35
46.9667	202.7	211.3		193.3	199.4		45.6	34.9	37.8
47.25	207.8	208.9		188.7	200.2		48.3	36.5	37.9
47.5333	207.5	214.1		195.2	202.8		45.3	34.3	35.1
47.8167	204.8	209.3		194.7	201.5		43.1	39.6	39.4
48.1	202.5	210.3		194	197.6		47.5	36.1	35.1
48.3833	205.5	211.2		191.4	202		44.6	37.4	40.1
48.6667	201.7	213.8		197.4	199.4		47.2	37.1	38.6
48.95	202.6	211		187.9	201.1		50.4	39.7	39
49.2333	202.6	208.2		191.3	197.4		50.5	38.2	37.6
49.5167	203	212.3		190.2	202.5		46.6	39.8	34.8
49.8	203.7	213.1		192.9	201.5		45.2	37.5	37.9
50.0833	201	210.8		192.6	198.4		46.5	37.2	41
50.3667	205.1	212.3		189.4	200.2		49.1	35.2	37.2
50.65	200.1	212.6		192	197.4		48	40.6	38.4
50.9333	205.1	212.6		197.9	202.5		46.3	38.9	39.6
51.2167	204.9	210.2		189.3	201.5		45.9	38.2	38.7
51.5	203.3	212.4		191.8	199.2		43.3	37.3	40.4
51.7833	201.4	209.7		191.9	200.9		50	39.1	41.2
52.0667	201.3	210.5		189.6	196.8		46.9	38.2	41.6
52.35	202.7	211.2		188.2	202		53	39.7	39.2
52.6333	203.8	209.6		188.7	196.4		49.1	40	38
52.9167	204.3	208		191	200.8		48.9	37.6	35.7
53.2	205.9	210.8		190.9	200.4		49.3	36.2	41.8
53.4833	205.6	210.2		193.5	199.1		46.3	39	37.7
53.7667	202.1	209.6		186.6	200.6		46.7	40.5	40.2
54.05	201.1	209.5		189.6	202.8		45.8	34.6	38.9
54.3333	207.1	210.8		189	199.8		47.8	37.4	37
54.6167	204.7	208.1		192.6	199.2		49.9	38.5	38.3
54.9	201.8	209.2		189.1	197.9		51.4	37	41.9
55.1833	200.4	211.3		189.3	200.1		50.4	38.1	40.1
55.4667	202.1	211.2		191.1	202.1		47.9	40.2	39.1
55.75	203.8	210.4		192	198.4		49.2	41.7	42
56.0333	199.5	209.9		188.7	196.9		47.6	39.4	40.5
56.3167	203.5	211.2		188	198.7		50.8	40.2	41.8
56.6	200.1	210.8		192	198.7		48.7	42.9	40.5
56.8833	200.6	214.7		190.3	193.4		48.5	40.5	39.7
57.1667	201.1	207		192.7	198.7		46.8	40.2	39.3
57.45	202.7	209.3		191.7	198.6		49.8	37.3	40.6
57.7333	204.2	211.3		190.4	197.5		49.6	38	40.4
58.0167	201.6	209.6		190.6	198.4		48.6	37.3	40.8
58.3	200	210.4		187.6	196.7		53	38.4	42.1
58.5833	200.8	210.4		189.2	199.1		52.1	40.1	40
58.8667	203.9	211.5		187.4	198.9		50.5	43.9	37.1
59.15	201.2	210.8		188.9	199.2		47.7	40.5	39.9
59.4333	204.2	209.3		192.3	197.8		53.1	41.5	42.3
59.7167	205.2	205.7		187.4	198.6		50.2	42.4	38.4
60	200.4	211.8		186.8	198.7		53	38.7	43
60.2833	203.7	208.8		190.2	198		50.7	38.6	41.1
60.5667	204.4	212.8		186.8	197.9		46	39.3	38.2
60.85	202.1	212.4		191.6	196.2		53.1	40.6	41
61.1333	200	208.3		188.8	199.7		50.6	41	42.1
61.4167	202.8	208.3		187.8	196.7		48.7	38.3	41.5
61.7	203.1	207.8		187.8	197.9		51	36.5	43.1
61.9833	206.2	209.9		190.2	198		52	39.3	43
62.2667	201.3	208.9		186.4	196.9		51.8	41.1	40.2
62.55	204.7	212.4		187.7	198.2		51.4	40.4	45.3
62.8333	200.8	206.1		191.6	196.3		46.6	38.1	42.4
63.1167	199.1	211.3		191.4	192.9		51.4	37.9	41.8
63.4	201.4	208.2		188.7	196.2		46.5	41.1	39.4
63.6833	203.3	211.8		186.2	198		52.9	34.9	41.2
63.9667	198.4	210.4		189.1	196.9		50.8	39.3	42.8
64.25	201	206		191.3	198.1		49.5	38.6	42
64.5333	202.8	207.4		187.4	196.8		50	43.3	44.6
64.8167	201.3	209.6		184.8	200.3		53.6	43.1	43.7
65.1	201.6	209.3		189.5	194.7		45.9	36.7	42.8
65.3833	198.2	210.9		190	195.4		50	41.3	44.1

## Sheet: 3f
WT 0 nM	WT 25 nM	E445A 0 nM	E445A 25 nM
0.02011	3.921e-07	0.01945	0.000551
0.01561	1.357e-07	0.01516	0.0003554
0.01219	1.632e-07	0.01047	0.0003248
