# Supplementary material for: A helical fulcrum in eIF2B coordinates allosteric regulation of stress signaling
Source: Nat Chem Biol. 2023 Nov 9;20(4):422–31. doi: 10.1038/s41589-023-01453-9 (PMC10972756; doi:10.1038/s41589-023-01453-9)
Supplement: Supplementary file 8 — Raw data from biochemical assays. [file 41589_2023_1453_MOESM8_ESM.xlsx]

## Sheet: 4a
log(freeR)	WT	F443A	L516A
	0
-0.138	7.19
0.175	9.72
0.524	12.857
0.829	20.208
1.137	31.88
1.445	49.951
1.749	71.138
2.36	88.445
2.663	94.959
2.965	100
		0
-0.138		-0.841
0.175		1.746
0.524		4.011
0.829		4.184
1.137		13.033
1.445		31.485
1.749		53.759
2.058		80.904
2.36		78.263
2.663		93.24
2.965		100
			0
-0.042			5.432
0.265			6.763
0.549			8.762
0.859			7.329
1.459			9.249
1.76			15.912
2.061			29.523
2.361			61.154
2.663			91.13
2.965			100

## Sheet: 4b
ctrl	WT	F443A	L516A
9.791e-05	0.001355	0.001235	0.0004219
9.791e-05	0.0009493	0.0007566	2.827e-05
9.791e-05	0.000827	0.0006811	0.0002193
