# Supplementary material for: A helical fulcrum in eIF2B coordinates allosteric regulation of stress signaling
Source: Nat Chem Biol. 2023 Nov 9;20(4):422–31. doi: 10.1038/s41589-023-01453-9 (PMC10972756; doi:10.1038/s41589-023-01453-9)
Supplement: Supplementary file 9 — Raw data from biochemical assays. [file 41589_2023_1453_MOESM9_ESM.xlsx]

## Sheet: 5d
Sedimentaion Coefficient (S)	WT 1x decamer	1-507 truncation
1	0.00055249	1.94467e-12
1.19192	0.0827341	7.18481e-12
1.38384	0.0279211	2.68266e-13
1.57576	0.011322	2.22551e-13
1.76768	0.00620696	3.90859e-13
1.9596	0.00450611	1.39253e-13
2.15152	0.00426749	1.32383e-13
2.34343	0.00480442	3.12478e-13
2.53535	0.00603405	1.23009e-13
2.72727	0.0074944	8.14687e-14
2.91919	0.00905999	7.64947e-13
3.11111	0.0101689	5.64351e-13
3.30303	0.0105818	4.47636e-13
3.49495	0.0106102	6.51205e-13
3.68687	0.0106896	1.39175e-11
3.87879	0.0107524	2.86562e-10
4.07071	0.0110082	5.18583e-09
4.26263	0.0114799	7.73552e-08
4.45455	0.0127099	8.93631e-07
4.64646	0.0150453	7.18125e-06
4.83838	0.0188277	4.6772e-05
5.0303	0.0241515	0.000242677
5.22222	0.0314303	0.00101911
5.41414	0.0412558	0.0034678
5.60606	0.0541948	0.0094507
5.79798	0.0699475	0.0224603
5.9899	0.0881456	0.041912
6.18182	0.108518	0.0731599
6.37374	0.129214	0.119301
6.56566	0.150185	0.184137
6.75758	0.17217	0.274737
6.94949	0.193289	0.38565
7.14141	0.212233	0.520347
7.33333	0.226634	0.664724
7.52525	0.235819	0.785786
7.71717	0.237638	0.891601
7.90909	0.233308	0.97138
8.10101	0.222461	1
8.29293	0.206196	0.982709
8.48485	0.1848	0.909047
8.67677	0.161239	0.800636
8.86869	0.136663	0.685502
9.06061	0.113379	0.556698
9.25253	0.0927529	0.447575
9.44444	0.0753498	0.357369
9.63636	0.0615288	0.284436
9.82828	0.0508897	0.228244
10.0202	0.0430829	0.185173
10.2121	0.0377071	0.151792
10.404	0.0343511	0.126471
10.596	0.032774	0.107031
10.7879	0.032899	0.0916939
10.9798	0.0348032	0.0796311
11.1717	0.0388079	0.0701017
11.3636	0.045509	0.0624795
11.5556	0.0560106	0.056339
11.7475	0.0718876	0.051355
11.9394	0.0955665	0.0472598
12.1313	0.13052	0.0439107
12.3232	0.181071	0.0411696
12.5152	0.252522	0.0389366
12.7071	0.348141	0.0371124
12.899	0.469199	0.0356472
13.0909	0.610004	0.0344736
13.2828	0.75521	0.0335491
13.4747	0.884085	0.032827
13.6667	0.971492	0.0322641
13.8586	1	0.0318265
14.0505	0.965202	0.0314849
14.2424	0.875884	0.031227
14.4343	0.753748	0.0310415
14.6263	0.618351	0.0309256
14.8182	0.489064	0.0308793
15.0101	0.37598	0.0309139
15.202	0.284007	0.0310359
15.3939	0.212898	0.0312492
15.5859	0.159382	0.0315587
15.7778	0.120571	0.0319657
15.9697	0.0926259	0.0324652
16.1616	0.0725465	0.0330516
16.3535	0.0585363	0.0337235
16.5455	0.0485776	0.0344661
16.7374	0.0415396	0.035071
16.9293	0.0364247	0.0361185
17.1212	0.0331954	0.0372171
17.3131	0.0310788	0.0384324
17.5051	0.0298228	0.0398074
17.697	0.0292467	0.0408197
17.8889	0.0292164	0.042921
18.0808	0.0293728	0.0452268
18.2727	0.0301867	0.0478337
18.4646	0.0312158	0.0507986
18.6566	0.0324019	0.0541867
18.8485	0.0336584	0.0565525
19.0404	0.0349641	0.0614466
19.2323	0.036262	0.0666654
19.4242	0.0372902	0.0722896
19.6162	0.0386241	0.0783832
19.8081	0.0398928	0.085012
20
