# Supplementary material for: A helical fulcrum in eIF2B coordinates allosteric regulation of stress signaling
Source: Nat Chem Biol. 2023 Nov 9;20(4):422–31. doi: 10.1038/s41589-023-01453-9 (PMC10972756; doi:10.1038/s41589-023-01453-9)
Supplement: Supplementary file 11 — Raw analytical ultracentrifugation data. [file 41589_2023_1453_MOESM11_ESM.xlsx]

## Sheet: Extended Data Fig. 9a
Sedimentation Coefficient	WT 4mer	WT 1x decamer	WT 2x decamer	L516A 4mer	L516A 1x decamer	L516A 2x decamer
1	0.00308574	0.00055249	8.82115e-05	3.75794e-06	1.49394e-12	1.09682e-07
1.19192	0.111775	0.0827341	0.0112409	0.000201151	5.10391e-13	4.54454e-06
1.38384	0.00508861	0.0279211	0.0029482	1.45509e-05	6.44689e-13	4.91644e-07
1.57576	0.000199549	0.011322	0.000900063	7.4363e-07	6.35828e-13	8.19412e-08
1.76768	8.82409e-06	0.00620696	0.000364788	2.91229e-08	7.83647e-13	2.41806e-08
1.9596	5.68538e-07	0.00450611	0.000217984	9.88638e-10	1.28741e-12	1.45417e-08
2.15152	6.1511e-08	0.00426749	0.000206795	3.35391e-11	3.87995e-13	1.81082e-08
2.34343	1.16424e-08	0.00480442	0.000287642	1.23498e-15	2.07791e-13	4.46925e-08
2.53535	4.06518e-09	0.00603405	0.000571081	5.35812e-13	2.36475e-13	1.74995e-07
2.72727	2.66463e-09	0.0074944	0.00143107	1.63587e-13	5.0242e-13	9.58996e-07
2.91919	3.0065e-09	0.00905999	0.00380756	8.10271e-14	1.45876e-13	6.52122e-06
3.11111	5.11304e-09	0.0101689	0.00999679	8.32933e-14	6.19427e-13	4.70219e-05
3.30303	1.2532e-08	0.0105818	0.0241901	1.5632e-13	2.36621e-13	0.000297995
3.49495	4.05203e-08	0.0106102	0.0497136	4.19185e-13	1.2209e-12	0.0014968
3.68687	1.55265e-07	0.0106896	0.0844903	1.43617e-13	4.69289e-13	0.00553867
3.87879	6.48352e-07	0.0107524	0.1225	7.90062e-14	2.511e-13	0.0153401
4.07071	2.63392e-06	0.0110082	0.152082	2.67683e-13	1.82449e-13	0.0341913
4.26263	1.04978e-05	0.0114799	0.164087	5.28721e-13	1.40506e-13	0.0622701
4.45455	3.9829e-05	0.0127099	0.157216	5.40621e-12	1.27666e-12	0.094026
4.64646	0.000139209	0.0150453	0.140663	5.42929e-11	1.13501e-12	0.12131
4.83838	0.000434517	0.0188277	0.119116	5.81358e-10	1.64193e-11	0.137418
5.0303	0.00119209	0.0241515	0.0968324	6.49739e-09	2.09638e-10	0.140558
5.22222	0.00291996	0.0314303	0.0765296	7.10362e-08	2.49623e-09	0.130088
5.41414	0.0065504	0.0412558	0.0603575	6.81803e-07	2.26901e-08	0.119035
5.60606	0.0134793	0.0541948	0.0481341	5.65423e-06	1.89682e-07	0.109075
5.79798	0.0255206	0.0699475	0.0392743	4.02956e-05	1.3759e-06	0.0990689
5.9899	0.045217	0.0881456	0.0331407	0.00021123	9.18725e-06	0.0887983
6.18182	0.0735749	0.108518	0.0291891	0.000986605	5.31981e-05	0.0793269
6.37374	0.114439	0.129214	0.0269167	0.0039438	0.000260145	0.0712335
6.56566	0.17113	0.150185	0.0258502	0.0138785	0.00112449	0.0628811
6.75758	0.246661	0.17217	0.0256753	0.0417184	0.00396405	0.0562145
6.94949	0.340105	0.193289	0.0261028	0.107203	0.0115356	0.0520186
7.14141	0.452946	0.212233	0.0269308	0.230932	0.0294948	0.0491718
7.33333	0.572287	0.226634	0.0279071	0.427699	0.0625817	0.047295
7.52525	0.697575	0.235819	0.0288718	0.643765	0.104567	0.0462132
7.71717	0.816843	0.237638	0.0296349	0.848528	0.153879	0.0454911
7.90909	0.917454	0.233308	0.0300515	0.986417	0.207431	0.0451636
8.10101	0.981364	0.222461	0.0300495	1	0.253769	0.0447418
8.29293	1	0.206196	0.029598	0.914165	0.278174	0.0443245
8.48485	0.965988	0.1848	0.028701	0.757293	0.293239	0.043894
8.67677	0.885043	0.161239	0.0274067	0.571284	0.298451	0.0434389
8.86869	0.772321	0.136663	0.0257898	0.410336	0.283689	0.0428185
9.06061	0.644636	0.113379	0.0240001	0.277843	0.260193	0.0421512
9.25253	0.517776	0.0927529	0.0221695	0.183384	0.240171	0.0415648
9.44444	0.402962	0.0753498	0.0204335	0.12123	0.222907	0.0411617
9.63636	0.30695	0.0615288	0.0189328	0.0809923	0.207963	0.041248
9.82828	0.231234	0.0508897	0.0177389	0.0557487	0.185744	0.0419777
10.0202	0.173701	0.0430829	0.0169319	0.0398388	0.172648	0.0436288
10.2121	0.131407	0.0377071	0.0165645	0.0295788	0.164856	0.0465447
10.404	0.100714	0.0343511	0.0166975	0.0229877	0.161282	0.0510733
10.596	0.0785918	0.032774	0.0173997	0.0187381	0.163598	0.0576542
10.7879	0.0625879	0.032899	0.0187824	0.0159409	0.171918	0.0669386
10.9798	0.0509241	0.0348032	0.0210226	0.0141091	0.186498	0.0797066
11.1717	0.0423443	0.0388079	0.0243973	0.0129553	0.209542	0.0970942
11.3636	0.0359494	0.045509	0.029307	0.01227	0.238181	0.120529
11.5556	0.0311274	0.0560106	0.0364009	0.0119183	0.277754	0.151655
11.7475	0.027473	0.0718876	0.0466323	0.011809	0.329734	0.192804
11.9394	0.0246817	0.0955665	0.0612598	0.0118584	0.395222	0.246071
12.1313	0.0225544	0.13052	0.0825622	0.0120019	0.476421	0.313637
12.3232	0.0209567	0.181071	0.112848	0.0121974	0.57186	0.39746
12.5152	0.019773	0.252522	0.155678	0.0123972	0.669317	0.496331
12.7071	0.0189258	0.348141	0.21486	0.0125687	0.76987	0.607522
12.899	0.0183481	0.469199	0.294134	0.01268	0.861769	0.723816
13.0909	0.0179844	0.610004	0.394928	0.0127207	0.937477	0.83457
13.2828	0.0177884	0.75521	0.517255	0.0126882	0.985308	0.925999
13.4747	0.0177125	0.884085	0.652625	0.0125901	1	0.98435
13.6667	0.0177156	0.971492	0.786724	0.0124379	0.97989	1
13.8586	0.0177647	1	0.901951	0.0122435	0.928793	0.970377
14.0505	0.017831	0.965202	0.978816	0.0120294	0.852431	0.900588
14.2424	0.0178964	0.875884	1	0.011809	0.761616	0.802369
14.4343	0.0179512	0.753748	0.968053	0.0115988	0.665999	0.689271
14.6263	0.017996	0.618351	0.887295	0.0114147	0.57381	0.574862
14.8182	0.018038	0.489064	0.773132	0.0112639	0.488909	0.469457
15.0101	0.0180961	0.37598	0.643013	0.0111578	0.414538	0.376437
15.202	0.0181487	0.284007	0.518397	0.0111054	0.351159	0.300758
15.3939	0.0183118	0.212898	0.406196	0.0111141	0.298453	0.240141
15.5859	0.0185447	0.159382	0.313002	0.0111874	0.255122	0.192568
15.7778	0.0188544	0.120571	0.237848	0.0113293	0.219983	0.154946
15.9697	0.0192058	0.0926259	0.181953	0.0115423	0.191944	0.127332
16.1616	0.0197502	0.0725465	0.14033	0.0118241	0.169589	0.106159
16.3535	0.0203927	0.0585363	0.109818	0.0121732	0.151873	0.090045
16.5455	0.0211354	0.0485776	0.0879179	0.012559	0.137979	0.0778859
16.7374	0.0219848	0.0415396	0.0720115	0.0130273	0.127189	0.0682281
16.9293	0.0228442	0.0364247	0.0611012	0.0135292	0.118986	0.0615641
17.1212	0.0239134	0.0331954	0.0534176	0.0139113	0.1129	0.0566119
17.3131	0.0250403	0.0310788	0.0481604	0.0145177	0.108635	0.0530392
17.5051	0.0262308	0.0298228	0.0447377	0.0151028	0.10598	0.0506425
17.697	0.0274796	0.0292467	0.0424011	0.0156614	0.1047	0.0492511
17.8889	0.0285502	0.0292164	0.0416911	0.0162082	0.104691	0.0484321
18.0808	0.0300333	0.0293728	0.0419007	0.0167488	0.10586	0.0489081
18.2727	0.0315566	0.0301867	0.0429572	0.0170389	0.108196	0.0501265
18.4646	0.0331513	0.0312158	0.0448603	0.0177106	0.111686	0.052085
18.6566	0.0348651	0.0324019	0.0476432	0.0183858	0.116426	0.0547984
18.8485	0.0367246	0.0336584	0.0507957	0.0190928	0.122498	0.058322
19.0404	0.0381428	0.0349641	0.0559389	0.0198752	0.130041	0.0618978
19.2323	0.0406419	0.036262	0.062398	0.0207591	0.139279	0.0673497
19.4242	0.043328	0.0372902	0.0705321	0.0209653	0.150442	0.0735395
19.6162	0.0462496	0.0386241	0.080818	0.022439	0.16382	0.0805223
19.8081	0.0494601	0.0398928	0.0938469	0.0240101	0.179729	0.0883054

## Sheet: Extended Data Fig. 9b
Sedimentaion Coefficient (S)	WT 1x alpha	D298A 1x alpha	E445A 1x alpha
1	0.00014408	0.000112578	0.000526973
1.19192	0.0228953	0.0257883	0.111788
1.38384	0.00717412	0.012314	0.0504941
1.57576	0.00232721	0.0061444	0.0261263
1.76768	0.000822791	0.00323372	0.0157856
1.9596	0.000333494	0.00181846	0.0113378
2.15152	0.000160754	0.00113872	0.00961747
2.34343	9.49651e-05	0.000827518	0.00952434
2.53535	6.89627e-05	0.000703785	0.0106921
2.72727	5.88114e-05	0.000721074	0.0129885
2.91919	6.10314e-05	0.00087761	0.0171329
3.11111	7.57214e-05	0.0011473	0.0223914
3.30303	0.000107284	0.00152983	0.0293607
3.49495	0.000167641	0.00209585	0.0369921
3.68687	0.000277284	0.00301285	0.042755
3.87879	0.000492249	0.00430571	0.0469796
4.07071	0.000894836	0.0059474	0.0487475
4.26263	0.00162324	0.00791768	0.04789
4.45455	0.00283663	0.00980923	0.0461766
4.64646	0.00472391	0.0120698	0.0442812
4.83838	0.00748013	0.0148854	0.0421484
5.0303	0.0114625	0.0183102	0.0402431
5.22222	0.0168472	0.0223374	0.0387819
5.41414	0.0238415	0.0261912	0.037811
5.60606	0.0322241	0.0300242	0.0373165
5.79798	0.0417629	0.0331216	0.0373752
5.9899	0.051057	0.0365654	0.0379261
6.18182	0.0614268	0.0403962	0.0387454
6.37374	0.0714036	0.0443631	0.0395571
6.56566	0.0821621	0.0488274	0.0402317
6.75758	0.0907516	0.0527448	0.0407181
6.94949	0.0992319	0.0570317	0.0410846
7.14141	0.10438	0.0590393	0.0415315
7.33333	0.107273	0.0599197	0.0423099
7.52525	0.107793	0.0601791	0.0436242
7.71717	0.106718	0.0586935	0.0455312
7.90909	0.103892	0.0560259	0.0479536
8.10101	0.0989535	0.0520293	0.0505153
8.29293	0.0926354	0.0471011	0.052675
8.48485	0.0855718	0.0422221	0.0538108
8.67677	0.0774017	0.0370277	0.0533719
8.86869	0.0694902	0.0325683	0.0511042
9.06061	0.0621679	0.0288454	0.0471837
9.25253	0.0558151	0.0258821	0.0420797
9.44444	0.0504689	0.0236892	0.0364905
9.63636	0.0460891	0.0221299	0.0309783
9.82828	0.0428857	0.0211169	0.026055
10.0202	0.0407918	0.020649	0.0219518
10.2121	0.0397988	0.0206963	0.0187932
10.404	0.0399348	0.0212187	0.0165618
10.596	0.0414417	0.0223434	0.0152123
10.7879	0.044568	0.0242033	0.0147484
10.9798	0.0497691	0.0270571	0.0152239
11.1717	0.0576855	0.0312673	0.0168509
11.3636	0.0693616	0.037408	0.0200032
11.5556	0.086076	0.0462748	0.025368
11.7475	0.110023	0.0592723	0.0342557
11.9394	0.143882	0.0782073	0.0486557
12.1313	0.190644	0.105585	0.0716015
12.3232	0.253667	0.144983	0.107968
12.5152	0.335345	0.200301	0.162903
12.7071	0.43714	0.275653	0.243738
12.899	0.556442	0.37397	0.354106
13.0909	0.6844	0.493673	0.492551
13.2828	0.808072	0.629327	0.650103
13.4747	0.911525	0.766182	0.805282
13.6667	0.979057	0.88631	0.928112
13.8586	1	0.96921	0.999539
14.0505	0.972586	1	1
14.2424	0.905249	0.97448	0.927582
14.4343	0.808147	0.89846	0.813888
14.6263	0.697892	0.78887	0.673999
14.8182	0.587283	0.663953	0.531687
15.0101	0.484686	0.538372	0.403896
15.202	0.395794	0.4247	0.297872
15.3939	0.321664	0.329059	0.217894
15.5859	0.262322	0.251831	0.158705
15.7778	0.21545	0.192112	0.116646
15.9697	0.179044	0.146933	0.0865426
16.1616	0.151114	0.113335	0.0668062
16.3535	0.129601	0.0886381	0.0531957
16.5455	0.113148	0.0706015	0.0439186
16.7374	0.100486	0.0574956	0.0376917
16.9293	0.0907352	0.0479297	0.0331958
17.1212	0.0831566	0.0410306	0.0308945
17.3131	0.0773767	0.0361183	0.0296152
17.5051	0.0729697	0.0327535	0.0291363
17.697	0.0693055	0.0303203	0.0292775
17.8889	0.067078	0.0292937	0.0299117
18.0808	0.0655634	0.0290817	0.0305074
18.2727	0.0647798	0.029668	0.032022
18.4646	0.0645782	0.031003	0.0336929
18.6566	0.0650566	0.0331435	0.0355461
18.8485	0.0657312	0.0356621	0.0376183
19.0404	0.0678266	0.0398777	0.0400151
19.2323	0.0706098	0.0451437	0.0428661
19.4242	0.0742117	0.0516545	0.0456815
19.6162	0.0787634	0.0596068	0.0503256
19.8081	0.0844196	0.0692595	0.0560368
